# Supplementary material for: Crystal structure and Hirshfeld surface analyses, inter­action energy calculations and energy frameworks of (Z)-4-benzyl-2-(4-methyl­benzylidene)-2H-[1,4]benzo­thia­zin-3(4H)-one
Source: Acta Crystallogr E Crystallogr Commun. 2026 May 15;82(Pt 6):665–9. doi: 10.1107/S2056989026004664 (PMC13239011; doi:10.1107/S2056989026004664)
Supplement: Supplementary file 1 [file e-82-00665-sup1.cif]

##############################################################################
#                                                                            #
# This CIF contains the data in a paper accepted for publication in          #
# Acta Crystallographica Section E. It conforms to the requirements of       #
# Notes for Authors for Acta Crystallographica Section E, and has been       #
# peer reviewed under the auspices of the IUCr Commission on Journals.       #
#                                                                            #
# Full details of the Crystallographic Information File format               #
# are given in the paper "The Crystallographic Information File (CIF):       #
# a New Standard Archive File for Crystallography" by S. R. Hall, F. H.      #
# Allen and I. D. Brown [Acta Cryst. (1991), A47, 655-685].                  #
#                                                                            #
# The current version of the core CIF dictionary is obtainable from          #
# ftp://ftp.iucr.org/pub/cif_core.dic.                                       #
#                                                                            #
# Software is freely available for graphical display of the structure(s)     #
# in this CIF. For information consult the CIF software page                 #
# http://www.iucr.org/resources/cif/software.                                #
#                                                                            #
# This file may be used for bona fide research purposes within the           #
# scientific community so long as proper attribution is given to the journal # 
# article from which it was obtained.                                        #
#                                                                            #
##############################################################################
data_global
_audit_creation_method     'APEX3 v2019.1-0'
_journal_date_recd_electronic     2026-04-12
_journal_date_accepted     2026-05-05
_journal_name_full     'Acta Crystallographica, Section E'
_journal_year     2026
_journal_volume     82
_journal_issue      1
_journal_page_first     0
_journal_page_last     0
_journal_paper_category     GO
_journal_paper_doi     10.1107/S2056989026004664
_journal_coeditor_code     WM5798
_publ_contact_author_name     'Sebbar, Nada Kheira'
_publ_contact_author_address
;
Laboratory of Heterocyclic Organic Chemistry, Medicines Science Research,
Center, Pharmacochemistry Competence Center, Mohammed V University in Rabat,
Facult\'e des Sciences, Av. Ibn Battouta, BP 1014, Rabat,
Morocco
;
_publ_contact_author_email     n.sebbar@uiz.ac.ma
_publ_contact_author_fax     ?
_publ_contact_author_phone     ?
_publ_section_title
;\
Crystal structure and Hirshfeld surface analyses, interaction energy
calculations and energy frameworks of
(<i>Z</i>)-4-benzyl-2-(4-methylbenzylidene)-2<i>H</i>-[1,4]benzothiazin-\
3(4<i>H</i>)-one
;
loop_
    _publ_author_name
    _publ_author_footnote
    _publ_author_address
    'Hni, Brahim' .
;
Laboratory of Heterocyclic Organic Chemistry,
Medicines Science Research Center, Pharmacochemistry Competence Center,
Mohammed V University in Rabat,
Facult\'e des Sciences, Av. Ibn Battouta, BP 1014, Rabat,
Morocco
;
    'Hamou Ahabchane, Noureddine' .
;
Laboratory of Heterocyclic Organic Chemistry,
Medicines Science Research Center, Pharmacochemistry Competence Center,
Mohammed V University in Rabat,
Facult\'e des Sciences, Av. Ibn Battouta, BP 1014, Rabat,
Morocco
;
    'Ballo, Daouda' .
;
Laboratory of Constitution and Reaction of Matter (LCRM), UFR SSMT,
F\'elix Houphou\"et Boigny University, 22 BP 582 Abidjan 22,
 Republic of C\^ote d'Ivoire
;
    'H\"okelek, Tuncer' .
;
Department of Physics,
Hacettepe University,
06800 Beytepe
Ankara
T\"urkiye
;
    'Mague, Joel T.' .
;
Department of Chemistry,
Tulane University,
New Orleans, LA 70118,
USA
;
    'Essassi, El Mokhtar' .
;
Laboratory of Heterocyclic Organic Chemistry,
Medicines Science Research Center, Pharmacochemistry Competence Center,
Mohammed V University in Rabat,
Facult\'e des Sciences, Av. Ibn Battouta, BP 1014, Rabat,
Morocco
;
    'Sebbar, Nada Kheira' .
;
Laboratory of Heterocyclic Organic Chemistry,
Medicines Science Research Center, Pharmacochemistry Competence Center,
Mohammed V University in Rabat,
Facult\'e des Sciences, Av. Ibn Battouta, BP 1014, Rabat,
Morocco
;
_publ_section_synopsis
;
The thiazine ring exhibits a screw-boat conformation and is significantly
folded along the S...N axis. In the crystal, molecules pack in wave-like
layers parallel to the <i>bc</i> plane aided by C---H...\p(ring) interactions.
;
data_I
_audit_creation_method     'SHELXL-2018/3'
_chemical_name_systematic
;\
(<i>Z</i>)-4-Benzyl-2-(4-methylbenzylidene)-2<i>H</i>-\
benzo[<i>b</i>][1,4]thiazin-3(4<i>H</i>)-one
;
_chemical_name_common     ?
_chemical_formula_moiety     'C23 H19 N O S'
_chemical_formula_sum     'C23 H19 N O S'
_chemical_formula_iupac     'C23 H19 N O S'
_chemical_formula_weight     357.45
_chemical_melting_point     ?
_chemical_absolute_configuration     ad
_space_group_crystal_system     orthorhombic
_space_group_name_H-M_alt     'F d d 2'
_space_group_name_Hall     'F 2 -2d'
loop_
    _space_group_symop_operation_xyz
    'x, y, z'
    '-x, -y, z'
    'x+1/4, -y+1/4, z+1/4'
    '-x+1/4, y+1/4, z+1/4'
    'x, y+1/2, z+1/2'
    '-x, -y+1/2, z+1/2'
    'x+1/4, -y+3/4, z+3/4'
    '-x+1/4, y+3/4, z+3/4'
    'x+1/2, y, z+1/2'
    '-x+1/2, -y, z+1/2'
    'x+3/4, -y+1/4, z+3/4'
    '-x+3/4, y+1/4, z+3/4'
    'x+1/2, y+1/2, z'
    '-x+1/2, -y+1/2, z'
    'x+3/4, -y+3/4, z+1/4'
    '-x+3/4, y+3/4, z+1/4'
_cell_length_a     18.7286(11)
_cell_length_b     43.903(2)
_cell_length_c     8.9154(5)
_cell_angle_alpha     90
_cell_angle_beta     90
_cell_angle_gamma     90
_cell_volume     7330.5(7)
_cell_formula_units_Z     16
_cell_measurement_reflns_used     9879
_cell_measurement_theta_min     2.3646
_cell_measurement_theta_max     29.2269
_cell_measurement_temperature     150(2)
_exptl_crystal_description     block
_exptl_crystal_colour     colourless
_exptl_crystal_size_max     0.357
_exptl_crystal_size_mid     0.324
_exptl_crystal_size_min     0.268
_exptl_crystal_density_diffrn     1.296
_exptl_crystal_density_meas     ?
_exptl_crystal_density_method     'not measured'
_exptl_crystal_F_000     3008
_exptl_absorpt_coefficient_mu     0.188
_exptl_absorpt_correction_type     multi-scan
_exptl_absorpt_process_details
;
(<i>SADABS</i>; Krause <i>et al.</i>, 2015)
;
_exptl_absorpt_correction_T_min     0.85
_exptl_absorpt_correction_T_max     0.95
_exptl_special_details
;
The diffraction data were obtained from 3 sets of 400 frames,
each of width 0.5\% in \w, colllected at \f = 0.00,
90.00 and 180.00\% and 2 sets of 800 frames, each of
width 0.45\% in \f, collected at \w = --30.00 and 210.00\%.
The scan time was 15 sec/frame.
;
_diffrn_ambient_temperature     150(2)
_diffrn_source     'fine-focus sealed tube'
_diffrn_radiation_type     MoK\a
_diffrn_radiation_wavelength     0.71073
_diffrn_radiation_monochromator     graphite
_diffrn_measurement_device_type     'Bruker SMART APEX CCD'
_diffrn_measurement_method     '\f and \w scans'
_diffrn_detector_area_resol_mean     8.3333
_diffrn_reflns_number     34831
_diffrn_reflns_av_R_equivalents     0.0276
_diffrn_reflns_av_unetI/netI     0.0185
_diffrn_reflns_theta_min     1.855
_diffrn_reflns_theta_max     29.262
_diffrn_reflns_theta_full     29.250
_diffrn_measured_fraction_theta_max     0.995
_diffrn_measured_fraction_theta_full     0.995
_diffrn_reflns_limit_h_min     -25
_diffrn_reflns_limit_h_max     25
_diffrn_reflns_limit_k_min     -60
_diffrn_reflns_limit_k_max     60
_diffrn_reflns_limit_l_min     -12
_diffrn_reflns_limit_l_max     12
_refine_special_details
;
Refinement of F^2^ against ALL reflections.  The weighted R-factor wR and
goodness of fit S are based on F^2^, conventional R-factors R are based
on F, with F set to zero for negative F^2^. The threshold expression of
F^2^ > 2sigma(F^2^) is used only for calculating R-factors(gt) etc. and is
not relevant to the choice of reflections for refinement.  R-factors based
on F^2^ are statistically about twice as large as those based on F, and R-
factors based on ALL data will be even larger. H-atoms attached to carbon
were placed in calculated positions (C---H = 0.95 - 0.99 \%A). All were
included as riding contributions with isotropic displacement parameters
1.2 - 1.5 times those of the attached atoms. The phenyl group C10...C15
suffers from minor disorder as evidenced by the elongated displacement
ellipsoids for most of the atoms. Attempts to model the disorder with
two rigid hexagon sites led to an unstable refinement and so were not
pursued.
;
_reflns_number_total     4941
_reflns_number_gt     4700
_reflns_threshold_expression     'I > 2\s(I)'
_refine_ls_structure_factor_coef     Fsqd
_refine_ls_matrix_type     full
_refine_ls_R_factor_all     0.0390
_refine_ls_R_factor_gt     0.0371
_refine_ls_wR_factor_gt     0.0925
_refine_ls_wR_factor_ref     0.0933
_refine_ls_goodness_of_fit_ref     1.064
_refine_ls_restrained_S_all     1.104
_refine_ls_number_reflns     4941
_refine_ls_number_parameters     236
_refine_ls_number_restraints     31
_refine_ls_hydrogen_treatment     constr
_refine_ls_weighting_scheme     calc
_refine_ls_weighting_details
              'w=1/[\s^2^(Fo^2^)+(0.0567P)^2^+3.7343P] where P=(Fo^2^+2Fc^2^)/3'
_atom_sites_solution_hydrogens     geom
_atom_sites_solution_primary     dual
_atom_sites_solution_secondary     difmap
_refine_ls_shift/su_max     0.001
_refine_ls_shift/su_mean     0.000
_refine_diff_density_max     0.315
_refine_diff_density_min     -0.216
_refine_ls_extinction_method     none
_refine_ls_extinction_coef     .
_refine_ls_abs_structure_details
;
Flack <i>x</i> determined using 2075 quotients
[(<i>I</i>^+^)-(<i>I</i>^-^)]/[(<i>I</i>^+^)+(<i>I</i>^-^)]
(Parsons <i>et al.</i>, 2013)
;
_refine_ls_abs_structure_Flack     0.010(13)
loop_
    _atom_type_symbol
    _atom_type_description
    _atom_type_scat_dispersion_real
    _atom_type_scat_dispersion_imag
    _atom_type_scat_source
    'C' 'C' 0.0033 0.0016
                         'International Tables Vol C Tables 4.2.6.8 and 6.1.1.4'
    'H' 'H' 0.0000 0.0000
                         'International Tables Vol C Tables 4.2.6.8 and 6.1.1.4'
    'N' 'N' 0.0061 0.0033
                         'International Tables Vol C Tables 4.2.6.8 and 6.1.1.4'
    'O' 'O' 0.0106 0.0060
                         'International Tables Vol C Tables 4.2.6.8 and 6.1.1.4'
    'S' 'S' 0.1246 0.1234
                         'International Tables Vol C Tables 4.2.6.8 and 6.1.1.4'
_computing_data_collection
;
<i>APEX3</i> (Bruker, 2016)
;
_computing_cell_refinement
;
<i>SAINT</i> (Bruker, 2016)
;
_computing_data_reduction
;
<i>SAINT</i> (Bruker, 2016)
;
_computing_structure_solution
;
<i>SHELXT</i> (Sheldrick, 2015<i>a</i>)
;
_computing_structure_refinement
;
<i>SHELXL</i> (Sheldrick, 2015<i>b</i>)
;
_computing_molecular_graphics
;
<i>DIAMOND</i> (Brandenburg & Putz, 2012)
;
_computing_publication_material
;
<i>publCIF</i> (Westrip, 2010)
;
loop_
    _atom_site_type_symbol
    _atom_site_label
    _atom_site_fract_x
    _atom_site_fract_y
    _atom_site_fract_z
    _atom_site_U_iso_or_equiv
    _atom_site_adp_type
    _atom_site_calc_flag
    _atom_site_occupancy
    _atom_site_disorder_assembly
    _atom_site_disorder_group
    S S1 0.19870(3) 0.44442(2) 0.60481(6) 0.04254(16) Uani d 1 . .
    O O1 0.18669(9) 0.41154(3) 0.19620(17) 0.0356(3) Uani d 1 . .
    N N1 0.14611(9) 0.39080(4) 0.41107(19) 0.0284(3) Uani d 1 . .
    C C1 0.17135(11) 0.40843(5) 0.6666(2) 0.0335(4) Uani d 1 . .
    C C2 0.17002(12) 0.40339(6) 0.8212(3) 0.0416(5) Uani d 1 . .
    H H2 0.183487 0.419267 0.887892 0.050 Uiso calc 1 . .
    C C3 0.14930(13) 0.37555(6) 0.8777(3) 0.0430(5) Uani d 1 . .
    H H3 0.148292 0.372284 0.983053 0.052 Uiso calc 1 . .
    C C4 0.12992(13) 0.35231(5) 0.7805(3) 0.0389(5) Uani d 1 . .
    H H4 0.116288 0.333005 0.819175 0.047 Uiso calc 1 . .
    C C5 0.13045(11) 0.35728(5) 0.6267(2) 0.0333(4) Uani d 1 . .
    H H5 0.117455 0.341240 0.560583 0.040 Uiso calc 1 . .
    C C6 0.14986(10) 0.38557(4) 0.5680(2) 0.0291(4) Uani d 1 . .
    C C7 0.18423(10) 0.41240(4) 0.3334(2) 0.0280(4) Uani d 1 . .
    C C8 0.22171(10) 0.43711(4) 0.4178(2) 0.0282(4) Uani d 1 . .
    C C9 0.10298(10) 0.37004(4) 0.3195(2) 0.0284(4) Uani d 1 . .
    H H9A 0.085046 0.381357 0.231188 0.034 Uiso calc 1 . .
    H H9B 0.061013 0.363559 0.379031 0.034 Uiso calc 1 . .
    C C10 0.14167(11) 0.34193(4) 0.2652(2) 0.0293(4) Uani d 1 . .
    C C11 0.10357(19) 0.32103(6) 0.1796(3) 0.0575(8) Uani d 1 . .
    H H11 0.054201 0.324269 0.160976 0.069 Uiso calc 1 . .
    C C12 0.1371(3) 0.29553(7) 0.1213(4) 0.0831(12) Uani d 1 . .
    H H12 0.110860 0.281341 0.062798 0.100 Uiso calc 1 . .
    C C13 0.2088(3) 0.29079(7) 0.1484(4) 0.0809(12) Uani d 1 . .
    H H13 0.232125 0.273554 0.106422 0.097 Uiso calc 1 . .
    C C14 0.24653(18) 0.31078(7) 0.2353(4) 0.0647(9) Uani d 1 . .
    H H14 0.295524 0.307112 0.256186 0.078 Uiso calc 1 . .
    C C15 0.21316(12) 0.33643(5) 0.2931(3) 0.0413(5) Uani d 1 . .
    H H15 0.239716 0.350386 0.352412 0.050 Uiso calc 1 . .
    C C16 0.26745(10) 0.45466(4) 0.3393(2) 0.0290(4) Uani d 1 . .
    H H16 0.270036 0.449685 0.235720 0.035 Uiso calc 1 . .
    C C17 0.31382(10) 0.47992(4) 0.3834(2) 0.0300(4) Uani d 1 . .
    C C18 0.36728(11) 0.48828(5) 0.2807(2) 0.0336(4) Uani d 1 . .
    H H18 0.370584 0.477985 0.187258 0.040 Uiso calc 1 . .
    C C19 0.41524(11) 0.51136(5) 0.3141(3) 0.0378(5) Uani d 1 . .
    H H19 0.450342 0.516830 0.241997 0.045 Uiso calc 1 . .
    C C20 0.41322(11) 0.52667(5) 0.4501(3) 0.0383(5) Uani d 1 . .
    C C21 0.35937(13) 0.51898(5) 0.5500(3) 0.0443(5) Uani d 1 . .
    H H21 0.356185 0.529493 0.642919 0.053 Uiso calc 1 . .
    C C22 0.30992(12) 0.49626(5) 0.5176(3) 0.0403(5) Uani d 1 . .
    H H22 0.273081 0.491817 0.587471 0.048 Uiso calc 1 . .
    C C23 0.46743(14) 0.55090(6) 0.4877(4) 0.0526(6) Uani d 1 . .
    H H23A 0.477091 0.563235 0.398377 0.079 Uiso calc 1 . .
    H H23B 0.511753 0.541230 0.521572 0.079 Uiso calc 1 . .
    H H23C 0.448664 0.563967 0.567616 0.079 Uiso calc 1 . .
loop_
    _atom_site_aniso_label
    _atom_site_aniso_U_11
    _atom_site_aniso_U_22
    _atom_site_aniso_U_33
    _atom_site_aniso_U_12
    _atom_site_aniso_U_13
    _atom_site_aniso_U_23
    S1 0.0539(3) 0.0364(2) 0.0374(3) -0.0173(2) 0.0175(2) -0.0148(2)
    O1 0.0468(8) 0.0324(7) 0.0275(7) -0.0058(6) -0.0001(6) 0.0008(5)
    N1 0.0282(7) 0.0302(7) 0.0266(8) -0.0048(6) 0.0010(6) -0.0049(6)
    C1 0.0332(10) 0.0375(9) 0.0298(10) -0.0110(8) 0.0090(8) -0.0076(8)
    C2 0.0418(11) 0.0550(13) 0.0281(10) -0.0174(10) 0.0069(9) -0.0131(9)
    C3 0.0455(12) 0.0602(13) 0.0231(9) -0.0143(10) 0.0049(9) -0.0047(9)
    C4 0.0421(11) 0.0454(11) 0.0294(10) -0.0107(9) 0.0061(8) 0.0010(8)
    C5 0.0350(9) 0.0363(9) 0.0285(10) -0.0076(8) 0.0032(7) -0.0028(7)
    C6 0.0263(8) 0.0350(9) 0.0260(9) -0.0052(7) 0.0044(7) -0.0044(7)
    C7 0.0286(8) 0.0257(8) 0.0296(10) 0.0006(6) 0.0009(7) -0.0022(7)
    C8 0.0292(8) 0.0267(7) 0.0288(8) 0.0005(6) 0.0022(7) -0.0040(7)
    C9 0.0250(8) 0.0317(8) 0.0284(9) -0.0012(6) -0.0019(7) -0.0038(7)
    C10 0.0376(10) 0.0293(8) 0.0211(8) -0.0001(7) -0.0003(7) 0.0009(6)
    C11 0.0805(19) 0.0377(11) 0.0542(16) 0.0039(12) -0.0337(15) -0.0116(11)
    C12 0.152(4) 0.0405(13) 0.0570(18) 0.0161(18) -0.034(2) -0.0204(13)
    C13 0.137(3) 0.0443(14) 0.0610(19) 0.0365(19) 0.017(2) -0.0041(13)
    C14 0.0648(17) 0.0496(14) 0.080(2) 0.0246(13) 0.0290(16) 0.0164(14)
    C15 0.0356(10) 0.0374(10) 0.0510(13) 0.0040(8) 0.0091(9) 0.0057(9)
    C16 0.0281(8) 0.0259(8) 0.0330(10) 0.0021(6) 0.0023(7) 0.0016(7)
    C17 0.0273(8) 0.0240(7) 0.0387(11) 0.0039(6) -0.0003(7) 0.0042(7)
    C18 0.0311(9) 0.0341(9) 0.0355(11) 0.0005(7) -0.0006(8) 0.0060(8)
    C19 0.0273(9) 0.0387(10) 0.0474(12) -0.0022(8) 0.0013(9) 0.0108(9)
    C20 0.0292(9) 0.0296(9) 0.0562(13) -0.0002(7) -0.0014(9) 0.0030(9)
    C21 0.0457(12) 0.0315(10) 0.0556(14) -0.0057(9) 0.0097(10) -0.0115(9)
    C22 0.0400(11) 0.0310(9) 0.0498(13) -0.0055(8) 0.0154(10) -0.0071(9)
    C23 0.0397(12) 0.0440(12) 0.0742(18) -0.0118(10) -0.0014(12) -0.0043(12)
_geom_special_details
;
 All esds (except the esd in the dihedral angle between two l.s. planes)
 are estimated using the full covariance matrix.  The cell esds are taken
 into account individually in the estimation of esds in distances, angles
 and torsion angles; correlations between esds in cell parameters are only
 used when they are defined by crystal symmetry.  An approximate (isotropic)
 treatment of cell esds is used for estimating esds involving l.s. planes.
;
loop_
    _geom_bond_atom_site_label_1
    _geom_bond_atom_site_label_2
    _geom_bond_site_symmetry_2
    _geom_bond_distance
    _geom_bond_publ_flag
    S1 C1 . 1.750(2) ?
    S1 C8 . 1.751(2) ?
    O1 C7 . 1.225(3) ?
    N1 C7 . 1.375(2) ?
    N1 C6 . 1.419(3) ?
    N1 C9 . 1.466(2) ?
    C1 C6 . 1.393(3) ?
    C1 C2 . 1.397(3) ?
    C2 C3 . 1.378(3) ?
    C2 H2 . 0.9500 ?
    C3 C4 . 1.387(3) ?
    C3 H3 . 0.9500 ?
    C4 C5 . 1.389(3) ?
    C4 H4 . 0.9500 ?
    C5 C6 . 1.396(3) ?
    C5 H5 . 0.9500 ?
    C7 C8 . 1.495(3) ?
    C8 C16 . 1.348(3) ?
    C9 C10 . 1.511(3) ?
    C9 H9A . 0.9900 ?
    C9 H9B . 0.9900 ?
    C10 C15 . 1.383(3) ?
    C10 C11 . 1.390(3) ?
    C11 C12 . 1.385(4) ?
    C11 H11 . 0.9500 ?
    C12 C13 . 1.380(7) ?
    C12 H12 . 0.9500 ?
    C13 C14 . 1.367(6) ?
    C13 H13 . 0.9500 ?
    C14 C15 . 1.387(3) ?
    C14 H14 . 0.9500 ?
    C15 H15 . 0.9500 ?
    C16 C17 . 1.463(3) ?
    C16 H16 . 0.9500 ?
    C17 C22 . 1.396(3) ?
    C17 C18 . 1.406(3) ?
    C18 C19 . 1.386(3) ?
    C18 H18 . 0.9500 ?
    C19 C20 . 1.387(3) ?
    C19 H19 . 0.9500 ?
    C20 C21 . 1.387(3) ?
    C20 C23 . 1.508(3) ?
    C21 C22 . 1.392(3) ?
    C21 H21 . 0.9500 ?
    C22 H22 . 0.9500 ?
    C23 H23A . 0.9800 ?
    C23 H23B . 0.9800 ?
    C23 H23C . 0.9800 ?
loop_
    _geom_angle_atom_site_label_1
    _geom_angle_atom_site_label_2
    _geom_angle_atom_site_label_3
    _geom_angle_site_symmetry_1
    _geom_angle_site_symmetry_3
    _geom_angle
    _geom_angle_publ_flag
    C1 S1 C8 . . 101.89(9) ?
    C7 N1 C6 . . 125.62(16) ?
    C7 N1 C9 . . 115.77(15) ?
    C6 N1 C9 . . 118.39(15) ?
    C6 C1 C2 . . 120.24(19) ?
    C6 C1 S1 . . 122.43(16) ?
    C2 C1 S1 . . 117.31(16) ?
    C3 C2 C1 . . 120.4(2) ?
    C3 C2 H2 . . 119.8 ?
    C1 C2 H2 . . 119.8 ?
    C2 C3 C4 . . 119.9(2) ?
    C2 C3 H3 . . 120.1 ?
    C4 C3 H3 . . 120.1 ?
    C3 C4 C5 . . 120.0(2) ?
    C3 C4 H4 . . 120.0 ?
    C5 C4 H4 . . 120.0 ?
    C4 C5 C6 . . 120.78(19) ?
    C4 C5 H5 . . 119.6 ?
    C6 C5 H5 . . 119.6 ?
    C1 C6 C5 . . 118.66(18) ?
    C1 C6 N1 . . 121.31(18) ?
    C5 C6 N1 . . 120.02(17) ?
    O1 C7 N1 . . 120.08(17) ?
    O1 C7 C8 . . 120.52(18) ?
    N1 C7 C8 . . 119.39(17) ?
    C16 C8 C7 . . 116.82(18) ?
    C16 C8 S1 . . 123.09(15) ?
    C7 C8 S1 . . 119.77(14) ?
    N1 C9 C10 . . 114.96(15) ?
    N1 C9 H9A . . 108.5 ?
    C10 C9 H9A . . 108.5 ?
    N1 C9 H9B . . 108.5 ?
    C10 C9 H9B . . 108.5 ?
    H9A C9 H9B . . 107.5 ?
    C15 C10 C11 . . 118.7(2) ?
    C15 C10 C9 . . 123.32(18) ?
    C11 C10 C9 . . 117.9(2) ?
    C12 C11 C10 . . 120.4(3) ?
    C12 C11 H11 . . 119.8 ?
    C10 C11 H11 . . 119.8 ?
    C13 C12 C11 . . 119.9(3) ?
    C13 C12 H12 . . 120.1 ?
    C11 C12 H12 . . 120.1 ?
    C14 C13 C12 . . 120.3(3) ?
    C14 C13 H13 . . 119.9 ?
    C12 C13 H13 . . 119.9 ?
    C13 C14 C15 . . 119.9(3) ?
    C13 C14 H14 . . 120.0 ?
    C15 C14 H14 . . 120.0 ?
    C10 C15 C14 . . 120.7(3) ?
    C10 C15 H15 . . 119.6 ?
    C14 C15 H15 . . 119.6 ?
    C8 C16 C17 . . 132.1(2) ?
    C8 C16 H16 . . 113.9 ?
    C17 C16 H16 . . 113.9 ?
    C22 C17 C18 . . 117.45(18) ?
    C22 C17 C16 . . 126.09(18) ?
    C18 C17 C16 . . 116.46(19) ?
    C19 C18 C17 . . 120.8(2) ?
    C19 C18 H18 . . 119.6 ?
    C17 C18 H18 . . 119.6 ?
    C18 C19 C20 . . 121.6(2) ?
    C18 C19 H19 . . 119.2 ?
    C20 C19 H19 . . 119.2 ?
    C19 C20 C21 . . 117.6(2) ?
    C19 C20 C23 . . 121.2(2) ?
    C21 C20 C23 . . 121.2(2) ?
    C20 C21 C22 . . 121.6(2) ?
    C20 C21 H21 . . 119.2 ?
    C22 C21 H21 . . 119.2 ?
    C21 C22 C17 . . 120.8(2) ?
    C21 C22 H22 . . 119.6 ?
    C17 C22 H22 . . 119.6 ?
    C20 C23 H23A . . 109.5 ?
    C20 C23 H23B . . 109.5 ?
    H23A C23 H23B . . 109.5 ?
    C20 C23 H23C . . 109.5 ?
    H23A C23 H23C . . 109.5 ?
    H23B C23 H23C . . 109.5 ?
loop_
    _geom_torsion_atom_site_label_1
    _geom_torsion_atom_site_label_2
    _geom_torsion_atom_site_label_3
    _geom_torsion_atom_site_label_4
    _geom_torsion_site_symmetry_1
    _geom_torsion_site_symmetry_2
    _geom_torsion_site_symmetry_3
    _geom_torsion_site_symmetry_4
    _geom_torsion
    _geom_torsion_publ_flag
    C8 S1 C1 C6 . . . . -20.9(2) ?
    C8 S1 C1 C2 . . . . 160.67(18) ?
    C6 C1 C2 C3 . . . . 1.7(4) ?
    S1 C1 C2 C3 . . . . -179.75(19) ?
    C1 C2 C3 C4 . . . . 0.3(4) ?
    C2 C3 C4 C5 . . . . -0.9(4) ?
    C3 C4 C5 C6 . . . . -0.4(4) ?
    C2 C1 C6 C5 . . . . -3.0(3) ?
    S1 C1 C6 C5 . . . . 178.52(16) ?
    C2 C1 C6 N1 . . . . 175.7(2) ?
    S1 C1 C6 N1 . . . . -2.8(3) ?
    C4 C5 C6 C1 . . . . 2.4(3) ?
    C4 C5 C6 N1 . . . . -176.3(2) ?
    C7 N1 C6 C1 . . . . 24.5(3) ?
    C9 N1 C6 C1 . . . . -161.06(18) ?
    C7 N1 C6 C5 . . . . -156.78(18) ?
    C9 N1 C6 C5 . . . . 17.6(3) ?
    C6 N1 C7 O1 . . . . 167.09(18) ?
    C9 N1 C7 O1 . . . . -7.5(3) ?
    C6 N1 C7 C8 . . . . -13.7(3) ?
    C9 N1 C7 C8 . . . . 171.75(16) ?
    O1 C7 C8 C16 . . . . -11.2(3) ?
    N1 C7 C8 C16 . . . . 169.57(17) ?
    O1 C7 C8 S1 . . . . 162.57(16) ?
    N1 C7 C8 S1 . . . . -16.6(2) ?
    C1 S1 C8 C16 . . . . -156.70(17) ?
    C1 S1 C8 C7 . . . . 29.91(18) ?
    C7 N1 C9 C10 . . . . 87.9(2) ?
    C6 N1 C9 C10 . . . . -87.1(2) ?
    N1 C9 C10 C15 . . . . -2.7(3) ?
    N1 C9 C10 C11 . . . . 179.1(2) ?
    C15 C10 C11 C12 . . . . -1.2(4) ?
    C9 C10 C11 C12 . . . . 177.1(3) ?
    C10 C11 C12 C13 . . . . 0.1(6) ?
    C11 C12 C13 C14 . . . . 1.5(6) ?
    C12 C13 C14 C15 . . . . -1.9(5) ?
    C11 C10 C15 C14 . . . . 0.8(4) ?
    C9 C10 C15 C14 . . . . -177.5(2) ?
    C13 C14 C15 C10 . . . . 0.8(4) ?
    C7 C8 C16 C17 . . . . -178.35(18) ?
    S1 C8 C16 C17 . . . . 8.1(3) ?
    C8 C16 C17 C22 . . . . -14.8(3) ?
    C8 C16 C17 C18 . . . . 165.0(2) ?
    C22 C17 C18 C19 . . . . 1.7(3) ?
    C16 C17 C18 C19 . . . . -178.12(18) ?
    C17 C18 C19 C20 . . . . 1.1(3) ?
    C18 C19 C20 C21 . . . . -2.7(3) ?
    C18 C19 C20 C23 . . . . 177.6(2) ?
    C19 C20 C21 C22 . . . . 1.5(4) ?
    C23 C20 C21 C22 . . . . -178.8(2) ?
    C20 C21 C22 C17 . . . . 1.3(4) ?
    C18 C17 C22 C21 . . . . -2.8(3) ?
    C16 C17 C22 C21 . . . . 176.9(2) ?
loop_
    _geom_hbond_atom_site_label_D
    _geom_hbond_atom_site_label_H
    _geom_hbond_atom_site_label_A
    _geom_hbond_site_symmetry_A
    _geom_hbond_distance_DH
    _geom_hbond_distance_HA
    _geom_hbond_distance_DA
    _geom_hbond_angle_DHA
    _geom_hbond_publ_flag
    C18 H18 <i>Cg</i>3 7_554 0.95 3.00 3.898(2) 158 y
_shelx_space_group_comment
;
The symmetry employed for this shelxl refinement is uniquely defined
by the following loop, which should always be used as a source of
symmetry information in preference to the above space-group names.
They are only intended as comments.
;
_shelx_estimated_absorpt_T_min     0.936
_shelx_estimated_absorpt_T_max     0.951
_shelx_hkl_file
;
   2   0  -2 1362.96   48.10
  -2   0   2 1411.66   48.20
   2   0  -2 1408.66   48.20
  -2   0   2 1348.17   48.10
  -2   0   2 1389.96   48.10
  -2   0   2 1389.66   48.10
   2   0  -2 1357.26   48.10
   4   0  -4  359.66   12.60
   4   0  -4  351.46   12.50
  -4   0   4  339.17   12.50
  -4   0   4  351.76   12.50
   4   0  -4  349.57   12.40
  -4   0   4  345.07   12.50
  -4   0   4  356.86   12.50
  -6   0   6  100.69    4.00
  -6   0   6   90.69    3.90
  -6   0   6   94.59    3.90
   6   0  -6   96.69    4.00
   6   0  -6   91.39    3.90
  -8   0   8  164.68    7.00
  -8   0   8  172.78    7.00
  -8   0   8  180.78    6.90
 -10   0  10  105.99    5.10
 -10   0  10   93.29    5.20
  -1  -1   1  893.31   30.60
  -1  -1   1  892.01   30.60
  -1  -1   1  874.81   30.60
  -1  -1   1  896.11   30.60
   1  -1  -1  869.61   30.60
   1   1  -1  885.81   30.60
   1   1  -1  853.71   30.60
  -1   1   1  869.31   30.60
  -1   1   1  877.11   30.60
  -1   1   1  902.01   30.60
   1   1  -1  861.81   30.60
  -3  -1   3   93.19    3.60
   3  -1  -3  105.19    3.50
  -3  -1   3   88.59    3.60
   3  -1  -3  101.79    3.60
   3  -1  -3  104.79    3.70
  -3  -1   3   97.89    3.60
  -3  -1   3   83.99    3.60
  -3   1   3   98.59    3.60
  -3   1   3   94.79    3.60
  -3   1   3   93.29    3.60
  -3   1   3   98.29    3.60
   3   1  -3  100.69    3.70
   3   1  -3   94.19    3.60
   3   1  -3   96.19    3.60
  -5  -1   5  223.68    8.40
   5  -1  -5  231.98    8.30
  -5  -1   5  234.18    8.40
   5  -1  -5  232.88    8.50
  -5  -1   5  222.28    8.40
  -5  -1   5  223.18    8.40
   5  -1  -5  239.68    8.40
   5   1  -5  227.58    8.50
   5   1  -5  232.08    8.30
  -5   1   5  228.68    8.40
  -5   1   5  231.98    8.40
  -5   1   5  230.08    8.40
  -5   1   5  228.58    8.40
   5   1  -5  218.18    8.40
   7  -1  -7   11.60    1.40
  -7  -1   7   12.80    1.50
  -7  -1   7   12.50    1.50
  -7  -1   7   12.30    1.40
  -7   1   7   14.50    1.50
  -7   1   7   10.90    1.40
  -7   1   7   11.30    1.50
   7   1  -7   13.60    1.50
  -9  -1   9   22.70    2.40
  -9  -1   9   26.10    2.60
  -9   1   9   27.40    2.50
  -9   1   9   24.60    2.40
 -11  -1  11    3.50    2.60
 -11  -1  11    1.80    2.70
 -11   1  11    2.90    3.00
 -11   1  11    3.90    2.50
   2  -2  -2 1086.99   38.40
  -2  -2   2 1126.79   38.40
  -2  -2   2 1081.49   38.40
   2  -2  -2 1103.09   38.40
   2  -2  -2 1064.19   38.30
  -2  -2   2 1106.59   38.40
  -2  -2   2 1086.89   38.40
   2   2  -2 1094.19   38.40
   2   2  -2 1140.69   38.40
  -2   2   2 1115.79   38.40
  -2   2   2 1086.19   38.40
  -2   2   2 1088.29   38.40
   2   2  -2 1122.39   38.40
  -4  -2   4  572.64   20.30
  -4  -2   4  560.34   20.30
  -4  -2   4  582.24   20.30
   4  -2  -4  594.14   20.40
  -4  -2   4  589.84   20.30
   4  -2  -4  580.54   20.20
   4  -2  -4  565.84   20.30
   4   2  -4  587.94   20.30
  -4   2   4  582.64   20.30
   4   2  -4  568.64   20.30
  -4   2   4  576.14   20.30
  -4   2   4  570.24   20.30
  -4   2   4  577.34   20.30
   4   2  -4  540.05   20.30
  -6  -2   6   14.90    1.40
   6  -2  -6   13.90    1.50
  -6  -2   6   13.90    1.30
   6  -2  -6   15.50    1.30
   6   2  -6   17.20    1.40
   6   2  -6   13.60    1.20
   6   2  -6   14.70    1.50
  -6   2   6   15.60    1.50
  -6   2   6   13.30    1.40
  -6   2   6   13.50    1.20
  -8  -2   8   16.30    1.90
  -8  -2   8   15.90    2.00
  -8   2   8   12.40    1.80
  -8   2   8   12.80    1.70
  -8   2   8   13.60    1.80
 -10  -2  10    0.80    2.00
 -10  -2  10    4.00    2.20
 -10   2  10    1.40    2.00
 -10   2  10    2.10    2.20
  -1  -3   1  480.65   16.50
  -1  -3   1  461.95   16.60
   1  -3  -1  489.95   16.60
  -1  -3   1  467.45   16.60
   1   3  -1  487.25   16.60
  -1   3   1  461.65   16.60
   1   3  -1  475.85   16.60
  -1   3   1  465.55   16.60
  -1   3   1  480.05   16.60
  -3  -3   3   68.69    2.70
  -3  -3   3   69.69    2.70
  -3  -3   3   70.29    2.60
   3  -3  -3   65.99    2.60
   3  -3  -3   70.39    2.60
  -3  -3   3   69.09    2.70
  -3   3   3   71.99    2.70
   3   3  -3   69.69    2.70
   3   3  -3   67.09    2.70
   3   3  -3   62.79    2.60
  -3   3   3   69.19    2.70
  -3   3   3   73.29    2.70
  -3   3   3   71.99    2.70
   5  -3  -5  117.49    4.60
   5  -3  -5  116.99    4.30
  -5  -3   5  109.09    4.50
  -5  -3   5  117.39    4.50
  -5  -3   5  112.19    4.40
   5  -3  -5  116.39    4.40
  -5  -3   5  111.19    4.40
   5   3  -5  115.69    4.50
   5   3  -5  112.19    4.40
  -5   3   5  114.69    4.50
   5   3  -5  115.89    4.50
  -5   3   5  111.79    4.40
  -5   3   5  125.19    4.50
  -5   3   5  112.59    4.50
  -7  -3   7   19.20    1.70
   7  -3  -7   21.70    1.80
  -7  -3   7   20.90    2.00
  -7  -3   7   24.00    1.90
  -7   3   7   18.70    1.90
  -7   3   7   22.70    1.90
  -7   3   7   18.00    1.60
   7   3  -7   16.10    1.90
  -9  -3   9   14.40    2.20
  -9  -3   9   16.70    2.20
  -9   3   9   18.20    2.40
  -9   3   9   18.90    2.20
 -11  -3  11    8.00    2.90
 -11  -3  11    6.30    3.10
 -11   3  11    6.30    3.00
 -11   3  11    6.20    2.60
   0  -4   0 1173.98   42.70
   0   4   0 1215.58   42.70
   0   4   0 1260.67   42.60
   0   4   0 1242.58   42.60
   2  -4  -2  558.14   19.20
  -2  -4   2  513.15   19.20
  -2  -4   2  561.04   19.20
  -2  -4   2  526.85   19.20
  -2   4   2  549.35   19.20
   2   4  -2  571.54   19.30
  -2   4   2  550.74   19.20
   2   4  -2  546.15   19.20
  -2   4   2  551.84   19.30
   2   4  -2  557.24   19.20
  -4  -4   4  254.07    9.40
  -4  -4   4  255.47    9.40
   4  -4  -4  263.27    9.40
  -4  -4   4  251.17    9.30
   4  -4  -4  254.27    9.30
   4  -4  -4  263.47    9.20
  -4  -4   4  268.47    9.30
   4   4  -4  259.87    9.40
  -4   4   4  257.37    9.40
  -4   4   4  251.47    9.30
   4   4  -4  259.57    9.30
  -4   4   4  263.47    9.30
  -4   4   4  249.58    9.30
   4   4  -4  265.47    9.30
   6  -4  -6    4.90    0.90
  -6  -4   6    5.10    1.00
  -6  -4   6    4.00    0.90
  -6  -4   6    4.80    1.00
   6   4  -6    5.10    1.00
   6   4  -6    4.60    1.10
   6   4  -6    4.90    0.90
  -6   4   6    4.80    1.10
  -6   4   6    4.70    1.10
  -6   4   6    5.50    1.00
  -8  -4   8   81.39    4.00
  -8  -4   8   90.39    4.10
   8  -4  -8   82.39    4.00
  -8   4   8   83.49    4.10
  -8   4   8   88.39    4.00
  -8   4   8   87.79    4.00
 -10  -4  10   12.90    2.60
 -10  -4  10   13.40    2.50
 -10   4  10    9.00    2.10
 -10   4  10    9.40    2.50
  -1  -5   1 1951.00   66.49
   1  -5  -1 1869.21   66.49
  -1  -5   1 1940.41   66.49
  -1  -5   1 1930.71   66.39
  -1   5   1 1904.91   66.39
   1   5  -1 1868.91   66.39
  -1   5   1 1984.10   66.49
  -1   5   1 1960.80   66.49
   1   5  -1 1766.02   66.39
  -3  -5   3  290.37    9.90
  -3  -5   3  283.57    9.90
  -3  -5   3  289.07   10.00
   3  -5  -3  263.07    9.90
  -3  -5   3  277.77    9.90
   3  -5  -3  283.97    9.80
  -3   5   3  279.67    9.90
  -3   5   3  276.37    9.90
   3   5  -3  281.77    9.90
   3   5  -3  265.27    9.90
   3   5  -3  270.57    9.90
  -3   5   3  274.27    9.90
  -5  -5   5  195.28    7.10
   5  -5  -5  200.58    7.00
   5  -5  -5  198.38    7.20
  -5  -5   5  200.58    7.20
  -5  -5   5  194.98    7.30
   5  -5  -5  194.78    7.30
  -5  -5   5  193.08    7.30
   5   5  -5  186.38    7.20
  -5   5   5  186.08    7.20
  -5   5   5  189.48    7.20
   5   5  -5  200.18    7.30
  -5   5   5  190.28    7.30
   5   5  -5  194.78    7.20
  -7  -5   7  181.98    7.20
   7  -5  -7  187.78    7.10
  -7  -5   7  187.58    7.30
  -7  -5   7  177.88    7.10
  -7   5   7  190.88    7.30
   7   5  -7  178.08    7.30
  -7   5   7  187.08    7.20
  -7   5   7  195.48    7.20
  -9  -5   9   44.70    3.10
  -9  -5   9   44.50    3.00
  -9   5   9   40.90    2.90
  -9   5   9   35.20    2.80
 -11  -5  11   10.80    3.20
 -11   5  11    9.00    3.10
   0  -6   0    0.00    0.10
   0   6   0    0.10    0.20
   0   6   0   -0.10    0.20
   0   6   0    0.30    0.20
   2  -6  -2 4216.48  149.88
  -2  -6   2 4502.95  149.69
  -2  -6   2 4259.87  149.49
  -2  -6   2 3939.71  149.49
  -2  -6   2 4462.85  149.79
  -2   6   2 4234.38  149.79
  -2   6   2 4282.87  149.69
  -2   6   2 4344.17  149.69
   2   6  -2 4438.26  150.08
   2   6  -2 4225.98  149.69
   2   6  -2 4384.66  150.18
  -4  -6   4  307.17   10.90
  -4  -6   4  306.37   11.00
  -4  -6   4  302.17   10.90
   4  -6  -4  330.37   11.00
   4  -6  -4  305.37   10.90
   4  -6  -4  317.87   10.70
   4   6  -4  291.87   11.00
  -4   6   4  295.27   11.00
  -4   6   4  297.07   10.90
  -4   6   4  303.67   11.00
   4   6  -4  305.97   10.90
   4   6  -4  300.27   11.00
  -6  -6   6  441.56   15.60
   6  -6  -6  430.16   15.60
  -6  -6   6  430.86   15.50
  -6  -6   6  428.86   15.70
  -6  -6   6  445.86   15.70
  -6   6   6  428.36   15.70
   6   6  -6  438.26   15.60
   6   6  -6  422.46   15.60
  -6   6   6  445.56   15.70
   6   6  -6  437.56   15.70
  -6   6   6  431.76   15.60
  -8  -6   8   20.70    2.30
  -8  -6   8   21.10    2.30
   8  -6  -8   19.00    2.00
  -8   6   8   25.60    2.00
  -8   6   8   22.60    2.00
  -8   6   8   19.90    2.10
 -10  -6  10    0.60    2.00
 -10  -6  10    2.00    2.20
 -10   6  10    2.00    1.90
 -10   6  10    2.80    2.30
  -1  -7   1 1333.27   46.90
   1  -7  -1 1309.17   46.80
  -1  -7   1 1347.87   46.90
   1  -7  -1 1337.67   46.80
  -1  -7   1 1374.66   46.90
  -1   7   1 1379.06   46.90
   1   7  -1 1297.37   46.90
  -1   7   1 1381.36   46.90
  -1   7   1 1356.06   46.90
   1   7  -1 1390.56   47.00
  -1   7   1 1306.07   46.90
   3  -7  -3  254.87    9.00
  -3  -7   3  244.18    9.10
  -3  -7   3  239.48    9.00
  -3  -7   3  256.57    9.00
  -3   7   3  257.67    9.00
   3   7  -3  258.47    9.00
  -3   7   3  257.67    9.10
   3   7  -3  239.18    9.10
   3   7  -3  259.07    9.10
  -3   7   3  259.07    9.10
  -5  -7   5  423.46   15.40
  -5  -7   5  427.76   15.20
   5  -7  -5  427.96   15.40
  -5  -7   5  441.76   15.30
  -5  -7   5  431.06   15.40
   5  -7  -5  419.06   15.20
  -5   7   5  423.06   15.30
  -5   7   5  411.76   15.30
   5   7  -5  443.46   15.30
   5   7  -5  427.86   15.30
   5   7  -5  427.56   15.40
  -5   7   5  425.96   15.30
   7  -7  -7   17.10    1.60
  -7  -7   7   15.70    1.80
   7   7  -7   13.70    1.60
  -7   7   7   16.10    1.80
  -7   7   7   18.00    1.80
  -7   7   7   14.50    1.60
  -9  -7   9   31.70    3.00
  -9  -7   9   35.70    2.70
  -9   7   9   34.60    3.10
  -9   7   9   37.50    3.00
  -9   7   9   30.60    2.60
   0  -8   0   60.79    2.30
   0   8   0   64.59    2.30
   0   8   0   64.29    2.30
   0   8   0   60.99    2.30
  -2  -8   2 1446.76   47.60
   2  -8  -2 1344.17   47.60
  -2  -8   2 1328.17   47.60
  -2  -8   2 1310.17   47.60
  -2  -8   2 1312.17   47.70
   2   8  -2 1371.16   47.60
  -2   8   2 1371.26   47.70
   2   8  -2 1367.36   47.70
  -2   8   2 1388.56   47.60
  -2   8   2 1399.16   47.60
  -2   8   2 1381.16   47.70
  -4  -8   4  247.48    8.70
   4  -8  -4  232.68    8.60
   4  -8  -4  230.18    8.60
  -4  -8   4  240.48    8.70
  -4  -8   4  240.48    8.60
  -4  -8   4  236.48    8.50
   4  -8  -4  245.18    8.30
   4   8  -4  234.48    8.70
   4   8  -4  238.88    8.70
  -4   8   4  228.28    8.60
   4   8  -4  248.98    8.60
  -4   8   4  236.48    8.70
  -4   8   4  232.18    8.70
  -6  -8   6  232.18    8.60
  -6  -8   6  232.78    8.50
  -6  -8   6  236.38    8.60
  -6  -8   6  230.58    8.40
   6  -8  -6  227.98    8.50
  -6   8   6  221.18    8.60
   6   8  -6  227.68    8.60
   6   8  -6  224.58    8.50
  -6   8   6  227.28    8.60
  -6   8   6  229.98    8.50
  -8  -8   8   15.80    2.00
  -8  -8   8   17.50    2.10
   8  -8  -8   17.30    1.80
  -8   8   8   16.70    2.00
  -8   8   8   16.40    1.80
  -8   8   8   16.70    1.80
   8   8  -8   19.50    2.20
 -10  -8  10   30.90    3.50
 -10   8  10   31.00    2.80
 -10   8  10   31.30    3.20
  -1  -9   1  694.83   24.40
   1  -9  -1  695.73   24.30
   1  -9  -1  703.53   24.30
  -1  -9   1  710.03   24.40
  -1  -9   1  692.03   24.30
  -1   9   1  696.23   24.30
  -1   9   1  691.83   24.40
   1   9  -1  702.03   24.30
   1   9  -1  707.33   24.40
  -1   9   1  686.63   24.40
   3  -9  -3  659.83   23.50
  -3  -9   3  684.33   23.50
  -3  -9   3  702.73   23.60
  -3  -9   3  636.14   23.60
  -3  -9   3  674.13   23.50
   3   9  -3  656.73   23.60
  -3   9   3  683.33   23.60
  -3   9   3  648.54   23.50
   3   9  -3  675.43   23.60
  -3   9   3  657.33   23.60
   3   9  -3  692.53   23.50
  -5  -9   5   31.60    1.90
  -5  -9   5   31.30    1.60
   5  -9  -5   33.60    1.70
  -5  -9   5   38.00    1.80
  -5  -9   5   33.90    1.80
   5   9  -5   31.50    1.70
  -5   9   5   33.20    1.70
  -5   9   5   29.00    1.70
   5   9  -5   31.90    1.70
  -5   9   5   32.20    1.80
   5   9  -5   29.10    1.80
  -7  -9   7  203.18    7.70
  -7  -9   7  202.08    7.80
   7  -9  -7  196.68    7.60
  -7   9   7  201.28    7.70
   7   9  -7  195.38    7.60
  -7   9   7  190.78    7.50
   7   9  -7  204.08    7.70
  -7   9   7  195.68    7.70
  -9  -9   9   52.19    3.40
  -9   9   9   46.40    2.90
  -9   9   9   46.30    3.20
  -9   9   9   48.50    3.10
   0 -10   0    1.20    0.10
   0 -10   0    0.00    0.20
   0 -10   0    0.50    0.10
   0  10   0    0.40    0.30
   0  10   0    0.90    0.30
   0  10   0    0.10    0.30
  -2 -10   2 1467.35   51.59
  -2 -10   2 1562.64   51.59
   2 -10  -2 1474.25   51.49
  -2 -10   2 1465.95   51.69
  -2  10   2 1503.15   51.49
   2  10  -2 1494.65   51.69
  -2  10   2 1468.15   51.69
  -2  10   2 1521.45   51.49
   2  10  -2 1507.85   51.59
  -2  10   2 1482.85   51.69
  -2  10   2 1333.67   51.49
  -4 -10   4   19.10    1.30
   4 -10  -4   23.70    1.50
  -4 -10   4   21.00    1.10
  -4 -10   4   21.50    1.30
  -4 -10   4   18.30    1.20
   4 -10  -4   19.20    1.10
  -4  10   4   17.70    1.20
   4  10  -4   21.20    1.30
  -4  10   4   18.30    1.30
  -4  10   4   18.50    1.10
   4  10  -4   21.40    1.30
   4  10  -4   21.20    1.20
  -6 -10   6   20.10    1.40
   6 -10  -6   20.70    1.50
  -6 -10   6   19.00    1.70
  -6 -10   6   17.50    1.50
  -6 -10   6   19.60    1.60
  -6  10   6   20.40    1.50
  -6  10   6   15.50    1.60
   6  10  -6   18.50    1.60
  -6  10   6   20.00    1.70
   6  10  -6   18.50    1.60
  -8 -10   8   11.70    1.90
   8 -10  -8   12.00    1.60
  -8  10   8   11.00    1.80
  -8  10   8   13.50    1.60
  -8  10   8   10.60    1.70
   8  10  -8   12.40    1.80
 -10 -10  10    1.20    2.30
 -10  10  10   -0.70    1.60
 -10  10  10    0.40    2.20
  -1 -11   1  592.64   21.50
   1 -11  -1  628.24   21.40
   1 -11  -1  607.04   21.40
  -1 -11   1  622.84   21.50
  -1 -11   1  609.94   21.40
   1  11  -1  621.14   21.40
   1  11  -1  626.44   21.40
   1  11  -1  619.84   21.50
  -1  11   1  591.54   21.50
  -1  11   1  610.34   21.40
  -1  11   1  617.94   21.50
  -3 -11   3  610.34   20.70
  -3 -11   3  597.04   20.90
  -3 -11   3  588.14   20.80
  -3 -11   3  601.94   20.80
   3 -11  -3  581.64   20.70
   3  11  -3  584.64   20.80
   3  11  -3  574.84   20.80
  -3  11   3  584.44   20.70
  -3  11   3  609.64   20.70
  -3  11   3  581.24   20.80
   3  11  -3  583.24   20.90
  -5 -11   5  144.69    5.50
   5 -11  -5  147.79    5.50
  -5 -11   5  141.49    5.60
  -5 -11   5  152.08    5.40
  -5 -11   5  144.29    5.60
  -5  11   5  148.79    5.60
   5  11  -5  140.29    5.60
   5  11  -5  146.39    5.60
   5  11  -5  148.09    5.50
  -5  11   5  139.09    5.40
  -5  11   5  144.49    5.60
   7 -11  -7   13.40    1.40
  -7 -11   7   13.20    1.80
  -7 -11   7   14.20    1.80
  -7  11   7   13.00    1.70
  -7  11   7   13.50    1.50
   7  11  -7   13.80    1.70
  -7  11   7   12.10    1.70
   7  11  -7   12.60    1.60
  -9 -11   9    6.90    1.90
   9 -11  -9    7.20    1.70
  -9  11   9    6.50    1.50
  -9  11   9    7.30    2.00
  -9  11   9    7.80    2.00
   0 -12   0   22.60    1.10
   0 -12   0   24.80    0.90
   0 -12   0   26.70    0.90
   0  12   0   25.50    1.10
   0  12   0   26.20    1.10
   0  12   0   28.30    1.20
  -2 -12   2  207.28    7.30
   2 -12  -2  202.58    7.20
   2 -12  -2  204.98    7.20
  -2 -12   2  202.18    7.30
  -2 -12   2  205.58    7.40
  -2  12   2  202.48    7.40
  -2  12   2  215.88    7.20
  -2  12   2  196.38    7.40
  -2  12   2  205.58    7.20
   2  12  -2  197.88    7.30
   2  12  -2  192.18    7.40
  -2  12   2  218.08    7.20
  -4 -12   4  137.29    4.90
  -4 -12   4  131.69    5.00
  -4 -12   4  137.79    5.10
   4 -12  -4  135.29    4.90
  -4 -12   4  127.79    5.10
   4  12  -4  129.29    5.00
  -4  12   4  127.19    5.10
  -4  12   4  129.19    4.90
  -4  12   4  138.99    4.90
  -4  12   4  128.09    5.00
   4  12  -4  127.79    5.10
   4  12  -4  140.19    5.00
  -6 -12   6  197.58    8.00
  -6 -12   6  210.08    7.90
   6 -12  -6  210.78    7.80
  -6 -12   6  209.48    7.80
  -6 -12   6  214.28    8.00
  -6  12   6  201.68    7.80
  -6  12   6  218.78    8.00
   6  12  -6  212.58    8.00
   6  12  -6  211.48    7.90
  -6  12   6  212.68    8.00
   8 -12  -8   27.70    2.20
  -8 -12   8   26.50    2.30
  -8  12   8   30.90    2.10
  -8  12   8   29.00    2.30
  -8  12   8   28.40    2.30
   8  12  -8   26.60    2.40
 -10 -12  10    3.90    2.40
 -10  12  10    3.50    2.40
 -10  12  10    2.90    1.70
  -1 -13   1  529.85   19.00
   1 -13  -1  553.74   18.80
   1 -13  -1  547.05   18.80
  -1 -13   1  540.95   18.90
  -1 -13   1  538.45   18.90
  -1 -13   1  541.55   18.90
   1  13  -1  553.94   18.80
   1  13  -1  533.25   19.00
   1  13  -1  531.35   19.00
  -1  13   1  543.95   18.90
  -1  13   1  533.95   19.00
   1  13  -1  524.35   18.80
  -1  13   1  538.35   19.00
  -3 -13   3  225.88    8.10
   3 -13  -3  223.88    8.00
  -3 -13   3  221.78    8.20
  -3 -13   3  219.38    8.00
  -3 -13   3  226.98    8.00
  -3  13   3  215.98    8.20
   3  13  -3  224.98    8.20
  -3  13   3  222.68    8.10
  -3  13   3  235.18    8.00
   3  13  -3  221.88    8.10
  -3  13   3  218.58    7.90
  -5 -13   5   58.99    2.80
  -5 -13   5   62.19    2.70
  -5 -13   5   61.69    2.50
  -5 -13   5   61.29    2.70
   5 -13  -5   58.09    2.60
   5  13  -5   55.29    2.70
  -5  13   5   60.29    2.70
   5  13  -5   60.69    2.80
  -5  13   5   62.79    2.80
  -5  13   5   59.69    2.50
   7 -13  -7   59.09    2.90
  -7 -13   7   60.29    3.20
   7  13  -7   60.49    3.10
  -7  13   7   56.59    3.10
   7  13  -7   66.19    3.10
  -7  13   7   62.59    2.80
  -7  13   7   58.09    3.00
  -9 -13   9   41.70    3.10
   9 -13  -9   43.40    2.90
  -9  13   9   41.80    3.00
  -9  13   9   43.20    2.70
   9  13  -9   42.80    3.30
  -9  13   9   44.10    3.20
   0 -14   0    0.90    0.30
   0 -14   0    0.40    0.10
   0 -14   0    0.60    0.10
   0  14   0    0.70    0.40
   0  14   0    0.10    0.30
   0  14   0    0.70    0.30
  -2 -14   2  908.21   32.30
   2 -14  -2  955.60   32.30
  -2 -14   2  896.61   32.40
   2 -14  -2  930.51   32.30
  -2 -14   2  934.91   32.30
  -2  14   2  947.91   32.30
   2  14  -2  940.31   32.30
  -2  14   2  907.51   32.40
   2  14  -2  921.91   32.50
  -2  14   2  902.51   32.40
  -4 -14   4  698.03   24.40
  -4 -14   4  702.93   24.50
  -4 -14   4  713.83   24.60
  -4 -14   4  683.83   24.60
   4 -14  -4  690.03   24.40
   4  14  -4  685.23   24.70
   4  14  -4  712.93   24.50
  -4  14   4  687.03   24.60
   4  14  -4  676.23   24.50
  -4  14   4  682.03   24.40
  -4  14   4  681.03   24.60
  -4  14   4  729.23   24.40
  -6 -14   6  275.77   10.00
   6 -14  -6  274.37    9.90
  -6 -14   6  260.17   10.10
   6  14  -6  275.37   10.00
   6  14  -6  259.87   10.00
  -6  14   6  279.57   10.10
  -6  14   6  266.57    9.80
  -6  14   6  269.97   10.00
  -8 -14   8    3.50    1.70
   8 -14  -8    2.60    1.20
  -8  14   8    2.30    1.40
  -8  14   8    4.40    1.60
   8  14  -8    6.40    1.60
  -8  14   8    2.90    1.10
 -10 -14  10   16.80    2.70
 -10  14  10   16.80    2.80
 -10  14  10   17.10    2.10
  -1 -15   1  854.61   30.60
   1 -15  -1  859.41   30.60
  -1 -15   1  868.01   30.40
   1 -15  -1  875.01   30.40
  -1 -15   1  876.11   30.50
  -1 -15   1  858.11   30.50
   1 -15  -1  873.31   30.40
  -1  15   1  851.71   30.60
   1  15  -1  861.71   30.60
  -1  15   1  869.71   30.60
  -1  15   1  887.01   30.50
   1  15  -1  878.51   30.40
   1  15  -1  920.81   30.40
   1  15  -1  886.21   30.70
   3 -15  -3  201.58    7.20
   3 -15  -3  207.18    7.10
  -3 -15   3  205.88    7.30
  -3 -15   3  213.28    7.40
   3 -15  -3  194.48    7.20
  -3 -15   3  206.78    7.30
  -3 -15   3  211.28    7.50
   3  15  -3  183.48    7.30
   3  15  -3  201.18    7.50
  -3  15   3  198.68    7.40
  -3  15   3  204.98    7.20
  -3  15   3  190.68    7.40
  -3  15   3  209.88    7.20
  -5 -15   5   15.70    1.50
  -5 -15   5   13.60    1.10
  -5 -15   5   16.40    1.30
   5 -15  -5   16.60    1.20
  -5 -15   5   16.50    1.40
  -5  15   5   16.50    1.30
   5  15  -5   13.30    1.30
  -5  15   5   14.80    1.10
  -5  15   5   14.50    1.30
   5  15  -5   15.40    1.40
   7 -15  -7   88.59    3.80
  -7 -15   7   84.79    4.00
   7  15  -7   97.99    4.00
  -7  15   7   80.09    3.90
   7  15  -7   85.99    4.00
  -7  15   7   89.99    4.10
  -7  15   7   82.79    3.60
  -9 -15   9   41.90    3.00
   9 -15  -9   40.80    2.90
  -9  15   9   39.80    2.60
   9  15  -9   43.40    3.10
  -9  15   9   38.70    3.10
  -9  15   9   35.90    3.10
   0 -16   0    1.30    0.20
   0 -16   0    1.90    0.40
   0 -16   0    1.80    0.20
   0  16   0    2.10    0.40
   0  16   0    2.30    0.50
  -2 -16   2  896.71   33.80
   2 -16  -2  960.20   33.70
  -2 -16   2  989.60   33.80
   2 -16  -2 1003.40   33.70
  -2  16   2  988.20   33.80
   2  16  -2  964.90   33.80
  -2  16   2  959.90   33.90
   2  16  -2 1036.10   33.80
  -2  16   2  945.41   34.00
   2  16  -2  927.21   34.00
  -4 -16   4  122.19    4.60
  -4 -16   4  119.59    4.80
  -4 -16   4  124.09    4.70
  -4 -16   4  126.39    4.80
   4 -16  -4  123.59    4.60
  -4  16   4  128.09    4.50
  -4  16   4  125.09    4.50
   4  16  -4  112.99    4.70
  -4  16   4  121.39    4.80
   4  16  -4  118.59    4.80
  -4  16   4  120.99    4.80
  -6 -16   6  106.39    4.30
  -6 -16   6  101.79    4.30
   6 -16  -6  101.99    4.10
   6  16  -6   99.29    4.30
  -6  16   6   99.79    4.30
  -6  16   6   97.49    4.00
   6  16  -6  102.29    4.30
  -6  16   6  105.39    4.30
   8 -16  -8   75.09    3.70
  -8 -16   8   79.69    3.90
  -8  16   8   81.59    4.00
   8  16  -8   75.29    3.90
  -8  16   8   79.49    3.90
  -8  16   8   82.09    3.60
 -10 -16  10   41.80    3.90
 -10  16  10   36.20    2.80
  10  16 -10   33.30    3.40
 -10  16  10   37.30    3.60
 -10  16  10   39.70    3.60
  -1 -17   1  206.38    7.60
   1 -17  -1  215.38    7.50
  -1 -17   1  217.38    7.60
  -1 -17   1  205.58    7.70
  -1 -17   1  205.68    7.50
   1 -17  -1  218.28    7.50
   1 -17  -1  207.18    7.70
   1  17  -1  209.48    7.80
  -1  17   1  214.68    7.70
  -1  17   1  209.98    7.70
  -1  17   1  217.28    7.70
   1  17  -1  224.98    7.50
   1  17  -1  215.68    7.50
   1  17  -1  214.08    7.80
  -3 -17   3  241.48    8.40
  -3 -17   3  228.98    8.10
  -3 -17   3  219.58    8.10
   3 -17  -3  228.58    8.10
  -3 -17   3  225.18    8.30
   3 -17  -3  219.28    8.00
   3 -17  -3  237.58    8.00
  -3  17   3  219.18    8.20
  -3  17   3  231.88    7.90
  -3  17   3  210.28    8.30
   3  17  -3  221.58    8.10
  -3  17   3  225.78    7.90
   3  17  -3  218.18    8.30
  -5 -17   5  207.58    7.60
  -5 -17   5  205.18    7.70
   5 -17  -5  200.58    7.50
  -5 -17   5  219.18    7.50
  -5  17   5  205.48    7.40
  -5  17   5  199.68    7.70
   5  17  -5  199.78    7.60
  -5  17   5  203.28    7.70
   5  17  -5  193.58    7.70
  -7 -17   7   54.79    3.00
  -7 -17   7   58.09    3.20
   7 -17  -7   61.29    2.80
  -7  17   7   52.49    2.90
   7  17  -7   59.99    3.00
  -7  17   7   53.79    3.00
   7  17  -7   57.79    3.10
  -7  17   7   53.99    2.60
   9 -17  -9   21.00    2.20
  -9 -17   9   22.70    2.60
  -9  17   9   23.10    2.60
   9  17  -9   22.70    2.60
  -9  17   9   25.10    2.10
  -9  17   9   20.10    2.50
   0 -18   0    0.30    0.20
   0 -18   0    0.50    0.40
   0 -18   0    0.10    0.20
   0  18   0    0.50    0.40
   0  18   0    0.00    0.40
   0  18   0    0.10    0.40
   2 -18  -2  445.96   16.20
  -2 -18   2  458.35   16.50
  -2 -18   2  459.95   16.30
   2 -18  -2  469.25   16.20
  -2 -18   2  455.55   16.30
   2  18  -2  456.35   16.20
  -2  18   2  460.95   16.40
   2  18  -2  462.75   16.50
  -2  18   2  468.35   16.30
  -2  18   2  453.85   16.40
   2  18  -2  492.05   16.30
   4 -18  -4   15.50    1.00
  -4 -18   4   12.30    1.00
  -4 -18   4   13.40    1.10
  -4 -18   4   14.30    1.20
  -4  18   4   16.00    0.80
   4  18  -4   13.10    1.10
  -4  18   4   14.00    1.20
   4  18  -4   12.30    1.20
  -4  18   4   16.00    0.90
  -4  18   4   16.60    1.20
   6 -18  -6  261.07    9.60
  -6 -18   6  269.57    9.90
  -6 -18   6  264.07    9.70
   6  18  -6  265.77    9.90
  -6  18   6  264.17    9.90
   6  18  -6  266.17    9.80
  -6  18   6  249.08    9.80
  -6  18   6  254.57    9.50
  -8 -18   8   23.00    2.40
   8 -18  -8   21.40    2.10
  -8  18   8   22.90    1.80
   8  18  -8   22.50    2.30
  -8  18   8   20.60    2.20
   8  18  -8   24.10    2.60
  -8  18   8   25.60    2.40
 -10 -18  10    7.50    2.50
  10 -18 -10    8.30    2.20
  10  18 -10   11.00    2.50
 -10  18  10   10.40    2.40
 -10  18  10   11.50    1.90
 -10  18  10    6.80    2.30
   1 -19  -1   77.69    2.80
  -1 -19   1   77.49    2.90
  -1 -19   1   76.69    3.00
   1 -19  -1   73.09    3.10
  -1 -19   1   75.09    2.90
  -1 -19   1   77.89    3.10
   1 -19  -1   78.79    2.80
  -1  19   1   76.39    3.10
  -1  19   1   79.09    3.00
   1  19  -1   81.19    3.10
  -1  19   1   74.09    3.10
   1  19  -1   85.59    3.10
  -3 -19   3   46.80    2.00
  -3 -19   3   49.90    2.20
   3 -19  -3   47.10    1.90
   3 -19  -3   47.30    1.90
  -3 -19   3   47.00    2.00
   3 -19  -3   43.90    1.90
   3  19  -3   41.50    2.00
  -3  19   3   51.29    2.20
  -3  19   3   42.20    2.10
   3  19  -3   51.39    2.10
   3  19  -3   47.20    2.20
  -3  19   3   50.19    1.90
   5 -19  -5  194.48    6.90
  -5 -19   5  189.08    7.00
  -5 -19   5  183.68    7.10
  -5  19   5  183.78    7.10
  -5  19   5  178.48    7.10
   5  19  -5  181.38    7.10
   5  19  -5  176.48    7.00
  -5  19   5  193.08    6.70
  -7 -19   7   73.19    3.80
  -7 -19   7   77.89    3.70
   7 -19  -7   80.89    3.50
  -7  19   7   70.89    3.70
   7  19  -7   76.89    3.70
  -7  19   7   78.19    3.70
   7  19  -7   80.09    3.80
  -7  19   7   78.49    3.30
  -9 -19   9   14.50    2.40
   9 -19  -9   10.70    1.80
   9  19  -9   18.30    2.30
  -9  19   9   14.70    2.20
  -9  19   9   13.70    1.70
  -9  19   9   13.90    2.10
   0 -20   0 1167.38   40.30
   0 -20   0 1188.08   40.50
   0 -20   0 1134.09   40.30
   0  20   0 1160.78   40.60
   0  20   0 1181.38   40.50
   0  20   0 1115.99   40.50
  -2 -20   2  282.47   10.00
  -2 -20   2  279.27    9.90
   2 -20  -2  267.87    9.80
   2 -20  -2  279.17    9.80
  -2 -20   2  291.47   10.20
   2  20  -2  272.37    9.90
  -2  20   2  284.77   10.20
  -2  20   2  280.77   10.10
   2  20  -2  278.27   10.20
   2  20  -2  290.57    9.90
  -2  20   2  285.77   10.00
   2  20  -2  261.47   10.20
  -4 -20   4   11.90    1.20
  -4 -20   4   13.10    1.10
   4 -20  -4   11.40    0.90
  -4 -20   4   11.80    1.00
  -4  20   4   12.80    0.70
   4  20  -4   10.90    1.20
  -4  20   4   13.50    1.20
  -4  20   4   12.90    1.20
  -4  20   4   12.70    0.70
   4  20  -4   11.20    1.00
   6 -20  -6  104.99    4.30
  -6 -20   6  113.59    4.70
  -6 -20   6  108.79    4.50
   6  20  -6  105.19    4.60
  -6  20   6  106.29    4.10
   6  20  -6  112.19    4.50
  -6  20   6  107.19    4.70
  -6  20   6  105.39    4.50
   8 -20  -8   44.60    2.80
  -8 -20   8   48.60    3.20
  -8  20   8   47.60    3.10
  -8  20   8   45.40    3.00
   8  20  -8   46.80    3.00
  -8  20   8   45.90    2.50
   8  20  -8   59.79    3.40
  10 -20 -10    6.10    2.00
 -10 -20  10    7.50    2.50
 -10  20  10    6.40    1.70
 -10  20  10    7.80    2.70
  10  20 -10    7.20    2.30
  -1 -21   1  786.62   27.70
   1 -21  -1  795.12   27.60
  -1 -21   1  824.22   27.70
   1 -21  -1  797.12   27.60
  -1 -21   1  808.72   27.80
  -1 -21   1  777.02   27.90
   1 -21  -1  774.72   27.90
  -1  21   1  782.02   27.90
  -1  21   1  786.92   27.90
   1  21  -1  769.32   27.90
  -1  21   1  787.32   27.80
   1  21  -1  811.32   27.90
  -3 -21   3  114.99    4.20
  -3 -21   3  111.99    4.20
   3 -21  -3  108.69    4.10
   3 -21  -3  101.69    4.10
   3 -21  -3  109.69    4.10
  -3 -21   3  114.59    4.50
  -3  21   3  117.79    4.10
  -3  21   3  123.09    4.50
   3  21  -3  102.99    4.50
   3  21  -3  111.19    4.20
   3  21  -3  118.69    4.30
  -3  21   3  114.29    4.40
   5 -21  -5   97.89    3.80
  -5 -21   5   99.99    3.90
  -5 -21   5   95.39    4.10
   5  21  -5   92.49    3.90
  -5  21   5   96.39    4.10
   5  21  -5   87.19    4.00
  -5  21   5   97.49    4.10
  -5  21   5   96.29    3.60
  -7 -21   7   42.90    2.60
  -7 -21   7   42.70    2.60
   7 -21  -7   40.30    2.30
  -7  21   7   41.30    2.80
  -7  21   7   38.70    2.60
  -7  21   7   38.20    2.00
   7  21  -7   47.00    2.80
   7  21  -7   44.20    2.60
  -9 -21   9   23.40    2.80
   9 -21  -9   19.70    2.10
   9  21  -9   22.70    2.40
  -9  21   9   20.60    1.90
  -9  21   9   24.80    2.80
  -9  21   9   24.10    2.70
   0 -22   0    2.20    0.50
   0  22   0    2.30    0.60
  -2 -22   2  207.88    8.00
  -2 -22   2  219.98    7.80
   2 -22  -2  213.28    7.70
  -2 -22   2  214.78    7.80
  -2 -22   2  212.08    7.90
   2 -22  -2  208.78    8.00
   2 -22  -2  225.08    7.70
   2  22  -2  215.58    8.10
   2  22  -2  234.58    7.70
   2  22  -2  215.88    7.70
   2  22  -2  221.08    8.10
  -2  22   2  221.48    8.00
  -2  22   2  219.38    7.80
  -2  22   2  214.48    8.00
  -4 -22   4  175.58    6.80
  -4 -22   4  185.78    6.60
  -4 -22   4  185.28    6.50
   4 -22  -4  177.18    6.50
  -4  22   4  170.28    6.80
  -4  22   4  183.58    6.80
   4  22  -4  171.98    6.80
   4  22  -4  166.78    6.50
  -6 -22   6   53.69    3.00
   6 -22  -6   51.99    2.50
  -6 -22   6   55.49    2.70
  -6  22   6   55.49    2.90
  -6  22   6   51.59    2.30
   6  22  -6   57.39    2.70
   6  22  -6   57.09    2.90
  -6  22   6   52.69    2.90
   8 -22  -8   27.60    2.30
  -8 -22   8   30.00    2.80
   8  22  -8   30.00    2.50
  -8  22   8   30.10    1.90
  -8  22   8   35.90    2.80
  -8  22   8   30.90    2.50
   8  22  -8   33.20    2.80
 -10 -22  10    5.90    2.60
  10 -22 -10    4.90    2.30
 -10  22  10    2.70    1.50
  10  22 -10    3.20    2.10
 -10  22  10    3.70    2.40
   1 -23  -1  812.52   28.40
   1 -23  -1  802.12   28.10
  -1 -23   1  801.42   28.30
  -1 -23   1  798.42   28.20
  -1 -23   1  782.42   28.40
  -1 -23   1  824.52   28.20
   1  23  -1  812.22   28.50
   1  23  -1  809.52   28.50
  -1  23   1  815.42   28.40
  -1  23   1  799.62   28.40
  -1  23   1  808.82   28.30
  -3 -23   3  162.88    6.00
  -3 -23   3  167.18    6.20
   3 -23  -3  162.48    5.90
  -3 -23   3  165.78    6.00
   3 -23  -3  155.78    5.90
   3  23  -3  166.98    6.00
   3  23  -3  161.88    5.90
  -3  23   3  157.18    6.10
  -3  23   3  159.88    6.20
   3  23  -3  154.28    6.20
  -3  23   3  169.18    5.90
   5 -23  -5   10.30    1.10
  -5 -23   5   11.80    1.40
  -5 -23   5   15.50    1.40
  -5  23   5   10.30    1.40
  -5  23   5   12.50    0.70
  -5  23   5   12.10    0.80
   5  23  -5   10.40    1.20
  -5  23   5   13.10    1.40
   5  23  -5   14.50    1.70
  -7 -23   7    3.70    1.50
  -7 -23   7    3.70    1.60
   7 -23  -7    3.10    1.10
  -7  23   7    2.40    1.30
  -7  23   7    1.50    0.80
  -7  23   7    1.80    1.50
   7  23  -7    2.80    1.50
   7  23  -7    2.40    1.20
  -9 -23   9   27.90    3.10
   9 -23  -9   32.10    2.60
  -9  23   9   22.30    2.80
  -9  23   9   26.20    2.00
   9  23  -9   27.20    2.80
   0 -24   0   51.19    2.00
   0 -24   0   53.39    2.30
   0 -24   0   53.49    2.00
   0  24   0   54.59    2.40
   0  24   0   54.09    2.40
   2 -24  -2   60.19    2.20
  -2 -24   2   56.59    2.60
  -2 -24   2   53.69    2.40
  -2 -24   2   55.69    2.40
  -2 -24   2   56.69    2.30
   2 -24  -2   55.99    2.60
   2 -24  -2   57.99    2.20
  -2  24   2   56.19    2.40
   2  24  -2   60.69    2.20
   2  24  -2   56.79    2.60
  -2  24   2   58.69    2.60
   2  24  -2   63.09    2.20
  -2  24   2   55.79    2.60
   2  24  -2   59.39    2.60
  -4 -24   4   32.80    1.60
  -4 -24   4   30.20    1.90
   4 -24  -4   32.00    1.50
  -4 -24   4   31.70    1.70
   4  24  -4   31.00    1.60
  -4  24   4   32.30    2.00
  -4  24   4   33.70    1.90
   4  24  -4   32.00    2.00
   6 -24  -6    7.50    1.10
  -6 -24   6   10.20    1.30
  -6 -24   6    5.90    1.40
   6  24  -6    9.10    1.70
  -6  24   6    7.50    0.70
  -6  24   6    7.50    1.40
  -6  24   6    7.40    1.30
   6  24  -6    5.30    1.20
  -8 -24   8   42.80    3.00
   8 -24  -8   40.40    2.60
   8  24  -8   52.79    3.30
  -8  24   8   44.20    2.90
   8  24  -8   43.30    2.80
  -8  24   8   40.50    2.20
  -8  24   8   43.50    3.00
 -10 -24  10    5.20    2.60
  10 -24 -10    7.90    2.30
 -10  24  10    6.20    1.60
 -10  24  10    2.90    2.70
  10  24 -10    7.90    2.40
  -1 -25   1  100.19    3.80
  -1 -25   1  102.99    3.60
   1 -25  -1   96.19    3.50
   1 -25  -1   91.99    3.90
  -1 -25   1   95.19    3.60
   1 -25  -1   95.69    3.50
  -1 -25   1  100.29    3.90
   1  25  -1   96.49    3.90
  -1  25   1  100.99    3.80
   1  25  -1  101.29    4.00
  -1  25   1   94.79    3.90
  -1  25   1   98.89    3.90
  -3 -25   3   11.50    1.00
   3 -25  -3   11.00    0.80
  -3 -25   3    9.60    1.20
  -3 -25   3    9.70    1.00
   3  25  -3   13.10    1.40
   3  25  -3   11.30    0.80
  -3  25   3   11.10    1.30
  -3  25   3   11.50    0.90
  -3  25   3   11.40    1.20
   3  25  -3   13.80    1.00
  -5 -25   5   11.60    1.40
  -5 -25   5    9.30    1.20
   5 -25  -5   10.00    1.00
  -5  25   5   11.20    1.40
   5  25  -5    9.10    1.10
  -5  25   5    7.60    1.30
   5  25  -5   11.90    1.60
  -7 -25   7   15.20    1.80
   7 -25  -7   12.20    1.40
  -7 -25   7   10.00    1.70
   7  25  -7   12.40    1.90
  -7  25   7   13.60    1.80
  -7  25   7   12.60    1.10
  -7  25   7    8.60    1.60
   7  25  -7   14.70    1.70
  -9 -25   9    6.70    2.30
   9 -25  -9    3.70    1.70
  -9  25   9    3.40    1.10
  -9  25   9    3.60    2.10
  -9  25   9    1.30    2.10
   9  25  -9    4.00    1.80
   0 -26   0    0.20    0.70
   0 -26   0    0.50    0.30
   0 -26   0    0.50    0.30
   0  26   0    0.90    0.80
   0  26   0    0.50    0.70
  -2 -26   2  127.19    4.80
  -2 -26   2  128.69    5.10
   2 -26  -2  129.79    4.70
   2 -26  -2  121.79    5.00
   2 -26  -2  122.49    4.60
  -2 -26   2  128.99    4.90
  -2  26   2  127.49    5.00
   2  26  -2  129.69    5.10
  -2  26   2  134.59    4.90
   2  26  -2  127.49    5.10
   2  26  -2  129.19    4.60
   2  26  -2  138.79    4.60
  -2  26   2  129.29    5.00
   4 -26  -4   44.90    2.00
  -4 -26   4   49.80    2.50
  -4 -26   4   45.70    2.20
  -4  26   4   50.19    2.50
   4  26  -4   43.30    2.10
   4  26  -4   47.20    2.60
  -4  26   4   48.60    2.50
  -6 -26   6   42.50    2.60
  -6 -26   6   38.40    2.30
   6 -26  -6   35.50    2.00
   6  26  -6   34.50    2.40
  -6  26   6   35.70    2.50
  -6  26   6   36.50    2.40
   6  26  -6   35.60    2.20
   8 -26  -8   10.10    1.60
  -8 -26   8   11.40    2.20
  -8  26   8   12.00    2.00
  -8  26   8   11.00    2.10
   8  26  -8   12.80    1.80
  -8  26   8   12.70    1.20
   8  26  -8    9.00    2.10
  -1 -27   1   26.80    1.50
   1 -27  -1   25.70    1.10
   1 -27  -1   27.20    1.10
   1 -27  -1   26.10    1.60
  -1 -27   1   27.10    1.60
  -1 -27   1   27.10    1.30
  -1 -27   1   28.00    1.20
   1  27  -1   28.10    1.70
   1  27  -1   28.90    1.60
  -1  27   1   28.30    1.60
  -1  27   1   29.30    1.60
  -1  27   1   31.10    1.60
  -3 -27   3   73.09    3.00
   3 -27  -3   69.39    3.30
  -3 -27   3   75.09    3.00
  -3 -27   3   73.79    3.30
   3 -27  -3   70.59    2.80
   3  27  -3   74.99    2.90
  -3  27   3   78.29    3.30
   3  27  -3   80.79    3.00
  -3  27   3   74.99    3.30
   3  27  -3   69.79    3.40
  -5 -27   5  136.89    5.60
  -5 -27   5  136.19    5.40
   5 -27  -5  137.39    5.20
  -5  27   5  135.59    5.50
  -5  27   5  140.39    5.60
   5  27  -5  129.49    5.60
   5  27  -5  136.79    5.30
  -7 -27   7   48.30    2.90
  -7 -27   7   47.90    3.20
   7 -27  -7   48.30    2.60
   7  27  -7   50.09    2.70
  -7  27   7   52.29    3.00
  -7  27   7   43.40    2.80
  -7  27   7   48.60    1.90
   7  27  -7   46.50    3.20
   9 -27  -9   14.00    2.10
  -9 -27   9   13.30    2.40
   9  27  -9   11.40    2.10
  -9  27   9   12.80    1.40
  -9  27   9   12.30    2.50
  -9  27   9   14.00    2.80
   0 -28   0 1907.51   64.99
   0 -28   0 1840.52   64.99
   0 -28   0 1853.01   65.29
   0  28   0 1860.91   65.29
   0  28   0 1874.01   65.39
  -2 -28   2  228.48    8.70
   2 -28  -2  236.08    8.30
   2 -28  -2  227.38    8.20
   2 -28  -2  227.88    8.70
  -2 -28   2  234.58    8.40
  -2 -28   2  231.18    8.50
  -2  28   2  241.68    8.50
  -2  28   2  244.68    8.70
   2  28  -2  222.18    8.70
   2  28  -2  229.18    8.70
  -2  28   2  233.68    8.60
   4 -28  -4   79.39    3.30
  -4 -28   4   85.19    3.50
  -4 -28   4   86.09    3.80
  -4  28   4   87.69    3.80
  -4  28   4   88.49    3.80
   4  28  -4   84.79    3.90
   4  28  -4   83.69    3.30
   6 -28  -6   15.30    1.40
  -6 -28   6   16.10    1.70
  -6 -28   6   15.40    1.80
   6  28  -6   13.70    1.50
  -6  28   6   14.60    1.90
  -6  28   6   11.30    1.80
   6  28  -6   14.20    2.00
   8 -28  -8   21.60    2.10
  -8 -28   8   20.80    2.50
  -8  28   8   20.60    2.40
   8  28  -8   23.80    2.20
  -8  28   8   22.20    2.50
   8  28  -8   21.00    2.50
  -1 -29   1   17.50    1.00
   1 -29  -1   15.90    1.30
   1 -29  -1   15.00    0.80
  -1 -29   1   16.30    1.30
  -1 -29   1   16.20    1.30
   1 -29  -1   14.60    0.80
  -1 -29   1   17.10    0.90
  -1  29   1   21.50    1.30
   1  29  -1   16.40    1.30
   1  29  -1   16.50    1.40
  -1  29   1   17.90    1.30
  -1  29   1   16.30    1.40
   3 -29  -3  343.47   12.60
  -3 -29   3  334.57   12.30
   3 -29  -3  336.97   12.20
  -3 -29   3  342.47   12.30
  -3 -29   3  344.57   12.60
   3  29  -3  340.77   12.10
   3  29  -3  375.46   12.20
   3  29  -3  333.67   12.60
  -3  29   3  341.67   12.60
  -3  29   3  331.17   12.50
  -5 -29   5   40.70    2.40
  -5 -29   5   36.30    2.10
   5 -29  -5   38.80    1.90
  -5  29   5   35.40    2.30
   5  29  -5   40.20    2.50
   5  29  -5   36.40    2.00
  -5  29   5   41.40    2.60
  -7 -29   7   34.30    2.60
   7 -29  -7   28.20    2.10
  -7 -29   7   40.10    2.60
  -7  29   7   36.20    2.80
   7  29  -7   36.50    3.00
  -7  29   7   34.20    2.60
   7  29  -7   31.40    2.20
   9 -29  -9   24.90    2.50
  -9 -29   9   22.10    3.10
   9  29  -9   19.40    2.40
  -9  29   9   20.20    3.00
  -9  29   9   25.00    3.10
  -2 -30   2   21.70    1.50
  -2 -30   2   19.30    1.40
   2 -30  -2   21.20    1.10
   2 -30  -2   17.00    1.50
  -2 -30   2   22.30    1.20
  -2  30   2   22.80    1.50
   2  30  -2   18.60    1.60
  -2  30   2   18.30    1.50
  -2  30   2   24.90    1.50
   2  30  -2   18.40    1.50
   4 -30  -4   76.49    3.60
  -4 -30   4   74.99    3.20
   4 -30  -4   73.09    3.00
   4  30  -4   78.49    3.00
  -4  30   4   78.09    3.50
  -4  30   4   77.19    3.50
   4  30  -4   70.99    3.60
  -6 -30   6   36.80    2.70
  -6 -30   6   35.10    2.30
   6 -30  -6   33.70    2.00
  -6  30   6   33.90    2.50
   6  30  -6   35.40    2.60
   6  30  -6   30.70    2.00
  -6  30   6   34.60    2.40
  -8 -30   8   18.40    2.60
   8 -30  -8   22.20    2.30
  -8  30   8   23.30    2.70
   8  30  -8   22.90    2.30
  -8  30   8   23.10    2.80
   8  30  -8   21.50    2.60
  -1 -31   1    1.30    0.80
  -1 -31   1    1.30    0.40
   1 -31  -1    0.20    0.80
   1 -31  -1    0.80    0.40
  -1 -31   1    1.20    0.90
   1 -31  -1    1.00    0.40
  -1  31   1    1.20    0.80
   1  31  -1    0.60    0.80
   1  31  -1    1.10    1.00
  -1  31   1    1.50    0.80
  -1  31   1    1.20    0.80
  -3 -31   3   77.39    3.10
  -3 -31   3   75.39    3.50
  -3 -31   3   69.79    3.40
   3 -31  -3   75.79    3.50
   3 -31  -3   74.89    3.00
   3  31  -3   75.59    3.50
  -3  31   3   77.59    3.40
   3  31  -3   83.69    2.90
  -3  31   3   75.99    3.50
   3  31  -3   74.59    2.80
  -5 -31   5   39.30    2.20
   5 -31  -5   38.20    2.00
   5 -31  -5   41.60    2.60
  -5 -31   5   39.00    2.50
   5  31  -5   39.70    2.00
   5  31  -5   44.10    2.80
  -5  31   5   43.10    2.50
  -5  31   5   37.10    2.50
  -7 -31   7   26.10    2.70
  -7 -31   7   26.10    2.30
   7 -31  -7   22.20    1.90
   7  31  -7   25.40    2.00
  -7  31   7   23.80    2.50
  -7  31   7   27.90    2.60
   7  31  -7   26.00    2.80
   9 -31  -9    1.70    1.80
  -9 -31   9    1.90    2.30
   9 -31  -9   -0.10    2.30
   9  31  -9   -0.20    1.90
   9  31  -9    2.00    2.50
  -9  31   9    3.10    2.40
   0 -32   0   -0.10    0.80
   0 -32   0    0.80    0.50
   0 -32   0    1.20    0.40
   0  32   0    0.70    0.90
   0  32   0   -0.20    0.90
   2 -32  -2   17.50    1.60
  -2 -32   2   16.30    1.40
  -2 -32   2   17.60    1.50
   2 -32  -2   16.30    0.90
  -2 -32   2   16.90    1.10
  -2  32   2   17.00    1.60
  -2  32   2   20.30    1.70
   2  32  -2   16.30    1.70
  -2  32   2   14.50    1.40
   2  32  -2   17.30    1.50
   4 -32  -4   23.00    1.30
   4 -32  -4   26.50    2.00
  -4 -32   4   24.80    1.60
  -4 -32   4   22.00    1.90
   4  32  -4   21.90    2.10
   4  32  -4   23.40    1.30
  -4  32   4   24.10    1.80
  -4  32   4   22.10    1.90
   6 -32  -6  148.19    6.20
   6 -32  -6  135.39    5.60
  -6 -32   6  147.99    5.80
  -6 -32   6  142.69    6.20
   6  32  -6  137.39    5.60
  -6  32   6  139.89    6.00
  -6  32   6  146.49    6.10
   6  32  -6  153.48    6.30
  -8 -32   8    2.00    2.00
   8 -32  -8    2.90    2.20
   8 -32  -8    2.60    1.40
  -8  32   8    2.50    2.10
   8  32  -8    0.90    1.50
   8  32  -8    2.70    2.20
  -8  32   8    3.10    2.30
   1 -33  -1   47.40    2.50
  -1 -33   1   51.69    2.60
   1 -33  -1   46.10    2.00
  -1 -33   1   52.19    2.10
  -1 -33   1   46.50    2.40
   1 -33  -1   47.50    2.00
  -1  33   1   52.59    2.50
   1  33  -1   55.09    2.60
  -1  33   1   54.09    2.50
   1  33  -1   55.89    2.70
  -1  33   1   50.39    2.50
  -3 -33   3   46.60    2.60
  -3 -33   3   47.50    2.20
   3 -33  -3   53.29    2.60
   3 -33  -3   47.00    2.00
  -3  33   3   43.70    2.50
   3  33  -3   47.90    2.60
  -3  33   3   46.60    2.50
  -5 -33   5  138.39    5.40
   5 -33  -5  129.99    5.70
   5 -33  -5  139.29    5.20
   5  33  -5  137.89    5.90
  -5  33   5  141.69    5.90
   5  33  -5  130.79    5.20
  -5  33   5  129.29    5.60
  -7 -33   7   54.39    3.50
   7 -33  -7   45.00    3.30
   7 -33  -7   47.30    2.80
  -7 -33   7   51.99    3.10
   7  33  -7   53.99    2.80
   7  33  -7   54.79    3.60
  -7  33   7   55.89    3.40
  -7  33   7   50.49    3.40
   9 -33  -9   40.40    4.20
  -9 -33   9   39.80    3.70
   9 -33  -9   39.80    3.20
  -9  33   9   45.40    4.30
   9  33  -9   37.50    3.50
   9  33  -9   39.10    4.00
   0 -34   0    0.00    0.80
   0 -34   0    0.20    0.40
   0  34   0    0.70    1.00
   0  34   0    0.30    1.00
   2 -34  -2  352.86   12.90
  -2 -34   2  370.06   13.30
   2 -34  -2  370.66   13.50
  -2 -34   2  356.86   13.50
  -2 -34   2  351.96   13.10
  -2  34   2  370.36   13.50
  -2  34   2  381.36   13.30
   2  34  -2  382.76   13.60
  -2  34   2  372.96   13.40
   2  34  -2  364.96   13.50
  -4 -34   4  135.39    5.30
  -4 -34   4  143.79    5.80
   4 -34  -4  137.69    5.10
   4 -34  -4  141.79    5.70
   4  34  -4  133.49    5.00
   4  34  -4  141.39    5.80
  -4  34   4  129.49    5.60
  -4  34   4  128.29    5.50
  -6 -34   6    9.00    1.50
  -6 -34   6    7.80    1.90
   6 -34  -6    6.10    1.10
   6 -34  -6    8.00    1.80
   6  34  -6    5.80    1.70
  -6  34   6    7.10    1.70
  -6  34   6    5.60    1.70
   6  34  -6    7.30    1.20
  -8 -34   8   30.70    3.10
  -8 -34   8   22.90    2.80
   8 -34  -8   27.20    3.10
   8 -34  -8   23.80    2.40
  -8  34   8   26.90    3.10
   8  34  -8   24.50    2.50
  -8  34   8   24.40    2.90
   8  34  -8   30.90    3.40
   1 -35  -1   82.49    3.70
  -1 -35   1   88.89    3.30
   1 -35  -1   85.79    3.20
  -1 -35   1   87.69    3.70
  -1 -35   1   89.29    3.80
  -1  35   1   85.09    3.70
  -1  35   1   82.39    3.80
   1  35  -1   81.89    3.80
   1  35  -1   91.19    3.90
  -3 -35   3  148.59    5.70
  -3 -35   3  147.79    6.10
   3  35  -3  149.99    6.20
  -3  35   3  152.58    6.10
  -3  35   3  147.29    6.00
  -5 -35   5   94.29    4.40
   5 -35  -5  101.09    4.50
   5 -35  -5   98.89    3.90
  -5 -35   5   99.49    4.10
  -5  35   5   93.29    4.40
  -5  35   5   86.79    4.40
   5  35  -5   93.09    3.80
   5  35  -5   99.19    4.70
  -7 -35   7    3.20    1.60
  -7 -35   7    1.80    1.70
   7 -35  -7    1.10    1.20
   7 -35  -7    1.20    1.80
  -7  35   7    0.50    1.80
   7  35  -7    0.40    1.20
   7  35  -7    0.60    1.90
  -7  35   7    0.20    1.90
   0 -36   0   60.99    3.00
   0 -36   0   69.99    2.60
   0  36   0   71.99    3.30
   0  36   0   65.79    3.10
   2 -36  -2   98.99    3.80
  -2 -36   2   99.69    4.00
  -2 -36   2  103.29    4.40
  -2 -36   2   98.79    4.20
   2 -36  -2  100.09    4.40
  -2  36   2  108.09    4.30
   2  36  -2  104.59    4.40
  -2  36   2  104.49    4.40
  -2  36   2  103.39    4.40
   2  36  -2  108.29    4.50
  -4 -36   4   39.70    2.10
   4 -36  -4   40.20    2.50
   4 -36  -4   39.60    1.90
  -4 -36   4   33.20    2.60
  -4  36   4   37.10    2.60
  -4  36   4   37.10    2.50
   4  36  -4   35.60    1.60
   4  36  -4   39.30    2.60
   6 -36  -6    2.20    1.00
  -6 -36   6    1.70    1.60
  -6 -36   6    2.80    1.30
   6 -36  -6    3.10    1.70
  -6  36   6    2.60    1.60
   6  36  -6    2.40    1.00
   6  36  -6    2.90    1.70
  -6  36   6    3.30    1.70
  -8 -36   8   15.90    2.90
   8 -36  -8   12.90    1.90
   8 -36  -8   15.00    2.70
  -8 -36   8   12.10    2.30
  -8  36   8   12.70    2.40
  -8  36   8   11.60    2.60
   8  36  -8   13.10    2.70
   8  36  -8   11.60    1.80
  -1 -37   1   36.70    2.20
   1 -37  -1   36.60    1.60
   1 -37  -1   37.40    2.20
  -1 -37   1   40.10    2.30
  -1 -37   1   38.90    1.70
  -1  37   1   32.30    2.20
   1  37  -1   35.90    2.30
  -1  37   1   35.70    2.20
   1  37  -1   35.90    2.40
  -3 -37   3  131.79    5.00
  -3 -37   3  131.29    5.50
   3 -37  -3  124.89    4.80
   3 -37  -3  126.69    5.50
  -3  37   3  129.89    5.50
  -3  37   3  134.19    5.50
   3  37  -3  132.49    5.50
  -5 -37   5    9.40    1.40
   5 -37  -5    4.00    1.60
  -5 -37   5    9.20    1.90
   5 -37  -5    8.80    1.10
  -5  37   5    5.50    1.70
   5  37  -5    7.70    0.90
   5  37  -5    9.20    1.90
  -5  37   5    8.10    1.80
   7 -37  -7   67.89    3.50
   7 -37  -7   70.09    4.20
  -7 -37   7   71.69    4.30
  -7 -37   7   75.99    3.90
  -7  37   7   71.69    4.20
   7  37  -7   69.49    3.40
   7  37  -7   68.19    4.30
  -7  37   7   70.59    4.10
   0 -38   0    0.50    0.50
   0 -38   0    2.10    1.20
   0  38   0    1.20    1.10
   0  38   0    0.40    1.20
  -2 -38   2    2.90    1.20
   2 -38  -2    3.60    0.60
   2 -38  -2    2.80    1.30
  -2 -38   2    2.40    1.60
  -2 -38   2    3.30    0.80
   2  38  -2    2.60    1.30
  -2  38   2    3.90    1.30
   2  38  -2    3.40    1.40
  -2  38   2    2.80    1.30
  -4 -38   4   93.19    4.30
   4 -38  -4   84.69    3.60
  -4 -38   4   90.29    3.80
   4 -38  -4   98.09    4.40
  -4  38   4   88.39    4.20
  -4  38   4   95.89    4.40
   4  38  -4   85.49    4.30
  -6 -38   6   17.00    2.20
  -6 -38   6   15.90    1.80
   6 -38  -6   15.10    2.30
   6 -38  -6   15.60    1.50
  -6  38   6   17.50    2.40
   6  38  -6   14.20    1.50
   6  38  -6   16.20    2.40
  -6  38   6   15.20    2.20
  -8 -38   8   10.70    2.60
   8 -38  -8    8.80    2.70
  -8 -38   8   17.30    2.50
   8 -38  -8   13.90    2.00
  -8  38   8   12.90    2.80
   8  38  -8   12.80    1.90
  -8  38   8   16.50    2.80
   8  38  -8   12.10    2.80
  -1 -39   1  238.58    8.80
  -1 -39   1  227.38    8.50
   1 -39  -1  235.98    8.40
   1 -39  -1  246.78    9.00
  -1 -39   1  223.18    9.00
   1  39  -1  229.48    9.00
  -1  39   1  237.28    9.00
   1  39  -1  233.48    9.00
  -1  39   1  239.88    8.90
   3 -39  -3   32.10    1.60
  -3 -39   3   29.10    1.80
  -3 -39   3   27.50    2.20
   3 -39  -3   31.80    2.30
  -3  39   3   34.80    2.40
   3  39  -3   29.40    2.40
  -3  39   3   28.30    2.20
   5 -39  -5   54.79    3.40
  -5 -39   5   58.39    3.40
  -5 -39   5   57.69    3.00
   5 -39  -5   60.69    2.70
   5  39  -5   60.79    2.40
   5  39  -5   65.19    3.60
  -5  39   5   55.29    3.30
  -5  39   5   57.79    3.40
  -7 -39   7   42.00    3.30
   7 -39  -7   39.70    3.40
   7 -39  -7   40.50    2.70
  -7 -39   7   41.10    3.00
   7  39  -7   45.10    3.40
  -7  39   7   37.40    3.40
   7  39  -7   40.40    2.50
  -7  39   7   44.10    3.50
   0 -40   0   78.09    3.10
   0 -40   0   86.39    3.70
   0  40   0   78.09    3.80
   0  40   0   77.29    3.70
  -2 -40   2   10.70    1.20
   2 -40  -2   10.60    1.00
  -2 -40   2   12.50    1.60
   2 -40  -2   12.20    1.80
  -2  40   2   13.30    1.80
   2  40  -2   14.90    1.90
   2  40  -2   10.60    1.60
  -2  40   2   10.30    1.50
   4 -40  -4   19.70    1.40
  -4 -40   4   19.10    2.20
  -4 -40   4   16.80    1.70
   4 -40  -4   16.90    2.00
   4  40  -4   19.80    2.30
  -4  40   4   21.50    2.30
  -4  40   4   19.30    2.10
  -6 -40   6    6.70    2.10
   6 -40  -6    6.90    1.20
  -6 -40   6    4.30    1.50
   6 -40  -6    6.00    2.20
  -6  40   6    4.80    1.80
   6  40  -6    5.60    2.10
   6  40  -6    5.80    1.00
  -6  40   6    6.10    2.00
  -8 -40   8    5.70    2.30
  -8 -40   8    3.10    2.70
   8 -40  -8    3.60    1.90
   8 -40  -8    3.00    2.80
   8  40  -8    3.00    2.70
  -8  40   8    2.90    2.90
   8  40  -8    2.70    1.60
   1 -41  -1  228.08    8.60
  -1 -41   1  218.58    8.60
   1 -41  -1  219.48    7.90
  -1 -41   1  215.38    8.00
  -1 -41   1  228.88    8.40
  -1  41   1  228.08    8.50
   1  41  -1  222.28    8.60
   1  41  -1  217.18    8.60
  -1  41   1  205.48    8.50
  -3 -41   3    0.50    1.30
   3 -41  -3    4.00    0.70
   3 -41  -3    4.30    1.40
  -3 -41   3    3.70    0.90
   3  41  -3    2.60    1.60
  -3  41   3    4.20    1.60
  -3  41   3    3.40    1.40
  -5 -41   5   15.60    2.20
  -5 -41   5   19.20    2.00
   5 -41  -5   16.30    2.30
  -5  41   5   21.30    2.50
  -5  41   5   22.30    2.40
   5  41  -5   24.80    2.70
  -7 -41   7   37.30    3.30
   7 -41  -7   37.10    2.60
   7 -41  -7   37.50    3.50
  -7 -41   7   37.50    3.10
  -7  41   7   44.10    3.60
   7  41  -7   34.50    2.30
   7  41  -7   39.40    3.80
  -7  41   7   31.60    3.40
   0 -42   0    0.20    1.30
   0 -42   0    0.50    0.60
   0 -42   0    2.20    1.40
   0  42   0    0.80    1.30
   0  42   0    1.30    1.10
   2 -42  -2   22.00    1.30
  -2 -42   2   22.40    2.30
   2 -42  -2   24.20    2.30
  -2 -42   2   22.50    1.50
  -2  42   2   21.40    2.10
   2  42  -2   27.70    2.30
   2  42  -2   23.20    2.10
  -4 -42   4  105.79    4.80
   4 -42  -4  102.89    4.80
  -4 -42   4  103.79    4.30
   4 -42  -4  101.99    4.00
  -4  42   4  102.69    4.70
  -4  42   4   93.09    4.60
   4  42  -4  103.29    4.90
  -6 -42   6   37.70    3.10
  -6 -42   6   36.90    2.70
   6 -42  -6   44.40    3.60
   6  42  -6   36.70    3.40
   6  42  -6   35.30    1.80
  -6  42   6   36.00    3.10
  -6  42   6   37.70    3.30
  -1 -43   1  129.09    5.20
  -1 -43   1  123.79    4.80
   1 -43  -1  128.99    5.40
  -1 -43   1  125.39    5.40
   1 -43  -1  123.09    4.70
   1  43  -1  126.49    5.50
  -1  43   1  136.29    5.30
  -1  43   1  109.29    5.30
   1  43  -1  125.99    5.40
  -3 -43   3   20.20    1.60
   3 -43  -3   19.90    2.30
   3 -43  -3   20.80    1.40
  -3 -43   3   21.70    2.20
  -3  43   3   21.10    2.30
   3  43  -3   21.00    2.50
  -3  43   3   17.40    2.20
  -5 -43   5    8.30    2.10
  -5 -43   5   14.10    1.70
   5 -43  -5   11.70    2.30
   5 -43  -5   11.60    1.30
  -5  43   5    9.90    2.10
  -5  43   5    8.50    2.00
   5  43  -5   10.10    2.10
   7 -43  -7    8.10    2.50
  -7 -43   7    8.80    2.50
  -7 -43   7    7.20    2.00
  -7  43   7    6.90    2.30
  -7  43   7    6.20    2.50
   7  43  -7    6.30    2.60
   7  43  -7    8.30    1.30
   0 -44   0   40.30    2.90
   0 -44   0   45.70    2.00
   0 -44   0   47.70    2.80
   0  44   0   43.20    2.80
   0  44   0   41.60    2.80
   2 -44  -2   84.59    4.00
   2 -44  -2   79.69    3.20
  -2 -44   2   81.89    4.10
  -2 -44   2   82.49    3.40
   2  44  -2   84.39    4.20
  -2  44   2   79.79    4.10
   2  44  -2   79.89    4.10
   4 -44  -4   13.50    1.30
  -4 -44   4   17.50    1.70
  -4 -44   4   14.30    2.10
   4 -44  -4   13.70    2.10
   4  44  -4   14.20    2.30
  -4  44   4   18.30    2.10
  -4  44   4   11.90    2.00
  -6 -44   6    6.90    2.20
  -6 -44   6    4.90    1.70
   6 -44  -6   10.70    1.50
   6 -44  -6    5.70    2.20
   6  44  -6    5.30    2.40
  -6  44   6    8.20    2.30
  -6  44   6    5.50    2.10
   1 -45  -1   62.59    2.60
  -1 -45   1   63.29    3.40
  -1 -45   1   61.09    2.70
   1 -45  -1   70.59    3.60
   1  45  -1   56.79    3.30
  -1  45   1   67.19    3.40
  -1  45   1   60.79    3.50
   1  45  -1   65.89    3.50
  -3 -45   3    6.50    1.90
  -3 -45   3    5.40    1.00
   3 -45  -3    4.50    1.80
   3 -45  -3    3.70    0.80
  -3  45   3    4.00    1.60
   3  45  -3    4.20    1.70
  -3  45   3    2.30    1.70
  -5 -45   5    1.60    1.40
   5 -45  -5    1.70    1.80
   5 -45  -5    2.50    1.10
  -5 -45   5    3.40    1.80
   5  45  -5    1.10    2.00
  -5  45   5    0.80    2.00
  -5  45   5    3.70    1.90
   7 -45  -7   17.10    2.10
  -7 -45   7   16.20    2.50
   7 -45  -7   11.90    2.80
  -7 -45   7   11.30    2.60
  -7  45   7   10.50    3.10
   7  45  -7   16.00    1.40
  -7  45   7   18.20    3.20
   7  45  -7   11.60    2.70
   0 -46   0   -0.10    1.50
   0 -46   0    1.50    1.60
   0 -46   0    0.40    0.60
   0  46   0    0.30    1.50
   0  46   0    0.90    1.50
  -2 -46   2    3.70    1.00
  -2 -46   2    3.00    1.70
   2 -46  -2    4.40    0.80
   2 -46  -2    4.10    1.60
   2  46  -2    2.50    1.50
  -2  46   2    1.20    1.40
   2  46  -2    3.80    1.70
  -4 -46   4    5.80    1.90
  -4 -46   4    2.80    1.20
   4 -46  -4    1.50    1.90
   4 -46  -4    3.60    1.00
   4  46  -4    5.00    2.10
  -4  46   4    4.60    2.00
  -4  46   4    4.70    1.80
   6 -46  -6   13.50    1.70
   6 -46  -6   13.40    2.60
  -6 -46   6   13.90    2.80
  -6 -46   6   17.50    2.20
  -6  46   6   13.00    2.70
   6  46  -6   10.80    2.60
  -6  46   6   13.40    2.60
  -1 -47   1   25.60    1.60
  -1 -47   1   31.50    2.70
   1 -47  -1   29.20    2.40
   1 -47  -1   24.70    1.50
   1  47  -1   24.90    2.60
  -1  47   1   26.10    2.30
   1  47  -1   29.70    2.70
   3 -47  -3   49.80    2.30
   3 -47  -3   49.10    3.40
  -3 -47   3   47.10    3.20
  -3 -47   3   46.80    2.50
   3  47  -3   43.60    3.40
  -3  47   3   47.40    3.20
  -5 -47   5    5.00    1.60
   5 -47  -5    3.50    2.00
  -5 -47   5    2.70    1.90
   5 -47  -5    4.10    1.20
   5  47  -5    2.30    2.30
  -5  47   5    4.00    2.30
  -5  47   5    2.90    2.00
   0 -48   0    0.60    0.70
   0 -48   0    0.00    1.60
   0 -48   0   -0.60    1.60
   0  48   0    0.50    1.60
   0  48   0    1.60    1.60
   2 -48  -2   49.10    3.10
  -2 -48   2   45.50    2.40
   2 -48  -2   49.30    2.20
  -2 -48   2   47.50    3.30
  -2  48   2   46.00    3.00
   2  48  -2   47.30    3.30
   2  48  -2   48.30    3.30
   4 -48  -4    2.40    2.10
  -4 -48   4    2.80    1.90
   4 -48  -4    2.10    1.00
  -4 -48   4    4.00    1.30
  -4  48   4    1.80    2.10
   4  48  -4    6.20    2.00
  -4  48   4    2.30    1.90
  -6 -48   6   18.30    2.30
   6 -48  -6   16.40    2.90
  -6 -48   6   14.20    2.70
   6 -48  -6   16.30    1.90
   6  48  -6   15.60    2.90
  -6  48   6   21.30    3.10
  -6  48   6   14.20    2.80
   1 -49  -1   35.60    1.80
  -1 -49   1   34.50    1.90
   1 -49  -1   34.70    2.70
  -1 -49   1   39.00    2.80
  -1  49   1   34.80    2.90
   1  49  -1   36.70    2.70
   1  49  -1   33.60    2.70
   3 -49  -3    8.60    1.10
  -3 -49   3    9.00    1.40
   3 -49  -3    7.20    2.00
  -3 -49   3    7.80    2.00
   3  49  -3    9.60    2.20
  -3  49   3   11.20    2.00
  -5 -49   5    5.20    1.60
  -5 -49   5    3.50    2.10
   5 -49  -5    6.60    1.30
   5 -49  -5    4.50    2.30
   5  49  -5    7.10    2.50
  -5  49   5    5.60    2.40
  -5  49   5    4.70    2.20
   0 -50   0    0.20    0.80
   0 -50   0    0.60    1.60
   0  50   0    0.40    1.50
   0  50   0   -0.20    1.70
  -2 -50   2   48.20    3.40
   2 -50  -2   42.70    2.20
  -2 -50   2   45.90    2.40
   2 -50  -2   47.30    3.10
   2  50  -2   45.20    3.40
  -2  50   2   40.60    3.00
   2  50  -2   49.90    3.40
  -4 -50   4   23.90    2.90
   4 -50  -4   18.30    2.80
   4 -50  -4   20.10    1.80
  -4 -50   4   18.30    1.90
   4  50  -4   18.60    2.60
  -4  50   4   17.40    2.70
  -4  50   4   20.90    2.80
  -6 -50   6   12.20    2.30
  -6  50   6   10.30    3.00
  -1 -51   1   12.60    2.10
   1 -51  -1   11.10    1.20
  -1 -51   1   14.50    1.40
   1 -51  -1   10.20    2.10
   1 -51  -1    9.10    2.00
   1  51  -1   16.40    2.40
   1  51  -1   13.10    2.20
  -1  51   1   11.60    2.00
   3 -51  -3   58.59    2.60
  -3 -51   3   55.59    4.00
  -3 -51   3   52.99    2.90
   3 -51  -3   57.59    3.70
   3  51  -3   52.59    3.60
  -3  51   3   59.69    3.90
  -5 -51   5    0.10    2.20
   5 -51  -5    0.80    1.30
  -5 -51   5    1.70    1.60
   5 -51  -5    1.20    2.40
  -5  51   5    2.70    2.60
  -5  51   5   -0.10    2.30
   5  51  -5    1.50    2.40
   0 -52   0    4.60    1.00
   0 -52   0    5.40    1.90
   0  52   0    3.60    1.90
   0  52   0    5.30    1.90
   2 -52  -2   34.50    3.00
  -2 -52   2   34.20    3.10
   2 -52  -2   41.20    2.10
  -2 -52   2   41.30    2.30
   2  52  -2   39.50    3.40
  -2  52   2   36.60    3.00
   2  52  -2   39.40    3.10
  -4 -52   4   22.00    2.90
  -4 -52   4   19.20    2.00
   4 -52  -4   17.60    2.80
   4 -52  -4   21.30    1.90
   4  52  -4   19.20    3.00
  -4  52   4   19.80    2.80
   1 -53  -1    3.50    1.90
   1 -53  -1    1.40    2.00
   1 -53  -1    1.60    0.90
  -1 -53   1    4.80    2.20
  -1 -53   1    2.80    1.10
  -1  53   1    2.70    1.80
   1  53  -1    1.20    2.10
   1  53  -1    0.40    1.90
   3 -53  -3    5.50    2.30
   3 -53  -3    7.00    1.20
  -3 -53   3    6.20    2.50
  -3 -53   3    4.10    1.40
  -3  53   3    3.30    2.30
   3  53  -3    6.80    2.40
   5 -53  -5   12.70    3.00
   5 -53  -5   15.00    1.90
  -5  53   5   18.40    3.20
  -5  53   5   13.50    2.90
   0 -54   0    0.30    1.00
   0 -54   0    2.00    1.90
   0  54   0    0.20    1.80
  -2 -54   2    3.10    2.00
   2 -54  -2    0.80    2.20
   2 -54  -2    2.90    1.10
  -2 -54   2    2.60    1.20
   2  54  -2    2.40    2.00
   2  54  -2    1.10    2.20
  -2  54   2    3.70    2.10
  -4 -54   4   -1.20    2.50
   4 -54  -4    0.70    2.50
  -4 -54   4    1.20    1.60
   4 -54  -4    1.30    1.30
  -4  54   4    0.90    2.50
   4  54  -4    0.30    2.50
  -1 -55   1   33.60    3.10
   1 -55  -1   40.50    3.50
  -1 -55   1   31.50    2.10
   1 -55  -1   31.50    1.90
   1  55  -1   34.10    3.10
   1  55  -1   31.10    3.30
  -1  55   1   31.00    3.30
   3 -55  -3   10.70    1.40
   3 -55  -3    7.10    2.50
  -3 -55   3    7.90    2.70
  -3 -55   3    7.90    1.60
   3  55  -3   12.00    2.70
  -3  55   3    8.80    2.30
   0 -56   0   48.20    3.60
   0 -56   0   40.50    2.30
   0  56   0   40.40    3.40
   2 -56  -2    8.40    1.20
  -2 -56   2    6.50    1.40
   2 -56  -2    7.10    2.60
  -2 -56   2    5.70    2.60
   2  56  -2    5.00    2.40
  -2  56   2    7.00    2.50
   4 -56  -4   12.60    2.30
   4 -56  -4   13.40    3.10
  -4  56   4   12.60    3.00
   1 -57  -1   13.30    2.70
  -1 -57   1   14.30    1.60
   1 -57  -1   13.10    1.40
  -1 -57   1   13.60    2.60
   1  57  -1   12.40    2.50
   1  57  -1   13.90    2.60
  -1  57   1   11.90    2.40
   3 -57  -3   18.10    3.10
   3 -57  -3   18.60    1.90
  -3 -57   3   17.10    3.50
  -3 -57   3   19.50    3.00
   3  57  -3   14.60    3.10
  -3  57   3   14.40    2.70
   0 -58   0    3.00    2.70
   0 -58   0    0.40    1.20
   0  58   0    2.70    2.60
   2 -58  -2   28.90    3.50
   2 -58  -2   30.00    3.60
   2 -58  -2   28.30    2.00
  -2 -58   2   25.40    2.30
  -2 -58   2   31.00    3.40
   2  58  -2   30.30    3.50
  -2  58   2   25.20    3.30
   1 -59  -1    4.10    2.90
   1 -59  -1    5.40    1.30
  -1 -59   1    4.50    1.40
  -1 -59   1    6.40    2.50
   1  59  -1    3.90    2.40
   1  59  -1    5.40    2.80
  -1  59   1    6.00    2.70
   0 -60   0   36.60    4.40
   0 -60   0   40.70    2.70
   0  60   0   38.50    5.50
  -8   0  10    0.70    1.90
  -8   0  10    1.40    1.80
  -6   0   8    0.60    1.30
  -6   0   8    1.00    1.40
   4   0  -6   -0.10    0.70
  -4   0   6    0.30    0.80
   4   0  -6    0.70    0.60
  -4   0   6    0.00    0.80
   4   0  -6    0.00    0.80
  -4   0   6    0.50    1.40
  -4   0   6    0.30    0.80
  -2   0   4    1.30    0.50
  -2   0   4    0.30    0.60
  -2   0   4    0.50    0.50
   2   0  -4    1.40    0.50
  -2   0   4    1.30    0.50
   2   0  -4    1.00    0.40
   2   0  -4    1.10    0.50
   0   0  -2    1.00    0.30
   0   0   2    3.20    0.30
   0   0   2    0.50    0.30
   0   0   2    0.60    0.20
   0   0  -2    1.30    0.30
   0   0  -2    0.60    0.20
   0   0   2    2.10    0.30
   2   0   0    2.50    0.20
  -2   0   0    2.50    0.20
   2   0   0    2.30    0.20
  -2   0   0    2.20    0.20
  -4   0   2    0.40    0.30
  -4   0   2    0.50    0.30
   4   0  -2    0.20    0.30
   4   0  -2    0.20    0.30
  -4   0   2    0.30    0.30
  -4   0   2    0.10    0.30
   4   0  -2    0.30    0.40
  -6   0   4    0.60    0.60
   6   0  -4    0.70    0.60
  -6   0   4    0.40    0.60
  -6   0   4    0.50    0.50
  -6   0   4    0.50    0.60
   6   0  -4    0.50    0.50
   6   0  -4    0.00    0.50
  -8   0   6    0.80    0.90
   8   0  -6    1.40    0.90
  -8   0   6    0.30    1.00
  -8   0   6    1.00    1.00
 -10   0   8    1.00    1.50
 -10   0   8    0.90    1.50
 -10   0   8    0.50    1.40
 -12   0  10    0.40    2.20
 -12   0  10   -2.00    3.50
  -9  -1  11    7.30    2.50
  -9  -1  11   10.20    2.60
  -9   1  11   13.70    3.00
  -9   1  11   12.90    2.70
  -7  -1   9   52.99    3.40
  -7  -1   9   59.89    3.40
  -7   1   9   53.79    3.20
  -7   1   9   58.89    3.30
   5  -1  -7  229.88    8.60
  -5  -1   7  223.48    8.70
  -5  -1   7  233.98    8.50
  -5  -1   7  222.08    8.60
   5   1  -7  232.68    8.70
  -5   1   7  224.88    8.60
  -5   1   7  231.78    8.50
  -5   1   7  233.38    8.70
   3  -1  -5  655.93   22.60
  -3  -1   5  635.74   22.80
  -3  -1   5  640.04   22.70
   3  -1  -5  633.24   22.70
  -3  -1   5  643.64   22.70
  -3  -1   5  633.34   22.80
   3  -1  -5  656.13   22.80
   3   1  -5  623.44   22.80
  -3   1   5  644.64   22.70
  -3   1   5  669.93   22.70
  -3   1   5  639.34   22.80
  -3   1   5  645.74   22.80
   3   1  -5  649.93   22.70
   3   1  -5  636.04   22.60
   1  -1  -3  136.29    4.90
  -1  -1   3  134.39    4.80
  -1  -1   3  133.29    4.80
  -1  -1   3  130.89    4.90
   1  -1  -3  136.69    4.80
   1  -1  -3  135.49    4.70
  -1  -1   3  131.39    4.80
  -1   1   3  126.79    4.90
  -1   1   3  129.59    4.80
  -1   1   3  132.89    4.80
  -1   1   3  127.59    4.80
   1   1  -3  124.59    4.80
   1   1  -3  133.99    4.80
  -1  -1  -1  864.51   30.30
  -1  -1  -1  849.52   30.30
  -1  -1  -1  883.51   30.30
   1  -1   1  884.51   30.30
   1  -1   1  870.31   30.30
   1  -1   1  899.11   30.30
   1   1   1  845.92   30.30
  -1   1  -1  869.61   30.30
   1   1   1  909.41   30.30
   1   1   1  826.82   30.30
   1   1   1  867.11   30.30
  -3  -1   1   69.69    2.40
  -3  -1   1   68.69    2.40
  -3  -1   1   69.89    2.40
  -3  -1   1   65.89    2.40
   3  -1  -1   62.69    2.40
   3  -1  -1   64.49    2.40
  -3   1   1   68.69    2.40
  -3   1   1   65.89    2.40
   3   1  -1   63.59    2.40
  -3   1   1   70.09    2.40
   3   1  -1   60.19    2.40
   3   1  -1   59.59    2.40
   5  -1  -3  611.74   21.20
   5  -1  -3  598.74   21.20
  -5  -1   3  604.74   21.20
  -5  -1   3  606.04   21.20
  -5  -1   3  594.54   21.30
  -5  -1   3  581.14   21.20
  -5   1   3  606.54   21.30
   5   1  -3  598.94   21.20
  -5   1   3  614.84   21.20
   5   1  -3  622.74   21.30
   5   1  -3  608.94   21.20
  -5   1   3  604.64   21.20
  -5   1   3  590.24   21.30
  -7  -1   5   15.40    1.30
   7  -1  -5   16.90    1.10
   7  -1  -5   15.50    1.40
  -7  -1   5   17.20    1.40
   7  -1  -5   16.80    1.20
  -7  -1   5   15.50    1.30
  -7  -1   5   17.60    1.50
   7   1  -5   17.60    1.50
  -7   1   5   15.60    1.30
  -7   1   5   17.60    1.40
   7   1  -5   17.00    1.30
  -7   1   5   13.80    1.30
   7   1  -5   18.40    1.20
   9  -1  -7   31.10    2.20
  -9  -1   7   35.50    2.30
  -9  -1   7   34.10    2.40
  -9  -1   7   35.10    2.30
  -9   1   7   36.40    2.30
  -9   1   7   37.10    2.30
   9   1  -7   32.90    2.30
  -9   1   7   33.50    2.30
 -11  -1   9   38.90    3.00
 -11  -1   9   41.30    2.90
 -11   1   9   40.40    3.00
 -11   1   9   41.60    3.20
  -8  -2  10   22.10    2.80
  -8  -2  10   30.70    3.10
  -8   2  10   24.50    2.80
  -8   2  10   27.80    2.80
  -6  -2   8    4.80    1.50
  -6  -2   8    3.10    1.40
  -6   2   8    3.00    1.50
  -6   2   8    4.80    1.50
  -6   2   8    3.30    1.40
  -4  -2   6    9.00    1.10
  -4  -2   6   13.00    1.20
   4  -2  -6   10.40    1.10
  -4  -2   6   12.70    1.40
  -4  -2   6   11.20    1.20
  -4   2   6   10.80    1.20
   4   2  -6   10.80    1.00
   4   2  -6   12.10    1.20
  -4   2   6    9.40    1.20
   4   2  -6   11.50    1.30
  -4   2   6    9.90    1.20
  -2  -2   4  793.62   27.90
   2  -2  -4  802.52   27.80
  -2  -2   4  797.72   27.90
   2  -2  -4  808.72   27.90
  -2  -2   4  775.32   27.90
   2  -2  -4  792.42   27.90
  -2  -2   4  792.52   27.80
   2   2  -4  797.52   27.90
  -2   2   4  804.32   27.90
   2   2  -4  791.42   27.90
  -2   2   4  796.52   27.90
   2   2  -4  779.12   27.80
  -2   2   4  792.72   28.00
  -2   2   4  797.12   27.90
   0  -2  -2 3502.15  119.59
   0  -2   2 3318.57  119.39
   0  -2   2 3409.26  119.49
   0  -2  -2 3497.75  119.79
   0  -2   2 3436.86  119.59
   0  -2  -2 3646.34  119.79
   0  -2   2 3455.15  119.69
   0   2  -2 3499.05  119.59
   0   2  -2 3264.37  119.49
   0   2  -2 3307.27  119.49
   0   2   2 3443.56  119.49
   0   2   2 3395.16  119.49
   0   2   2 3590.94  119.69
   0   2   2 3345.07  119.59
   0   2   2 3404.56  119.69
   2  -2   0 1057.09   37.40
  -2  -2   0 1061.79   37.40
  -2  -2   0 1096.49   37.40
  -2  -2   0 1047.80   37.40
   2  -2   0 1065.09   37.40
  -2   2   0 1110.69   37.40
   2   2   0 1023.80   37.40
  -2   2   0 1124.59   37.50
   2   2   0 1076.79   37.40
   4  -2  -2  184.58    6.40
  -4  -2   2  177.18    6.50
  -4  -2   2  176.08    6.40
   4  -2  -2  181.18    6.50
  -4  -2   2  183.78    6.40
  -4  -2   2  177.98    6.50
   4  -2  -2  183.68    6.40
   4   2  -2  178.88    6.50
   4   2  -2  178.88    6.40
   4   2  -2  175.68    6.40
  -4   2   2  174.98    6.50
  -4   2   2  180.28    6.40
  -6  -2   4    0.30    0.60
   6  -2  -4    1.70    0.70
   6  -2  -4    0.60    0.60
  -6  -2   4    0.50    0.60
   6  -2  -4    0.90    0.50
  -6  -2   4    1.00    0.60
  -6  -2   4    0.70    0.60
  -6   2   4    0.80    0.60
   6   2  -4    0.10    0.50
   6   2  -4    1.10    0.60
  -6   2   4    0.40    0.50
  -6   2   4    1.10    0.60
  -6   2   4    0.60    0.60
   6   2  -4    0.50    0.60
  -8  -2   6    0.40    1.10
  -8  -2   6    3.20    1.10
  -8  -2   6    2.90    1.00
   8  -2  -6    3.80    1.00
  -8   2   6    3.20    1.00
   8   2  -6    3.60    1.40
  -8   2   6    1.20    1.00
  -8   2   6    4.00    1.10
   8   2  -6    3.90    1.00
   8   2  -6    3.40    1.10
 -10  -2   8   88.09    4.20
 -10  -2   8   88.09    4.30
 -10   2   8   91.49    4.20
 -10   2   8   87.09    4.30
 -10   2   8   90.79    4.30
 -12  -2  10   18.00    2.90
 -12  -2  10   12.20    2.60
 -12   2  10   16.70    2.60
  -9  -3  11    2.40    2.60
  -9  -3  11    0.80    2.30
  -9   3  11    1.80    2.30
  -9   3  11    1.70    2.70
  -7  -3   9    4.70    1.80
  -7  -3   9    4.20    1.80
  -7   3   9    4.30    1.70
  -7   3   9    3.50    1.60
  -5  -3   7   87.29    4.10
  -5  -3   7   94.79    3.90
  -5  -3   7   98.19    4.20
   5  -3  -7   97.89    4.00
  -5   3   7   98.09    4.20
   5   3  -7   92.09    4.20
  -5   3   7   91.79    4.00
  -5   3   7  108.29    4.20
  -3  -3   5  157.28    5.60
  -3  -3   5  149.49    5.60
   3  -3  -5  158.48    5.70
   3  -3  -5  148.29    5.40
  -3  -3   5  145.79    5.50
   3  -3  -5  152.78    5.60
  -3  -3   5  145.89    5.60
  -3   3   5  147.19    5.70
   3   3  -5  141.49    5.60
   3   3  -5  144.49    5.50
   3   3  -5  149.29    5.60
  -3   3   5  144.19    5.50
  -3   3   5  145.39    5.60
  -3   3   5  145.99    5.60
  -1  -3   3 1540.05   52.89
   1  -3  -3 1568.24   52.79
   1  -3  -3 1468.85   52.89
   1  -3  -3 1553.84   52.99
  -1  -3   3 1603.94   52.89
  -1  -3   3 1477.15   52.99
  -1  -3   3 1536.25   52.99
  -1   3   3 1552.24   52.89
  -1   3   3 1456.45   52.89
  -1   3   3 1503.95   52.89
   1   3  -3 1481.85   52.89
  -1   3   3 1495.05   52.99
   1   3  -3 1527.75   52.89
   1   3  -3 1476.95   52.89
   1  -3   1  478.55   16.30
  -1  -3  -1  470.25   16.30
  -1  -3  -1  457.25   16.30
   1  -3   1  457.55   16.30
   1   3   1  471.25   16.30
  -1   3  -1  491.25   16.30
  -1   3  -1  472.65   16.30
   1   3   1  454.85   16.30
   1   3   1  452.15   16.30
  -3  -3   1 2255.77   79.39
  -3  -3   1 2181.98   79.29
   3  -3  -1 2330.87   79.49
   3  -3  -1 2136.69   79.39
  -3  -3   1 2425.06   79.29
  -3  -3   1 2294.67   79.39
   3   3  -1 2277.57   79.29
  -3   3   1 2286.17   79.49
   3   3  -1 2292.17   79.49
   3   3  -1 2219.68   79.39
  -3   3   1 2328.27   79.29
  -3   3   1 2322.87   79.39
  -5  -3   3   10.60    0.80
  -5  -3   3   10.30    0.80
  -5  -3   3    9.60    0.80
   5  -3  -3   12.30    0.70
   5  -3  -3    9.80    0.90
  -5  -3   3   11.20    0.80
   5  -3  -3   11.10    0.80
  -5   3   3    7.90    0.70
   5   3  -3   10.70    0.90
  -5   3   3   11.20    0.80
   5   3  -3   12.30    0.80
   5   3  -3    9.60    0.80
   7  -3  -5  176.88    6.60
  -7  -3   5  178.98    6.50
   7  -3  -5  174.48    6.30
  -7  -3   5  166.08    6.50
  -7  -3   5  176.98    6.50
   7  -3  -5  173.38    6.40
  -7   3   5  164.78    6.50
  -7   3   5  161.88    6.40
   7   3  -5  166.98    6.50
   7   3  -5  179.78    6.50
  -7   3   5  170.88    6.50
   7   3  -5  170.18    6.40
  -9  -3   7   31.50    2.20
  -9  -3   7   36.10    2.30
  -9  -3   7   37.30    2.40
   9  -3  -7   37.80    2.30
  -9   3   7   34.50    2.40
  -9   3   7   35.00    2.20
  -9   3   7   39.00    2.30
 -11  -3   9    1.20    1.70
 -11  -3   9    2.40    1.70
 -11   3   9    0.70    1.70
 -11   3   9    2.50    1.90
  -8  -4  10   16.20    2.50
  -8  -4  10   16.80    2.40
  -8   4  10   15.80    2.30
  -8   4  10   19.00    2.60
  -6  -4   8   59.09    3.30
  -6  -4   8   56.59    3.10
   6  -4  -8   62.89    3.10
  -6   4   8   58.79    3.00
  -6   4   8   56.79    3.00
  -6   4   8   57.89    3.20
   4  -4  -6   24.60    1.50
  -4  -4   6   20.30    1.40
  -4  -4   6   18.60    1.50
  -4  -4   6   16.60    1.50
  -4  -4   6   20.50    1.60
   4  -4  -6   24.10    1.70
   4   4  -6   25.00    1.50
   4   4  -6   25.00    1.60
  -4   4   6   20.00    1.50
   4   4  -6   25.50    1.50
  -4   4   6   19.90    1.50
  -4   4   6   20.10    1.50
  -2  -4   4  108.79    4.30
   2  -4  -4  107.79    4.20
  -2  -4   4  106.79    4.20
   2  -4  -4  109.59    4.30
  -2  -4   4  113.79    4.20
   2  -4  -4  113.19    4.00
  -2  -4   4  114.59    4.10
   2   4  -4  107.29    4.20
  -2   4   4  114.69    4.20
  -2   4   4  112.69    4.30
  -2   4   4  120.79    4.20
   2   4  -4  108.99    4.30
  -2   4   4  113.19    4.20
   0  -4  -2    0.60    0.20
   0  -4   2    0.60    0.20
   0  -4  -2    1.00    0.40
   0  -4   2    0.00    0.30
   0  -4   2    0.50    0.30
   0   4  -2    0.90    0.30
   0   4   2    0.40    0.30
   0   4   2    0.40    0.30
   0   4   2   -0.10    0.20
   0   4  -2    0.40    0.20
  -2  -4   0  360.46   12.60
   2  -4   0  359.56   12.50
   2  -4   0  365.36   12.50
   2  -4   0  356.76   12.60
  -2   4   0  366.76   12.60
  -2   4   0  360.86   12.60
   2   4   0  352.46   12.60
   2   4   0  356.76   12.60
   2   4   0  357.76   12.60
  -4  -4   2 1179.78   41.00
  -4  -4   2 1183.78   41.00
   4  -4  -2 1180.98   40.90
  -4  -4   2 1198.68   41.00
   4  -4  -2 1147.09   40.90
  -4  -4   2 1186.08   40.90
   4   4  -2 1198.68   41.00
   4   4  -2 1191.48   41.00
  -4   4   2 1167.88   40.90
  -4   4   2 1155.98   40.90
   4   4  -2 1119.49   41.00
  -4   4   2 1168.78   41.00
  -6  -4   4   98.99    3.80
   6  -4  -4   90.49    3.70
  -6  -4   4   97.39    3.70
   6  -4  -4   94.69    3.60
  -6  -4   4   96.79    3.70
  -6  -4   4   95.59    3.70
   6   4  -4   94.09    3.70
   6   4  -4   94.59    3.70
  -6   4   4   92.69    3.70
   6   4  -4   89.09    3.80
  -6   4   4   95.99    3.70
  -6   4   4  102.09    3.70
  -6   4   4   91.59    3.70
  -8  -4   6  379.46   13.90
  -8  -4   6  380.96   13.80
  -8  -4   6  388.06   13.90
   8  -4  -6  373.16   13.80
  -8   4   6  377.76   13.90
  -8   4   6  380.56   13.90
   8   4  -6  392.26   13.90
  -8   4   6  370.26   13.80
   8   4  -6  389.26   13.80
   8   4  -6  387.26   14.00
 -10  -4   8   48.10    3.10
 -10  -4   8   49.50    3.10
  10  -4  -8   40.40    3.60
 -10   4   8   46.70    2.90
 -10   4   8   49.10    3.00
 -10   4   8   47.50    3.00
 -12  -4  10    2.90    2.20
 -12  -4  10    6.10    2.40
 -12   4  10    4.00    2.20
  -9  -5  11   14.40    3.10
  -9   5  11   13.60    2.60
  -9   5  11   12.50    2.80
  -7  -5   9    7.10    1.90
  -7  -5   9    7.10    1.80
  -7   5   9    6.10    1.60
  -7   5   9    4.30    1.80
  -5  -5   7   60.09    3.00
  -5  -5   7   63.79    3.10
  -5   5   7   56.39    2.80
   5   5  -7   52.89    3.00
  -5   5   7   57.99    2.90
  -5   5   7   63.79    2.90
  -3  -5   5  394.96   14.30
   3  -5  -5  416.76   14.00
   3  -5  -5  404.06   14.20
  -3  -5   5  404.36   14.10
  -3  -5   5  388.56   14.20
   3  -5  -5  410.66   14.30
  -3  -5   5  391.86   14.30
  -3   5   5  385.66   14.20
   3   5  -5  398.36   14.20
  -3   5   5  381.96   14.20
   3   5  -5  394.96   14.20
  -3   5   5  404.56   14.20
  -3   5   5  391.16   14.30
  -1  -5   3   36.00    1.50
  -1  -5   3   32.40    1.50
   1  -5  -3   36.10    1.50
  -1  -5   3   37.00    1.50
   1  -5  -3   32.90    1.40
  -1  -5   3   35.10    1.40
  -1   5   3   32.50    1.30
   1   5  -3   36.30    1.50
  -1   5   3   35.00    1.50
  -1   5   3   33.70    1.50
  -1   5   3   33.00    1.50
  -1   5   3   32.90    1.50
   1   5  -3   35.30    1.50
  -1  -5  -1 1844.92   66.29
   1  -5   1 1918.91   66.29
  -1  -5  -1 1790.52   66.29
   1  -5   1 1926.61   66.39
   1   5   1 1949.01   66.29
   1   5   1 1955.00   66.39
  -1   5  -1 1925.41   66.29
   1   5   1 1920.81   66.29
  -1   5  -1 1942.21   66.29
   1   5   1 1870.21   66.29
  -3  -5   1 4588.34  173.48
  -3  -5   1 5174.48  173.88
  -3  -5   1 5023.10  173.78
   3  -5  -1 4868.71  173.58
   3  -5  -1 5234.48  173.68
  -3  -5   1 4809.72  173.58
   3   5  -1 4999.60  173.88
  -3   5   1 5218.08  173.68
  -3   5   1 5106.99  173.88
   3   5  -1 4935.91  173.88
  -3   5   1 4881.31  173.68
  -3   5   1 4988.50  173.58
  -5  -5   3   57.69    2.30
  -5  -5   3   58.69    2.40
   5  -5  -3   59.69    2.20
   5  -5  -3   57.79    2.30
   5  -5  -3   55.59    2.40
  -5  -5   3   56.69    2.30
  -5  -5   3   55.69    2.40
  -5   5   3   58.29    2.30
  -5   5   3   55.49    2.40
   5   5  -3   60.69    2.40
   5   5  -3   59.59    2.40
  -5   5   3   59.09    2.30
   5   5  -3   57.69    2.30
   7  -5  -5  184.98    6.70
   7  -5  -5  185.08    6.60
  -7  -5   5  181.38    6.70
  -7  -5   5  173.38    6.70
  -7  -5   5  170.08    6.80
  -7  -5   5  174.68    6.70
   7   5  -5  180.98    6.80
  -7   5   5  169.18    6.70
  -7   5   5  185.48    6.80
  -7   5   5  178.88    6.80
   7   5  -5  182.88    6.70
   7   5  -5  181.58    6.70
   9  -5  -7   28.70    2.10
  -9  -5   7   32.40    2.30
  -9  -5   7   28.00    2.10
  -9  -5   7   32.50    2.30
  -9   5   7   31.00    2.10
  -9   5   7   33.70    2.20
  -9   5   7   32.20    2.30
 -11  -5   9    7.00    1.90
 -11  -5   9    7.60    1.90
 -11   5   9    9.00    1.90
 -11   5   9    7.60    2.10
  -8  -6  10    4.30    2.20
  -8   6  10    5.40    2.20
  -8   6  10    2.80    1.70
  -6  -6   8  204.38    8.20
  -6  -6   8  199.88    8.10
   6  -6  -8  220.58    8.10
  -6   6   8  219.38    8.10
   6   6  -8  209.28    8.20
  -6   6   8  201.28    8.20
  -6   6   8  207.48    8.00
  -4  -6   6  132.39    5.40
  -4  -6   6  136.09    5.50
  -4  -6   6  141.69    5.40
   4  -6  -6  136.19    5.30
  -4  -6   6  139.69    5.20
  -4   6   6  140.29    5.40
  -4   6   6  129.99    5.30
   4   6  -6  141.19    5.30
  -4   6   6  132.89    5.40
   4   6  -6  137.29    5.40
   4   6  -6  150.98    5.40
   2  -6  -4  780.02   27.20
  -2  -6   4  803.82   27.50
  -2  -6   4  803.92   27.30
  -2  -6   4  765.22   27.40
  -2  -6   4  780.72   27.50
   2  -6  -4  805.42   27.50
   2  -6  -4  766.62   27.40
  -2   6   4  773.12   27.20
   2   6  -4  789.22   27.40
  -2   6   4  764.12   27.40
  -2   6   4  772.42   27.50
   2   6  -4  778.32   27.40
  -2   6   4  760.22   27.40
   2   6  -4  768.92   27.40
  -2   6   4  787.92   27.40
   0  -6  -2  976.20   34.10
   0  -6   2  974.80   34.20
   0  -6   2  982.10   34.10
   0   6  -2  974.60   34.20
   0   6   2  985.90   34.20
   0   6   2  965.90   34.10
   0   6  -2  999.50   34.10
   0   6   2  969.10   34.20
  -2  -6   0  822.72   29.50
  -2  -6   0  859.61   29.50
   2  -6   0  832.62   29.50
  -2   6   0  867.71   29.50
  -2   6   0  847.02   29.50
   2   6   0  835.72   29.50
  -2   6   0  842.82   29.50
   2   6   0  881.41   29.60
   2   6   0  831.82   29.50
   4  -6  -2  122.49    4.30
  -4  -6   2  119.69    4.40
  -4  -6   2  120.49    4.40
   4  -6  -2  119.99    4.30
  -4  -6   2  122.79    4.40
  -4  -6   2  118.19    4.40
   4   6  -2  120.19    4.40
   4   6  -2  111.39    4.40
   4   6  -2  118.09    4.40
  -4   6   2  118.79    4.40
  -4   6   2  117.19    4.30
  -4   6   2  124.29    4.40
   6  -6  -4  131.49    4.80
  -6  -6   4  131.59    4.90
   6  -6  -4  126.99    4.60
  -6  -6   4  121.99    4.70
  -6  -6   4  129.19    4.80
  -6  -6   4  121.79    4.80
   6  -6  -4  124.49    4.80
   6   6  -4  121.09    4.80
  -6   6   4  113.69    4.80
   6   6  -4  131.79    4.80
  -6   6   4  122.99    4.70
  -6   6   4  130.79    4.80
   6   6  -4  129.39    4.90
  -8  -6   6   71.29    3.20
   8  -6  -6   72.89    3.10
  -8  -6   6   66.29    3.20
  -8  -6   6   65.69    3.10
  -8   6   6   72.19    3.10
   8   6  -6   63.09    3.20
   8   6  -6   69.49    3.10
  -8   6   6   68.49    3.10
  -8   6   6   63.09    3.10
   8   6  -6   67.09    3.10
 -10  -6   8   49.90    3.00
  10  -6  -8   45.00    2.90
 -10  -6   8   47.40    3.10
 -10   6   8   48.40    2.90
 -10   6   8   50.89    2.90
 -10   6   8   49.70    3.10
 -12  -6  10   19.00    2.80
 -12  -6  10   18.60    3.00
 -12   6  10   18.70    2.40
  -9  -7  11   15.50    2.90
  -9   7  11   19.10    3.20
  -9   7  11   17.90    2.60
  -7  -7   9   32.40    2.60
  -7   7   9   31.70    2.60
  -7   7   9   38.00    2.60
  -5  -7   7   88.59    3.80
   5  -7  -7   81.79    3.60
  -5  -7   7   87.09    3.80
  -5   7   7   82.49    3.60
  -5   7   7   81.59    3.70
  -5   7   7   79.19    3.60
   5   7  -7   77.99    3.70
   5   7  -7   79.79    3.50
  -3  -7   5  129.89    5.10
   3  -7  -5  129.19    5.10
  -3  -7   5  129.49    5.10
   3  -7  -5  131.09    4.70
  -3  -7   5  129.19    4.90
  -3  -7   5  136.49    5.00
   3  -7  -5  135.19    5.00
  -3   7   5  136.49    4.70
  -3   7   5  124.79    5.00
   3   7  -5  131.89    5.10
  -3   7   5  128.29    5.10
   3   7  -5  135.39    5.00
  -3   7   5  135.89    5.00
  -3   7   5  122.79    5.00
   3   7  -5  131.09    5.00
  -1  -7   3  386.46   13.90
   1  -7  -3  397.86   13.90
  -1  -7   3  403.76   13.70
  -1  -7   3  386.76   13.90
   1  -7  -3  396.36   13.80
  -1  -7   3  376.76   13.80
   1   7  -3  393.36   13.90
   1   7  -3  395.46   13.90
  -1   7   3  388.26   13.90
  -1   7   3  390.26   13.90
  -1   7   3  384.16   13.80
   1   7  -3  396.56   13.80
  -1  -7  -1 1337.67   46.70
  -1  -7  -1 1300.17   46.60
   1  -7   1 1307.07   46.60
   1  -7   1 1340.67   46.60
   1   7   1 1385.66   46.60
  -1   7  -1 1331.47   46.70
   1   7   1 1324.37   46.60
  -1   7  -1 1349.96   46.60
   1   7   1 1328.77   46.70
  -1   7  -1 1362.36   46.60
   1   7   1 1358.36   46.70
  -3  -7   1 3407.26  121.99
   3  -7  -1 3456.95  122.19
  -3  -7   1 3418.76  122.29
  -3  -7   1 3375.76  122.09
   3  -7  -1 3422.66  122.19
   3  -7  -1 3697.03  122.39
  -3  -7   1 3414.96  121.99
  -3   7   1 3596.44  122.09
   3   7  -1 3614.84  122.39
  -3   7   1 3521.05  122.29
   3   7  -1 3506.65  122.29
  -3   7   1 3551.04  122.09
  -3   7   1 3590.74  122.39
   3   7  -1 3558.64  122.39
  -5  -7   3  145.69    5.40
   5  -7  -3  149.19    5.40
  -5  -7   3  142.49    5.50
  -5  -7   3  146.49    5.40
  -5  -7   3  147.99    5.50
   5  -7  -3  154.88    5.30
   5   7  -3  155.58    5.50
  -5   7   3  137.89    5.40
   5   7  -3  147.19    5.50
  -5   7   3  146.89    5.40
   5   7  -3  156.98    5.50
  -5   7   3  142.59    5.50
  -7  -7   5  269.87    9.40
  -7  -7   5  263.67    9.50
  -7  -7   5  263.27    9.40
   7  -7  -5  248.08    9.40
   7   7  -5  267.47    9.50
  -7   7   5  244.88    9.40
  -7   7   5  245.38    9.50
  -7   7   5  262.97    9.50
   7   7  -5  251.07    9.50
  -9  -7   7   46.40    2.60
  -9  -7   7   50.99    2.70
   9  -7  -7   49.50    2.60
  -9  -7   7   51.59    2.80
  -9   7   7   49.20    2.60
  -9   7   7   51.89    2.70
  -9   7   7   43.40    2.60
   9   7  -7   51.29    2.90
 -11  -7   9   11.70    2.20
 -11  -7   9   12.20    2.30
 -11   7   9   14.80    2.30
 -11   7   9    9.90    2.00
 -11   7   9    8.80    1.90
  -8  -8  10   18.00    2.70
  -8   8  10   22.10    2.80
  -8   8  10   17.80    2.20
  -6  -8   8    4.30    1.40
  -6  -8   8    6.00    1.60
   6  -8  -8    4.30    1.20
   6   8  -8    5.60    1.60
  -6   8   8    5.00    1.60
  -6   8   8    8.80    1.60
  -6   8   8    6.20    1.40
  -4  -8   6  453.05   16.40
   4  -8  -6  449.66   16.20
  -4  -8   6  443.06   16.20
  -4  -8   6  463.15   16.40
  -4  -8   6  465.45   16.10
  -4   8   6  458.65   16.30
  -4   8   6  453.05   16.40
   4   8  -6  454.75   16.30
   4   8  -6  453.85   16.20
  -4   8   6  441.16   16.20
  -2  -8   4  865.81   29.30
   2  -8  -4  876.41   29.50
  -2  -8   4  811.32   29.50
  -2  -8   4  875.41   29.50
  -2  -8   4  827.32   29.40
  -2   8   4  833.22   29.50
  -2   8   4  829.22   29.50
   2   8  -4  841.12   29.50
   2   8  -4  813.42   29.50
  -2   8   4  797.52   29.40
   2   8  -4  853.41   29.40
   0  -8   2    0.10    0.30
   0  -8  -2    0.50    0.20
   0  -8   2    0.30    0.20
   0  -8  -2    0.30    0.30
   0   8   2    0.30    0.30
   0   8   2    0.40    0.30
   0   8  -2    0.20    0.20
   0   8  -2   -0.30    0.30
   0   8   2    0.30    0.30
  -2  -8   0   45.80    1.80
  -2  -8   0   50.09    1.80
  -2   8   0   50.59    1.90
   2   8   0   48.60    1.90
  -2   8   0   48.60    1.80
   2   8   0   46.00    1.80
   2   8   0   48.10    1.80
  -4  -8   2  492.25   17.40
   4  -8  -2  486.25   17.30
   4  -8  -2  507.05   17.20
  -4  -8   2  484.75   17.40
  -4  -8   2  489.25   17.30
  -4  -8   2  485.35   17.30
  -4   8   2  523.35   17.30
  -4   8   2  499.85   17.30
  -4   8   2  483.45   17.40
  -4   8   2  494.05   17.30
   4   8  -2  471.95   17.40
   4   8  -2  506.95   17.30
   4   8  -2  479.85   17.40
  -6  -8   4    4.30    0.70
   6  -8  -4    6.10    0.90
  -6  -8   4    4.80    0.80
  -6  -8   4    5.60    0.80
   6  -8  -4    6.50    0.70
  -6  -8   4    5.90    0.80
   6  -8  -4    7.10    0.80
   6   8  -4    6.40    0.80
   6   8  -4    7.50    0.90
  -6   8   4    7.10    0.90
   6   8  -4    4.70    0.80
  -6   8   4    5.00    0.70
  -6   8   4    5.40    0.90
   8  -8  -6   30.00    1.80
  -8  -8   6   27.00    1.80
  -8  -8   6   28.60    2.00
  -8  -8   6   31.40    1.90
  -8   8   6   31.20    2.10
  -8   8   6   30.60    1.80
   8   8  -6   32.10    1.90
   8   8  -6   30.60    2.10
  -8   8   6   29.10    2.00
  10  -8  -8   18.40    1.90
 -10  -8   8   21.70    2.30
 -10  -8   8   16.10    2.00
 -10   8   8   14.80    1.80
 -10   8   8   19.70    2.20
 -10   8   8   13.50    1.90
 -12  -8  10    0.00    2.40
 -12   8  10    5.00    2.00
  -9  -9  11    6.10    2.60
  -9   9  11    7.30    2.30
  -9   9  11    5.40    2.80
  -7  -9   9    1.90    1.80
  -7   9   9    1.70    1.80
   7   9  -9    2.10    1.60
  -7   9   9    1.20    1.30
  -7   9   9    2.20    1.70
   5  -9  -7   39.20    2.10
  -5  -9   7   33.30    2.30
  -5  -9   7   34.60    2.20
  -5   9   7   38.70    2.20
   5   9  -7   38.10    2.20
  -5   9   7   35.10    2.10
   5   9  -7   37.80    2.30
  -5   9   7   31.50    2.20
   3  -9  -5   25.80    1.40
  -3  -9   5   24.40    1.50
  -3  -9   5   23.80    1.20
  -3  -9   5   22.50    1.50
  -3  -9   5   26.30    1.40
   3   9  -5   26.20    1.50
  -3   9   5   26.80    1.50
   3   9  -5   24.60    1.40
   3   9  -5   24.20    1.50
  -3   9   5   22.90    1.40
  -3   9   5   22.60    1.40
  -1  -9   3  142.49    5.30
  -1  -9   3  145.59    5.30
  -1  -9   3  140.59    5.30
   1  -9  -3  141.29    5.20
  -1  -9   3  151.38    5.10
   1   9  -3  137.49    5.30
  -1   9   3  146.99    5.30
   1   9  -3  139.69    5.30
  -1   9   3  150.68    5.40
  -1   9   3  147.19    5.20
   1  -9   1  676.73   24.00
  -1  -9  -1  687.83   23.90
   1  -9   1  668.93   23.80
  -1  -9  -1  683.43   24.00
   1  -9   1  660.53   23.80
   1  -9   1  670.73   23.90
  -1   9  -1  726.13   23.80
  -1   9  -1  676.83   24.00
  -1   9  -1  670.23   24.00
  -1   9  -1  699.53   23.90
   1   9   1  682.23   23.90
   1   9   1  713.73   23.90
   1   9   1  690.73   24.00
   1   9   1  679.43   24.00
   3  -9  -1 1408.96   50.09
  -3  -9   1 1441.36   50.09
   3  -9  -1 1459.05   50.09
   3  -9  -1 1408.46   50.09
  -3  -9   1 1395.56   50.19
  -3  -9   1 1420.06   50.09
   3   9  -1 1415.26   50.09
  -3   9   1 1499.15   50.09
   3   9  -1 1421.86   50.19
   3   9  -1 1479.05   50.19
  -3   9   1 1439.46   50.09
  -3   9   1 1473.15   50.19
   5  -9  -3   84.09    3.10
  -5  -9   3   83.69    3.30
   5  -9  -3   82.49    3.00
  -5  -9   3   84.99    3.20
  -5  -9   3   81.29    3.20
  -5  -9   3   82.29    3.30
  -5   9   3   81.59    3.10
   5   9  -3   80.89    3.30
  -5   9   3   76.19    3.30
   5   9  -3   77.59    3.30
  -5   9   3   84.29    3.20
  -5   9   3   88.99    3.20
   5   9  -3   86.39    3.20
   7  -9  -5  139.09    5.10
  -7  -9   5  134.49    5.30
  -7  -9   5  136.09    5.20
  -7  -9   5  128.99    5.20
  -7  -9   5  140.29    5.20
   7   9  -5  130.99    5.20
  -7   9   5  131.89    5.20
  -7   9   5  122.79    5.20
   7   9  -5  134.69    5.20
   7   9  -5  142.09    5.30
  -7   9   5  128.09    5.10
  -9  -9   7   29.60    2.20
  -9  -9   7   39.50    2.50
   9  -9  -7   33.30    2.20
  -9   9   7   36.50    2.20
   9   9  -7   36.50    2.50
  -9   9   7   36.20    2.40
  -9   9   7   34.30    2.30
 -11  -9   9    4.70    2.10
 -11   9   9    3.40    1.90
 -11   9   9    4.30    1.60
 -11   9   9    2.40    1.90
  -8 -10  10   22.30    2.80
  -8  10  10   27.10    3.10
  -8  10  10   18.70    2.20
  -6 -10   8   66.99    3.50
   6 -10  -8   67.29    3.40
  -6  10   8   70.59    3.50
   6  10  -8   70.49    3.60
  -6  10   8   71.89    3.40
  -6  10   8   79.89    3.50
   4 -10  -6   11.40    1.20
  -4 -10   6    8.30    1.00
  -4 -10   6   10.70    1.30
  -4 -10   6   10.50    1.30
  -4 -10   6    9.70    1.40
  -4  10   6    9.70    1.10
   4  10  -6    8.20    1.20
   4  10  -6   11.00    1.30
  -4  10   6    9.10    1.30
  -4  10   6    7.20    1.10
  -2 -10   4  683.33   24.10
  -2 -10   4  669.93   24.10
  -2 -10   4  679.63   24.20
  -2 -10   4  708.03   23.90
   2 -10  -4  684.43   24.10
   2 -10  -4  698.33   24.10
   2  10  -4  681.33   24.10
  -2  10   4  701.63   24.20
   2  10  -4  680.13   24.10
  -2  10   4  674.23   24.20
  -2  10   4  660.93   24.00
   2  10  -4  686.93   24.20
   0 -10   2  340.47   12.30
   0 -10   2  347.07   12.10
   0 -10  -2  354.56   12.30
   0 -10   2  342.47   12.20
   0 -10  -2  352.16   12.20
   0  10   2  357.26   12.30
   0  10   2  355.36   12.10
   0  10   2  331.17   12.20
   0  10   2  352.96   12.20
   0  10  -2  353.16   12.30
   0  10  -2  339.37   12.20
   0  10   2  334.07   12.30
  -2 -10   0  343.67   12.20
  -2 -10   0  338.77   12.20
  -2  10   0  358.76   12.20
   2  10   0  340.27   12.30
   2  10   0  361.76   12.20
  -2  10   0  339.37   12.20
   2  10   0  348.37   12.30
  -4 -10   2  608.64   22.20
  -4 -10   2  634.34   22.20
  -4 -10   2  641.54   22.20
   4 -10  -2  672.23   22.10
  -4 -10   2  621.64   22.20
   4 -10  -2  613.24   22.10
   4 -10  -2  633.84   22.10
   4  10  -2  641.94   22.20
  -4  10   2  639.04   22.10
  -4  10   2  638.84   22.20
  -4  10   2  624.74   22.20
  -4  10   2  624.24   22.10
   4  10  -2  621.94   22.20
   4  10  -2  625.64   22.30
  -6 -10   4  128.69    5.00
  -6 -10   4  119.49    5.10
   6 -10  -4  141.49    4.80
   6 -10  -4  137.49    5.00
  -6 -10   4  131.89    5.10
  -6 -10   4  128.59    5.00
   6  10  -4  129.19    5.10
  -6  10   4  132.19    5.10
  -6  10   4  140.49    5.00
   6  10  -4  131.39    5.10
  -6  10   4  133.29    4.90
  -6  10   4  133.29    5.00
   6  10  -4  134.89    5.00
  -8 -10   6  446.06   16.10
  -8 -10   6  443.46   16.00
  -8 -10   6  446.46   15.90
   8 -10  -6  432.06   15.90
  -8  10   6  439.66   16.00
   8  10  -6  458.65   16.00
   8  10  -6  444.56   16.10
  -8  10   6  439.96   15.90
  -8  10   6  430.36   16.00
 -10 -10   8   19.60    2.60
 -10 -10   8   17.50    2.00
  10 -10  -8   22.10    2.10
 -10  10   8   15.20    2.10
 -10  10   8   16.30    1.80
 -10  10   8   16.80    2.00
 -12 -10  10   25.00    3.00
 -12  10  10   21.70    2.50
  -9 -11  11   13.90    3.10
  -9  11  11   13.70    2.80
  -9  11  11   11.80    2.40
  -7 -11   9   25.30    2.40
   7 -11  -9   19.10    2.00
  -7  11   9   23.00    2.10
  -7  11   9   20.40    2.30
   7  11  -9   23.40    2.50
  -7  11   9   23.30    2.20
  -5 -11   7  118.09    4.50
  -5 -11   7  101.79    4.60
   5 -11  -7  106.29    4.30
   5  11  -7  102.39    4.40
   5  11  -7  103.39    4.50
  -5  11   7  108.29    4.30
  -5  11   7  103.49    4.40
  -5  11   7   97.29    4.40
   3 -11  -5   18.50    1.20
  -3 -11   5   18.40    1.30
  -3 -11   5   21.70    1.30
  -3 -11   5   18.40    1.40
  -3 -11   5   16.70    1.00
   3  11  -5   17.00    1.30
   3  11  -5   15.70    1.20
   3  11  -5   14.60    1.20
  -3  11   5   16.00    1.10
  -3  11   5   16.30    1.30
  -3  11   5   15.60    1.20
  -1 -11   3 1179.28   38.80
  -1 -11   3 1152.68   39.00
  -1 -11   3 1126.09   39.00
  -1 -11   3 1105.69   39.10
   1 -11  -3 1087.89   38.90
   1  11  -3 1045.10   39.00
  -1  11   3 1119.59   39.10
  -1  11   3 1141.09   38.90
  -1  11   3 1083.19   39.00
   1  11  -3 1105.79   39.10
   1 -11   1  617.74   21.30
  -1 -11  -1  607.44   21.40
  -1 -11  -1  602.84   21.30
   1 -11   1  605.74   21.30
   1 -11   1  608.84   21.40
  -1  11  -1  587.94   21.40
  -1  11  -1  630.84   21.30
   1  11   1  599.54   21.40
   1  11   1  610.14   21.30
   1  11   1  629.94   21.40
   1  11   1  629.14   21.30
   1  11   1  594.04   21.40
  -1  11  -1  610.44   21.40
   3 -11  -1 1171.58   40.60
  -3 -11   1 1171.68   40.80
   3 -11  -1 1193.58   40.70
   3 -11  -1 1142.79   40.60
  -3 -11   1 1165.88   40.70
  -3 -11   1 1159.28   40.70
  -3  11   1 1164.78   40.70
  -3  11   1 1175.48   40.70
   3  11  -1 1189.18   40.80
   3  11  -1 1131.29   40.80
   3  11  -1 1169.08   40.70
  -3  11   1 1166.18   40.80
   5 -11  -3  669.83   23.80
   5 -11  -3  704.83   23.70
  -5 -11   3  670.33   23.80
  -5 -11   3  661.13   23.90
  -5 -11   3  684.23   23.90
  -5 -11   3  671.93   23.80
   5  11  -3  670.13   23.90
  -5  11   3  702.13   23.70
  -5  11   3  677.13   23.70
  -5  11   3  653.53   23.90
   5  11  -3  703.93   23.90
  -5  11   3  677.23   23.80
   5  11  -3  656.13   23.90
   7 -11  -5   27.10    1.50
  -7 -11   5   27.30    1.60
  -7 -11   5   23.00    1.60
  -7 -11   5   25.90    1.70
  -7 -11   5   27.20    1.60
   7  11  -5   24.30    1.70
  -7  11   5   26.30    1.70
  -7  11   5   30.00    1.70
  -7  11   5   24.60    1.50
   7  11  -5   23.20    1.70
  -9 -11   7   61.59    3.40
  -9 -11   7   75.89    3.60
   9 -11  -7   72.49    3.30
   9  11  -7   70.09    3.40
  -9  11   7   72.39    3.50
   9  11  -7   76.29    3.60
  -9  11   7   66.69    3.40
  -9  11   7   67.69    3.20
  11 -11  -9    0.50    1.70
 -11 -11   9    1.10    1.80
 -11  11   9    0.90    1.90
 -11  11   9    0.10    1.40
 -11  11   9    1.10    1.90
  -8 -12  10   34.50    3.50
  -8  12  10   40.80    3.40
  -8  12  10   37.70    2.90
  -6 -12   8   13.50    1.90
   6 -12  -8   14.60    1.60
  -6  12   8   14.60    1.80
   6  12  -8   18.70    2.00
  -6  12   8   18.70    2.00
  -6  12   8   15.00    1.70
  -4 -12   6  340.97   12.40
  -4 -12   6  356.96   12.50
   4 -12  -6  338.97   12.30
  -4 -12   6  346.97   12.50
   4  12  -6  340.67   12.40
   4  12  -6  336.47   12.40
  -4  12   6  335.87   12.40
  -4  12   6  335.97   12.30
  -4  12   6  333.17   12.40
  -2 -12   4  227.58    7.90
  -2 -12   4  214.48    8.00
   2 -12  -4  217.28    7.80
  -2 -12   4  210.88    7.80
  -2 -12   4  229.38    7.70
   2  12  -4  219.48    7.80
   2  12  -4  219.68    8.00
  -2  12   4  209.38    7.90
  -2  12   4  212.98    7.90
   2  12  -4  214.48    7.90
  -2  12   4  201.78    7.80
   0 -12   2    0.30    0.40
   0 -12  -2   -0.10    0.40
   0 -12   2    0.40    0.20
   0 -12   2    1.40    0.30
   0 -12  -2    0.50    0.20
   0  12   2    0.00    0.20
   0  12   2    0.50    0.30
   0  12  -2    1.30    0.50
   0  12  -2    0.60    0.30
   0  12   2    0.40    0.40
   0  12   2    0.50    0.30
   0  12  -2    0.20    0.30
   0  12   2    0.60    0.40
  -2 -12   0    0.30    0.30
  -2 -12   0    0.20    0.20
  -2  12   0   -0.10    0.30
   2  12   0    0.30    0.20
   2  12   0    0.30    0.20
  -2  12   0   -0.10    0.30
   2  12   0    0.50    0.30
  -2  12   0    0.30    0.30
   2  12   0   -0.20    0.30
   4 -12  -2   31.50    1.30
   4 -12  -2   33.70    1.30
   4 -12  -2   31.50    1.30
  -4 -12   2   35.60    1.50
  -4 -12   2   32.40    1.40
   4  12  -2   31.10    1.60
  -4  12   2   32.00    1.50
  -4  12   2   33.00    1.20
  -4  12   2   34.10    1.20
  -4  12   2   30.90    1.50
   4  12  -2   35.80    1.50
  -6 -12   4  541.85   19.10
  -6 -12   4  530.55   19.20
  -6 -12   4  554.74   19.10
   6 -12  -4  520.95   19.00
   6 -12  -4  550.94   18.90
  -6 -12   4  543.85   19.20
  -6  12   4  570.54   19.00
   6  12  -4  508.65   19.20
  -6  12   4  547.05   19.00
   6  12  -4  518.15   19.20
   6  12  -4  547.15   19.10
  -6  12   4  548.65   19.10
  -6  12   4  521.85   19.20
  -8 -12   6   83.49    3.70
  -8 -12   6   78.19    3.50
   8 -12  -6   75.69    3.40
  -8 -12   6   79.09    3.40
  -8  12   6   73.29    3.50
  -8  12   6   78.29    3.30
   8  12  -6   78.59    3.60
  -8  12   6   79.59    3.50
   8  12  -6   74.09    3.50
 -10 -12   8   18.30    2.20
  10 -12  -8   14.20    1.70
 -10  12   8   19.10    2.10
  10  12  -8   15.10    2.10
 -10  12   8   15.50    2.10
 -10  12   8   16.20    1.80
 -12 -12  10    7.90    2.50
 -12  12  10    8.20    2.00
  -9 -13  11   15.90    3.10
  -9  13  11   13.40    3.20
   7 -13  -9   42.20    2.80
  -7 -13   9   48.30    3.10
   7  13  -9   42.90    3.00
  -7  13   9   42.30    3.00
  -7  13   9   43.70    2.70
  -7  13   9   43.40    3.10
  -5 -13   7   29.00    2.10
   5 -13  -7   27.80    1.80
  -5 -13   7   28.80    2.20
  -5  13   7   27.70    1.90
  -5  13   7   23.30    2.10
   5  13  -7   30.00    2.00
   5  13  -7   25.10    2.00
  -5  13   7   28.00    1.80
  -3 -13   5  231.68    8.00
  -3 -13   5  225.68    8.30
  -3 -13   5  223.58    8.30
  -3 -13   5  221.28    8.20
   3 -13  -5  227.18    8.10
   3  13  -5  226.98    8.20
   3  13  -5  223.58    8.30
  -3  13   5  216.28    8.30
  -3  13   5  215.78    8.10
  -3  13   5  215.28    8.30
  -1 -13   3  108.39    4.10
  -1 -13   3  106.69    4.20
  -1 -13   3  119.09    4.00
  -1  13   3  114.59    4.10
  -1  13   3  110.29    4.00
   1  13  -3  104.59    4.10
  -1  13   3  112.49    4.20
  -1  13   3  104.19    4.20
   1  13  -3  106.29    4.20
   1 -13   1  528.75   18.80
  -1 -13  -1  519.65   18.90
   1 -13   1  543.45   18.80
  -1 -13  -1  527.75   18.80
   1 -13   1  538.55   18.90
  -1 -13  -1  539.55   18.80
   1 -13   1  549.85   18.80
   1  13   1  553.94   18.90
  -1  13  -1  515.15   19.00
   1  13   1  553.94   18.80
   1  13   1  558.84   18.80
   1  13   1  533.65   18.90
   1  13   1  536.35   19.00
  -1  13  -1  544.05   18.80
  -1  13  -1  528.35   18.90
  -3 -13   1  304.77   10.80
   3 -13  -1  312.07   10.60
  -3 -13   1  306.57   10.90
  -3 -13   1  309.07   10.80
   3 -13  -1  298.37   10.60
   3  13  -1  303.27   10.80
  -3  13   1  301.27   10.90
   3  13  -1  298.07   10.90
  -3  13   1  316.07   10.80
  -3  13   1  309.57   10.80
   3  13  -1  300.27   10.90
  -5 -13   3   45.70    2.10
   5 -13  -3   50.39    1.80
  -5 -13   3   45.00    2.00
   5 -13  -3   50.39    1.90
  -5 -13   3   45.20    2.00
  -5 -13   3   42.00    2.10
  -5  13   3   51.89    1.90
  -5  13   3   41.70    2.10
   5  13  -3   49.90    2.10
  -5  13   3   49.80    2.10
  -5  13   3   50.69    1.90
   5  13  -3   47.60    2.10
   5  13  -3   42.30    2.10
  -7 -13   5   37.60    2.00
  -7 -13   5   35.90    2.10
  -7 -13   5   39.90    2.00
  -7 -13   5   35.00    1.90
   7 -13  -5   35.20    1.90
   7  13  -5   34.30    2.00
  -7  13   5   39.20    2.00
   7  13  -5   38.80    2.10
  -7  13   5   38.00    1.80
  -7  13   5   33.60    2.00
  -9 -13   7  126.69    5.40
   9 -13  -7  124.99    5.20
  -9  13   7  126.29    5.10
   9  13  -7  132.89    5.40
   9  13  -7  136.19    5.50
  -9  13   7  132.49    5.40
  -9  13   7  123.69    5.30
 -11 -13   9   17.10    2.40
  11 -13  -9   14.70    2.10
 -11  13   9   11.00    1.70
 -11  13   9   12.30    2.40
  -8 -14  10    3.70    2.40
   8  14 -10    4.30    2.00
  -8  14  10    2.80    2.30
  -8  14  10    3.50    1.70
  -6 -14   8   32.20    2.30
   6 -14  -8   32.40    2.20
  -6  14   8   33.50    2.50
   6  14  -8   27.70    2.40
  -6  14   8   24.40    2.20
  -6  14   8   32.40    2.10
  -4 -14   6  141.49    5.70
  -4 -14   6  149.49    5.90
   4 -14  -6  151.48    5.60
  -4  14   6  140.69    5.70
  -4  14   6  146.09    5.60
   4  14  -6  143.19    5.80
  -4  14   6  150.28    5.80
   4  14  -6  149.39    5.70
  -2 -14   4  155.38    5.60
  -2 -14   4  152.78    5.60
   2 -14  -4  147.39    5.40
  -2 -14   4  151.58    5.30
  -2 -14   4  141.89    5.50
  -2  14   4  157.58    5.50
   2  14  -4  141.59    5.50
  -2  14   4  143.79    5.60
  -2  14   4  147.19    5.60
  -2  14   4  147.99    5.40
   2  14  -4  134.99    5.60
   0 -14  -2  390.26   13.60
   0 -14  -2  374.56   13.40
   0 -14   2  368.06   13.50
   0 -14  -2  372.76   13.40
   0 -14   2  378.56   13.40
   0 -14   2  386.36   13.40
   0  14  -2  401.16   13.40
   0  14   2  388.66   13.40
   0  14   2  381.06   13.30
   0  14   2  376.76   13.50
   0  14   2  396.26   13.60
   0  14  -2  362.66   13.60
   0  14   2  380.26   13.30
   0  14  -2  373.16   13.40
  -2 -14   0  115.59    4.30
  -2 -14   0  111.39    4.20
   2  14   0  116.19    4.20
  -2  14   0  117.49    4.30
   2  14   0  124.19    4.20
   2  14   0  115.29    4.30
  -2  14   0  116.29    4.30
  -2  14   0  115.79    4.30
  -4 -14   2  715.33   24.90
  -4 -14   2  699.53   25.00
  -4 -14   2  749.42   25.00
  -4 -14   2  694.33   24.90
   4 -14  -2  744.73   24.80
   4 -14  -2  694.53   24.80
   4 -14  -2  717.73   24.80
   4  14  -2  697.83   25.00
   4  14  -2  673.93   24.90
  -4  14   2  701.23   24.90
  -4  14   2  713.23   25.00
  -6 -14   4  126.59    4.60
  -6 -14   4  119.19    4.50
   6 -14  -4  121.49    4.50
  -6 -14   4  122.39    4.70
  -6 -14   4  116.59    4.70
  -6  14   4  108.29    4.70
   6  14  -4  124.29    4.60
   6  14  -4  113.09    4.70
  -6  14   4  120.29    4.60
  -6  14   4  127.49    4.50
   6  14  -4  114.19    4.60
  -6  14   4  119.19    4.40
  -8 -14   6   95.09    4.10
  -8 -14   6   90.09    3.90
  -8 -14   6   94.19    4.20
   8 -14  -6   95.89    3.90
   8  14  -6   96.29    4.20
   8  14  -6   89.19    4.10
  -8  14   6  102.29    4.10
  -8  14   6  100.49    3.80
  -8  14   6   92.69    4.10
  10 -14  -8    1.40    1.30
 -10 -14   8    1.00    1.50
 -10  14   8    2.20    1.70
 -10  14   8    0.60    1.60
  10  14  -8    2.00    1.70
 -10  14   8    1.00    1.10
 -12 -14  10    4.60    2.80
 -12  14  10    3.90    1.80
 -12  14  10    2.40    3.00
  -9 -15  11    3.60    3.00
  -9  15  11    5.10    2.90
   7 -15  -9   37.40    2.60
  -7 -15   9   38.30    2.80
   7  15  -9   38.50    2.80
  -7  15   9   35.60    2.50
  -7  15   9   37.40    2.80
  -7  15   9   41.10    3.00
  -5 -15   7  108.19    4.70
   5 -15  -7  106.69    4.50
  -5 -15   7  106.19    4.60
  -5  15   7  114.49    4.70
   5  15  -7  110.39    4.70
   5  15  -7  119.19    4.70
  -5  15   7  107.59    4.70
  -5  15   7  108.29    4.40
  -3 -15   5  175.78    6.50
  -3 -15   5  175.48    6.40
   3 -15  -5  169.28    6.30
  -3 -15   5  178.38    6.20
   3  15  -5  166.48    6.50
  -3  15   5  168.98    6.50
   3  15  -5  165.78    6.40
  -3  15   5  162.28    6.30
   1 -15  -3  197.58    7.20
  -1 -15   3  193.38    7.20
  -1 -15   3  204.38    7.10
  -1  15   3  192.28    7.40
  -1  15   3  204.68    7.20
  -1  15   3  200.88    7.10
   1  15  -3  194.88    7.40
  -1  15   3  201.48    7.40
  -1  15   3  204.28    7.10
   1  15  -3  192.68    7.20
   1  15  -3  217.58    7.30
  -1 -15  -1  841.92   30.20
   1 -15   1  863.01   30.30
   1 -15   1  858.41   30.20
   1 -15   1  883.11   30.20
  -1 -15  -1  883.51   30.30
   1 -15   1  840.62   30.40
  -1 -15  -1  861.61   30.40
  -1  15  -1  874.11   30.40
   1  15   1  870.21   30.40
   1  15   1  890.31   30.20
  -1  15  -1  888.91   30.30
   1  15   1  879.21   30.40
  -1  15  -1  847.22   30.40
   1  15   1  884.91   30.20
   1  15   1  839.72   30.40
  -3 -15   1  108.19    3.90
  -3 -15   1  110.49    4.10
  -3 -15   1  108.39    4.00
  -3  15   1  105.59    4.00
   3  15  -1  104.39    3.90
   3  15  -1  107.49    4.00
   3  15  -1  109.09    4.10
  -3  15   1  108.19    4.00
  -3  15   1  110.39    4.10
   3  15  -1  103.59    4.10
  -5 -15   3  194.38    7.50
  -5 -15   3  209.08    7.60
  -5 -15   3  202.18    7.50
  -5 -15   3  190.78    7.60
   5 -15  -3  218.08    7.40
   5 -15  -3  208.48    7.40
   5 -15  -3  202.38    7.40
  -5  15   3  207.18    7.60
   5  15  -3  202.38    7.60
  -5  15   3  213.58    7.30
   5  15  -3  216.18    7.50
  -5  15   3  208.58    7.30
   5  15  -3  214.68    7.70
  -5  15   3  203.58    7.60
  -7 -15   5  177.78    6.60
   7 -15  -5  169.88    6.30
  -7 -15   5  169.48    6.40
  -7 -15   5  165.98    6.30
  -7 -15   5  173.28    6.60
   7  15  -5  165.68    6.50
  -7  15   5  163.98    6.50
  -7  15   5  171.58    6.20
   7  15  -5  166.28    6.60
  -7  15   5  163.18    6.40
   9 -15  -7   88.29    4.00
  -9 -15   7   92.59    4.20
   9  15  -7   95.39    4.30
  -9  15   7   88.99    4.20
  -9  15   7   95.19    3.90
  -9  15   7   92.19    4.20
   9  15  -7  100.29    4.30
 -11 -15   9   48.20    3.30
  11 -15  -9   42.40    3.10
  11  15  -9   47.00    3.50
 -11  15   9   46.40    3.30
 -11  15   9   48.20    2.80
  -8 -16  10    5.00    2.20
   8  16 -10    4.40    2.10
  -8  16  10    5.60    2.30
  -8  16  10    6.20    1.70
  -6 -16   8   67.49    3.50
   6 -16  -8   69.39    3.30
  -6  16   8   70.59    3.20
   6  16  -8   61.69    3.40
   6  16  -8   72.59    3.60
  -6  16   8   63.99    3.40
  -4 -16   6  254.37    9.80
   4 -16  -6  272.47    9.70
  -4 -16   6  257.27    9.90
  -4  16   6  259.87    9.60
  -4  16   6  268.87    9.90
   4  16  -6  280.57    9.90
   4  16  -6  260.27    9.90
  -4  16   6  269.87    9.90
  -2 -16   4   10.10    1.10
  -2 -16   4   10.80    1.10
  -2 -16   4   11.40    0.90
  -2 -16   4   10.40    0.70
   2 -16  -4   11.50    0.80
   2  16  -4   10.00    1.10
  -2  16   4   10.40    0.80
  -2  16   4   10.90    1.00
  -2  16   4   11.20    1.00
   2  16  -4    8.50    0.90
  -2  16   4   12.30    0.90
   0 -16   2    0.10    0.50
   0 -16   2    0.20    0.30
   0 -16   2    0.40    0.30
   0 -16  -2   -0.10    0.30
   0 -16  -2    0.00    0.20
   0 -16   2    0.20    0.30
   0 -16  -2    0.10    0.40
   0  16  -2    0.10    0.30
   0  16   2    0.20    0.20
   0  16   2    0.10    0.40
   0  16   2    0.60    0.20
   0  16  -2    0.20    0.20
   0  16  -2    0.30    0.50
   0  16   2    0.60    0.50
   0  16   2    0.30    0.50
  -2 -16   0    0.30    0.20
  -2 -16   0    0.20    0.30
  -2 -16   0    0.20    0.40
   2  16   0    0.10    0.40
   2  16   0    1.00    0.50
  -2  16   0    1.80    0.40
  -2  16   0    3.10    0.50
   2  16   0    1.40    0.30
   2  16   0    0.40    0.20
  -2  16   0    0.30    0.40
  -4 -16   2  243.88    8.70
   4 -16  -2  229.78    8.10
   4 -16  -2  237.98    8.20
   4 -16  -2  235.88    8.10
  -4 -16   2  220.18    8.40
  -4 -16   2  221.38    8.20
  -4 -16   2  217.78    8.30
  -4  16   2  227.68    8.40
  -4  16   2  234.58    8.20
   4  16  -2  232.38    8.30
   4  16  -2  228.98    8.40
  -4  16   2  227.58    8.30
  -6 -16   4  206.98    7.70
  -6 -16   4  208.28    7.80
   6 -16  -4  210.18    7.60
  -6 -16   4  206.98    7.80
  -6 -16   4  209.48    7.60
  -6  16   4  203.38    7.40
  -6  16   4  220.08    7.50
  -6  16   4  190.88    7.70
  -6  16   4  205.08    7.70
   6  16  -4  214.88    7.90
   6  16  -4  206.48    7.70
  -8 -16   6   10.70    1.50
   8 -16  -6    7.60    1.10
  -8 -16   6    7.10    1.30
   8  16  -6   10.90    1.40
  -8  16   6    8.00    1.40
  -8  16   6    6.20    0.90
   8  16  -6    7.10    1.30
  -8  16   6    9.10    1.40
 -10 -16   8   17.70    2.20
  10 -16  -8   15.40    1.90
 -10  16   8   18.20    2.20
 -10  16   8   18.00    1.80
 -10  16   8   20.00    2.20
  10  16  -8   22.50    2.40
 -12 -16  10    0.70    2.70
 -12  16  10    0.00    1.70
 -12  16  10    0.30    2.40
  -7 -17   9   21.50    2.50
   7 -17  -9   21.60    2.20
  -7  17   9   23.30    2.50
   7  17  -9   16.10    2.00
  -7  17   9   16.70    1.80
  -7  17   9   15.10    2.10
  -5 -17   7   21.60    1.90
   5 -17  -7   16.70    1.60
  -5 -17   7   24.20    2.10
   5  17  -7   22.40    2.00
  -5  17   7   21.40    1.80
  -5  17   7   19.20    1.80
   5  17  -7   20.90    1.80
  -5  17   7   22.90    1.60
  -3 -17   5  215.28    7.80
  -3 -17   5  216.08    8.00
   3 -17  -5  218.28    7.70
   3  17  -5  215.98    8.00
   3  17  -5  206.38    7.80
  -3  17   5  200.68    7.90
  -3  17   5  210.68    7.70
  -3  17   5  202.98    7.90
   1 -17  -3    1.40    0.50
   1 -17  -3    1.40    0.40
  -1 -17   3    1.20    0.40
  -1 -17   3    1.20    0.50
  -1 -17   3    1.10    0.60
   1 -17  -3    1.80    0.60
  -1  17   3    2.20    0.40
  -1  17   3    2.10    0.40
  -1  17   3    1.80    0.60
  -1  17   3    2.00    0.70
   1  17  -3    2.50    0.50
  -1  17   3    1.80    0.40
   1  17  -3    2.20    0.40
   1  17  -3    2.10    0.70
  -1 -17  -1  204.98    7.50
  -1 -17  -1  208.58    7.70
   1 -17   1  206.58    7.60
  -1 -17  -1  214.68    7.50
   1 -17   1  209.88    7.70
   1 -17   1  211.98    7.40
   1 -17   1  210.78    7.40
  -1  17  -1  212.78    7.60
   1  17   1  211.78    7.70
   1  17   1  210.28    7.60
   1  17   1  218.88    7.40
  -1  17  -1  203.98    7.70
   1  17   1  217.28    7.40
   1  17   1  205.68    7.70
  -1  17  -1  220.18    7.70
  -3 -17   1  624.24   21.90
  -3 -17   1  629.04   22.00
  -3 -17   1  594.54   21.80
   3  17  -1  623.14   22.00
  -3  17   1  607.24   21.90
  -3  17   1  617.04   22.00
  -3  17   1  623.94   21.90
   3  17  -1  646.54   21.80
   3  17  -1  620.54   22.00
   3  17  -1  644.14   21.80
   5 -17  -3  420.46   14.70
   5 -17  -3  406.16   14.70
  -5 -17   3  436.36   14.80
  -5 -17   3  418.06   14.80
   5 -17  -3  431.16   14.60
  -5 -17   3  439.46   14.90
  -5 -17   3  396.06   14.90
   5  17  -3  385.16   15.00
  -5  17   3  403.46   14.90
  -5  17   3  432.16   14.90
   5  17  -3  410.46   14.80
  -7 -17   5  173.38    6.80
  -7 -17   5  174.38    6.70
  -7 -17   5  194.38    6.70
   7 -17  -5  179.08    6.60
   7  17  -5  158.18    6.80
  -7  17   5  175.88    6.80
  -7  17   5  182.58    6.50
   7  17  -5  168.08    6.70
  -7  17   5  184.58    6.90
  -9 -17   7   12.10    1.90
   9 -17  -7   15.60    1.60
  -9  17   7   14.50    1.90
   9  17  -7   14.50    1.80
   9  17  -7   16.30    1.90
  -9  17   7   15.20    1.70
  -9  17   7   14.30    1.50
  11 -17  -9   39.40    3.00
 -11 -17   9   41.10    3.20
 -11  17   9   42.60    3.20
  11  17  -9   40.50    3.30
 -11  17   9   42.00    2.60
  -8 -18  10   33.30    3.50
   8 -18 -10   28.10    3.00
  -8  18  10   32.00    3.00
  -8  18  10   31.40    2.60
  -8  18  10   28.10    3.00
   8  18 -10   28.90    3.10
  -6 -18   8   10.70    1.80
   6 -18  -8   11.00    1.50
  -6  18   8   12.10    1.70
  -6  18   8   10.10    1.70
   6  18  -8   10.20    1.70
   6  18  -8    8.50    1.60
  -6  18   8   10.20    1.30
  -4 -18   6  219.98    8.40
   4 -18  -6  221.48    8.10
  -4 -18   6  214.08    8.20
   4  18  -6  212.68    8.20
  -4  18   6  227.68    8.40
  -4  18   6  219.08    8.00
  -4  18   6  211.68    8.30
   4  18  -6  225.58    8.40
  -2 -18   4  332.47   11.90
  -2 -18   4  348.17   12.10
   2 -18  -4  333.47   11.90
  -2 -18   4  347.47   11.80
  -2  18   4  328.87   11.80
  -2  18   4  347.57   11.80
  -2  18   4  332.67   12.10
   2  18  -4  311.07   12.10
   2  18  -4  322.17   11.90
  -2  18   4  320.47   12.10
   0 -18   2  900.21   32.80
   0 -18  -2  954.10   32.60
   0 -18   2  884.11   32.60
   0 -18   2  924.81   32.60
   0 -18   2  941.21   32.60
   0 -18  -2  922.51   32.90
   0  18  -2  953.30   32.60
   0  18   2  928.31   32.50
   0  18  -2  902.31   32.90
   0  18   2  971.10   32.50
   0  18   2  930.81   32.80
   0  18   2  945.11   32.70
   0  18   2  919.11   32.80
   0  18  -2 1002.40   32.60
  -2 -18   0  232.28    8.70
  -2 -18   0  243.08    8.70
  -2 -18   0  251.27    8.80
   2  18   0  245.08    8.60
  -2  18   0  251.57    8.80
  -2  18   0  242.28    8.80
   2  18   0  256.87    8.60
  -2  18   0  239.18    8.80
   2  18   0  244.38    8.90
  -4 -18   2   77.99    3.20
  -4 -18   2   82.79    3.40
  -4 -18   2   82.89    3.20
   4 -18  -2   84.99    3.10
   4 -18  -2   88.69    3.20
   4 -18  -2   85.29    3.10
   4  18  -2   81.29    3.40
   4  18  -2   80.89    3.50
  -4  18   2   84.39    3.40
  -4  18   2   88.09    3.20
   4  18  -2   85.79    3.20
  -4  18   2   88.09    3.30
   6 -18  -4   34.90    1.60
  -6 -18   4   33.50    1.80
  -6 -18   4   32.00    1.80
  -6 -18   4   29.70    1.70
  -6  18   4   34.30    1.40
  -6  18   4   32.20    1.90
  -6  18   4   35.70    1.50
   6  18  -4   36.20    1.80
  -6  18   4   33.50    1.80
   6  18  -4   34.00    2.00
  -8 -18   6  218.18    8.00
  -8 -18   6  210.98    7.90
   8 -18  -6  203.58    7.80
   8  18  -6  212.98    8.10
  -8  18   6  196.98    8.00
  -8  18   6  215.18    8.00
  -8  18   6  203.98    7.60
   8  18  -6  203.08    8.00
 -10 -18   8   69.79    3.70
  10 -18  -8   73.59    3.60
 -10  18   8   71.49    3.70
  10  18  -8   69.19    3.80
 -10  18   8   73.19    3.30
 -10  18   8   67.69    3.80
 -12 -18  10    4.80    2.90
  12 -18 -10    8.10    3.60
 -12  18  10    6.40    2.90
   7 -19  -9   10.60    1.80
  -7 -19   9    9.40    2.00
  -7  19   9   10.70    1.50
  -7  19   9    9.20    2.10
  -7  19   9    9.40    1.90
   7  19  -9   10.70    1.80
  -5 -19   7   39.40    2.40
   5 -19  -7   40.20    2.20
  -5 -19   7   38.70    2.60
   5  19  -7   42.70    2.60
  -5  19   7   37.10    2.10
  -5  19   7   40.60    2.60
   5  19  -7   45.20    2.40
  -5  19   7   39.10    2.50
   3 -19  -5  125.39    4.90
  -3 -19   5  133.59    5.00
  -3 -19   5  135.59    5.20
  -3  19   5  129.99    4.80
  -3  19   5  131.79    5.10
  -3  19   5  123.59    5.10
   3  19  -5  125.09    4.90
   3  19  -5  122.99    5.10
  -1 -19   3   15.30    0.90
  -1 -19   3   12.50    1.10
   1 -19  -3   11.10    0.80
   1 -19  -3   13.20    1.10
  -1 -19   3   13.60    0.80
   1 -19  -3   13.00    0.90
  -1  19   3   15.90    0.70
  -1  19   3   14.50    0.80
  -1  19   3   10.60    1.10
  -1  19   3   15.30    0.70
   1  19  -3   13.20    1.10
   1  19  -3   14.40    0.80
  -1  19   3   16.30    1.20
   1  19  -3   14.90    0.90
   1 -19   1   76.29    3.00
   1 -19   1   72.89    3.10
   1 -19   1   77.29    2.80
  -1 -19  -1   71.49    3.00
  -1 -19  -1   75.39    2.80
  -1 -19  -1   78.99    2.90
   1 -19   1   77.39    2.80
  -1  19  -1   77.29    3.10
  -1  19  -1   83.39    3.00
  -1  19  -1   80.09    3.10
   1  19   1   76.39    3.10
   1  19   1   78.79    3.00
  -3 -19   1  200.18    7.40
  -3 -19   1  202.78    7.20
  -3 -19   1  204.88    7.30
   3  19  -1  210.78    7.20
  -3  19   1  203.78    7.40
   3  19  -1  191.28    7.40
  -3  19   1  212.28    7.30
  -3  19   1  196.08    7.30
   3  19  -1  191.38    7.40
   3  19  -1  200.58    7.20
   5 -19  -3  237.78    8.70
   5 -19  -3  256.17    8.70
  -5 -19   3  237.68    9.00
  -5 -19   3  240.98    8.80
  -5 -19   3  252.97    9.00
  -5 -19   3  245.98    8.80
   5 -19  -3  249.38    8.70
  -5  19   3  236.88    9.00
   5  19  -3  240.18    8.80
   5  19  -3  237.38    9.10
  -5  19   3  245.38    8.90
   7 -19  -5   20.20    1.40
  -7 -19   5   21.10    1.50
  -7 -19   5   21.90    1.70
  -7 -19   5   24.80    1.70
  -7  19   5   23.50    1.70
  -7  19   5   25.20    1.80
   7  19  -5   21.20    1.70
  -7  19   5   26.30    1.20
   7  19  -5   23.10    1.70
  -9 -19   7   49.99    3.00
   9 -19  -7   47.40    2.60
  -9  19   7   50.09    2.90
   9  19  -7   51.09    3.00
   9  19  -7   47.80    2.90
  -9  19   7   49.40    2.30
  -9  19   7   52.29    3.00
 -11 -19   9    8.50    2.40
  11 -19  -9    2.90    1.60
  11  19  -9    3.60    2.10
 -11  19   9    5.90    2.30
 -11  19   9    5.40    1.40
   8 -20 -10   16.40    2.40
  -8 -20  10   25.60    3.20
  -8  20  10   25.80    2.80
  -8  20  10   19.80    2.30
  -8  20  10   22.70    2.80
   8  20 -10   20.60    2.60
   6 -20  -8   26.20    2.00
  -6 -20   8   28.20    2.30
   6  20  -8   30.60    2.50
  -6  20   8   27.10    1.90
  -6  20   8   28.20    2.50
  -6  20   8   27.10    2.30
   6  20  -8   26.70    2.20
   4 -20  -6  440.76   15.30
  -4 -20   6  423.06   15.40
  -4 -20   6  428.16   15.50
  -4  20   6  420.96   15.50
  -4  20   6  416.46   15.20
  -4  20   6  430.86   15.50
   4  20  -6  413.46   15.50
   4  20  -6  432.36   15.40
  -2 -20   4  119.19    5.00
  -2 -20   4  133.09    4.70
  -2 -20   4  120.99    4.80
   2 -20  -4  131.59    5.10
   2 -20  -4  128.59    4.80
   2  20  -4  130.99    4.80
  -2  20   4  126.69    5.00
   2  20  -4  127.79    5.10
  -2  20   4  130.29    4.70
  -2  20   4  138.59    4.70
  -2  20   4  121.39    5.00
   0 -20  -2    0.70    0.30
   0 -20   2    0.50    0.40
   0 -20   2    0.60    0.60
   0 -20   2    0.50    0.30
   0 -20  -2    0.50    0.60
   0 -20   2    0.60    0.40
   0 -20  -2    0.50    0.40
   0  20   2    0.50    0.50
   0  20  -2    2.00    0.70
   0  20   2    0.40    0.60
   0  20  -2    0.50    0.50
   0  20   2    0.60    0.70
  -2 -20   0   34.40    1.70
  -2 -20   0   32.70    1.50
  -2 -20   0   34.80    1.50
   2 -20   0   34.30    1.60
  -2  20   0   37.40    1.70
   2  20   0   37.00    1.70
  -2  20   0   41.70    1.70
   2  20   0   38.70    1.80
   2  20   0   38.20    1.40
  -2  20   0   35.60    1.70
   2  20   0   36.50    1.40
   4 -20  -2  292.97   10.40
  -4 -20   2  295.87   10.50
   4 -20  -2  294.37   10.40
  -4 -20   2  281.57   10.60
  -4 -20   2  288.87   10.70
   4 -20  -2  301.27   10.50
   4  20  -2  292.37   10.70
   4  20  -2  314.27   10.60
  -4  20   2  291.97   10.70
  -4  20   2  300.27   10.50
  -4  20   2  292.07   10.60
   4  20  -2  296.17   10.50
   4  20  -2  290.87   10.80
  -6 -20   4  103.29    4.00
   6 -20  -4  103.29    3.90
  -6 -20   4  107.29    4.10
  -6 -20   4  101.49    4.20
   6  20  -4   94.49    4.30
  -6  20   4  104.79    4.20
  -6  20   4  107.59    3.70
  -6  20   4  102.59    3.70
  -6  20   4   94.49    4.20
   6  20  -4  103.39    4.10
  -8 -20   6  167.18    6.40
   8 -20  -6  156.88    6.20
  -8 -20   6  153.78    6.50
   8  20  -6  176.08    6.50
  -8  20   6  154.98    6.50
  -8  20   6  163.88    6.00
   8  20  -6  159.38    6.60
  -8  20   6  171.98    6.50
 -10 -20   8   15.20    2.20
  10 -20  -8   13.70    1.80
 -10  20   8   18.40    2.20
 -10  20   8   16.50    2.00
  10  20  -8   16.90    2.10
 -10  20   8   14.30    1.60
 -12 -20  10    0.30    2.60
  12 -20 -10    1.10    2.20
  12  20 -10    1.20    2.60
 -12  20  10    0.10    2.50
  -7 -21   9    2.30    2.00
   7 -21  -9    0.70    1.50
  -7  21   9    3.40    2.00
   7  21  -9    2.10    1.60
  -7  21   9    1.50    1.70
  -7  21   9    2.70    1.30
  -5 -21   7   35.50    2.60
   5 -21  -7   37.40    2.10
  -5 -21   7   35.30    2.30
  -5  21   7   35.90    1.90
  -5  21   7   33.60    2.50
   5  21  -7   37.60    2.20
  -5  21   7   39.00    2.40
   5  21  -7   39.60    2.60
   3 -21  -5   96.79    3.70
  -3 -21   5   94.69    3.80
  -3 -21   5   91.79    4.00
  -3  21   5   97.39    3.90
   3  21  -5   82.59    4.00
  -3  21   5   93.09    3.50
   3  21  -5   87.19    3.70
  -3  21   5   97.69    4.00
   1 -21  -3   36.00    2.00
  -1 -21   3   40.60    1.70
  -1 -21   3   38.40    1.90
  -1 -21   3   38.90    1.70
   1 -21  -3   36.00    1.60
   1 -21  -3   37.50    1.70
   1  21  -3   41.00    1.70
  -1  21   3   36.70    1.90
  -1  21   3   39.60    2.00
  -1  21   3   42.00    1.70
  -1  21   3   42.60    1.50
   1  21  -3   36.90    2.00
   1  21  -3   37.40    1.60
  -1  21   3   41.40    1.50
   1 -21   1  804.62   27.60
  -1 -21  -1  812.42   28.00
  -1 -21  -1  775.32   27.70
   1 -21   1  800.62   27.90
  -1 -21  -1  795.82   27.70
   1 -21   1  803.62   27.80
   1 -21   1  764.42   27.60
   1  21   1  781.52   27.90
  -1  21  -1  787.92   28.00
   1  21   1  784.02   27.90
  -1  21  -1  817.72   27.80
  -1  21  -1  790.42   27.90
  -3 -21   1   83.59    3.30
  -3 -21   1   86.19    3.40
  -3 -21   1   92.29    3.60
  -3 -21   1   86.99    3.40
   3  21  -1   83.09    3.50
   3  21  -1   92.59    3.30
   3  21  -1   89.99    3.60
   3  21  -1   87.59    3.20
  -3  21   1   82.79    3.40
  -3  21   1   89.19    3.40
  -3  21   1   90.69    3.50
   5 -21  -3   31.40    1.40
  -5 -21   3   32.30    1.60
   5 -21  -3   33.00    1.50
   5 -21  -3   32.80    1.50
  -5 -21   3   34.60    1.90
  -5 -21   3   31.10    1.60
  -5  21   3   35.70    1.80
   5  21  -3   31.30    1.90
  -5  21   3   34.90    1.80
   5  21  -3   32.40    1.60
  -7 -21   5   72.29    3.30
  -7 -21   5   66.89    3.20
   7 -21  -5   70.69    3.00
  -7  21   5   63.49    3.30
   7  21  -5   75.39    3.20
  -7  21   5   76.89    2.70
  -7  21   5   69.39    3.20
   7  21  -5   72.59    3.50
  -9 -21   7   11.80    1.80
   9 -21  -7   14.90    1.50
  -9  21   7   12.30    1.90
  -9  21   7   15.20    1.90
  -9  21   7   10.90    1.20
   9  21  -7   15.40    2.00
   9  21  -7   11.40    1.70
 -11 -21   9   24.70    2.90
  11 -21  -9   26.20    2.70
 -11  21   9   23.00    2.00
  11  21  -9   27.60    2.90
 -11  21   9   22.00    2.90
   8 -22 -10    3.00    2.00
   8 -22 -10    4.40    2.20
  -8 -22  10    2.70    2.50
  -8  22  10    3.10    2.20
   8  22 -10    4.70    2.20
  -8  22  10    4.80    1.50
  -8  22  10    2.90    2.50
  -6 -22   8   18.90    2.20
   6 -22  -8   21.30    2.00
  -6  22   8   22.20    2.30
   6  22  -8   23.10    2.40
   6  22  -8   20.90    2.00
  -6  22   8   20.10    1.60
  -6  22   8   15.90    2.10
  -4 -22   6  111.99    4.70
   4 -22  -6  124.39    4.60
  -4 -22   6  109.89    4.90
   4  22  -6  113.29    4.60
  -4  22   6  113.89    4.90
  -4  22   6  116.79    4.80
  -4  22   6  114.49    4.40
   4  22  -6  123.79    5.00
  -2 -22   4   20.40    1.30
   2 -22  -4   21.70    1.20
  -2 -22   4   19.90    1.50
   2 -22  -4   24.50    1.60
   2  22  -4   20.10    1.20
  -2  22   4   18.10    1.50
  -2  22   4   21.00    1.60
   2  22  -4   19.40    1.50
  -2  22   4   22.10    1.00
  -2  22   4   21.30    1.00
   0 -22  -2  582.04   19.40
   0 -22  -2  531.05   19.60
   0 -22  -2  530.45   19.40
   0 -22   2  558.24   19.40
   0 -22   2  543.25   19.40
   0 -22   2  546.35   19.70
   0 -22   2  566.94   19.40
   0  22  -2  556.74   19.70
   0  22  -2  543.35   19.60
   0  22   2  539.45   19.60
   0  22   2  572.14   19.50
   0  22   2  557.54   19.70
  -2 -22   0   21.80    1.10
  -2 -22   0   23.00    1.30
  -2 -22   0   23.60    1.10
   2 -22   0   23.30    1.30
  -2  22   0   24.70    1.30
  -2  22   0   25.00    1.40
   2  22   0   23.70    1.40
  -2  22   0   26.40    1.30
   4 -22  -2  134.09    4.80
  -4 -22   2  129.09    5.10
   4 -22  -2  133.99    5.00
  -4 -22   2  133.19    5.00
   4 -22  -2  132.69    4.80
  -4 -22   2  129.39    5.20
  -4  22   2  138.99    5.20
  -4  22   2  143.59    5.20
  -4  22   2  143.29    5.00
   4  22  -2  133.69    5.30
   4  22  -2  135.29    5.00
   4  22  -2  121.69    5.20
   4  22  -2  145.49    5.00
  -6 -22   4   69.19    3.10
  -6 -22   4   80.89    3.30
  -6 -22   4   68.69    3.00
   6 -22  -4   73.39    2.90
  -6  22   4   72.99    3.20
  -6  22   4   71.19    3.20
   6  22  -4   72.09    3.30
   6  22  -4   68.49    3.00
   8 -22  -6   23.20    1.60
  -8 -22   6   21.60    1.90
  -8 -22   6   24.20    2.10
  -8  22   6   18.30    1.90
  -8  22   6   22.20    2.00
   8  22  -6   21.60    1.90
  -8  22   6   20.90    1.20
   8  22  -6   19.40    1.90
 -10 -22   8   23.00    2.50
  10 -22  -8   24.40    2.20
 -10  22   8   24.80    2.40
 -10  22   8   27.20    1.80
  10  22  -8   23.80    2.80
 -10  22   8   24.20    2.60
  10  22  -8   28.00    2.60
   7 -23  -9   16.20    2.00
  -7 -23   9   14.40    2.40
  -7  23   9   13.40    1.50
  -7  23   9   12.50    2.40
  -7  23   9   14.40    2.20
   7  23  -9   15.10    2.10
  -5 -23   7    1.20    1.20
   5 -23  -7    1.70    1.10
  -5 -23   7    2.30    1.30
  -5  23   7    1.50    1.20
   5  23  -7    0.70    1.20
  -5  23   7    1.20    0.80
  -5  23   7    2.20    1.30
   5  23  -7    1.20    1.00
  -3 -23   5   14.50    1.30
   3 -23  -5   11.70    1.40
  -3 -23   5   13.90    1.50
   3 -23  -5   12.20    1.20
  -3  23   5   12.70    1.40
  -3  23   5   16.20    1.50
  -3  23   5   12.70    0.90
   3  23  -5   14.30    1.20
   3  23  -5   17.20    1.70
  -1 -23   3   61.49    2.50
  -1 -23   3   62.69    2.50
   1 -23  -3   60.69    2.50
   1 -23  -3   64.89    2.50
   1 -23  -3   60.89    2.80
  -1 -23   3   55.89    2.70
   1  23  -3   56.19    2.80
   1  23  -3   69.89    2.40
  -1  23   3   66.49    2.50
   1  23  -3   64.29    2.40
  -1  23   3   61.79    2.80
  -1  23   3   59.19    2.80
   1 -23   1  817.32   28.00
   1 -23   1  786.12   28.40
  -1 -23  -1  811.22   28.10
   1 -23   1  800.02   28.00
  -1 -23  -1  776.12   28.30
   1 -23   1  814.72   28.20
  -1 -23  -1  809.22   28.10
   1  23   1  803.42   28.40
  -1  23  -1  804.02   28.40
   1  23   1  817.02   28.30
  -1  23  -1  802.22   28.40
  -3 -23   1   46.90    2.10
  -3 -23   1   50.39    2.00
  -3 -23   1   47.30    2.20
  -3 -23   1   46.70    2.00
  -3  23   1   48.40    2.10
  -3  23   1   48.70    2.20
   3  23  -1   48.90    1.90
   3  23  -1   51.69    1.90
   3  23  -1   51.09    2.30
  -3  23   1   50.79    2.20
   3  23  -1   43.50    2.20
   5 -23  -3   26.80    1.40
  -5 -23   3   26.00    1.50
  -5 -23   3   25.40    1.50
   5 -23  -3   25.40    1.50
  -5 -23   3   24.70    1.70
   5 -23  -3   25.70    1.20
  -5  23   3   29.10    1.70
   5  23  -3   24.90    1.80
   5  23  -3   24.90    1.40
  -5  23   3   30.00    1.70
   7 -23  -5   21.60    1.50
  -7 -23   5   25.40    1.80
  -7 -23   5   26.10    2.00
   7  23  -5   23.60    1.70
   7  23  -5   27.40    2.10
  -7  23   5   25.70    1.90
  -7  23   5   22.60    1.80
   9 -23  -7   44.20    2.50
  -9 -23   7   42.40    3.00
   9  23  -7   43.70    3.00
  -9  23   7   40.80    2.00
  -9  23   7   44.00    2.80
  -9  23   7   42.50    2.80
   9  23  -7   44.00    2.70
 -11 -23   9   28.80    3.00
  11 -23  -9   28.90    2.70
  11  23  -9   27.90    3.20
 -11  23   9   26.60    3.10
 -11  23   9   29.80    2.00
   8 -24 -10   12.90    2.90
  -8 -24  10    9.90    2.60
   8 -24 -10   11.90    2.30
  -8  24  10   10.40    2.90
  -8  24  10    8.90    1.70
  -8  24  10   11.60    2.50
   8  24 -10   10.90    2.40
  -6 -24   8   23.10    2.40
  -6 -24   8   24.10    2.50
   6 -24  -8   21.00    2.00
  -6  24   8   20.80    2.30
  -6  24   8   19.80    1.60
   6  24  -8   19.00    2.00
   6  24  -8   17.90    2.10
  -6  24   8   18.30    2.30
   4 -24  -6   12.30    1.30
  -4 -24   6   13.40    1.70
  -4 -24   6   16.80    1.60
  -4  24   6   15.80    1.70
  -4  24   6   16.80    1.70
  -4  24   6   16.90    1.10
   4  24  -6   13.60    1.80
   4  24  -6   14.40    1.40
   2 -24  -4  212.68    7.70
   2 -24  -4  223.28    8.10
  -2 -24   4  199.78    8.00
  -2 -24   4  213.68    7.80
   2  24  -4  200.38    8.00
  -2  24   4  217.18    8.10
  -2  24   4  222.68    8.00
   2  24  -4  210.18    7.70
   0 -24  -2    0.40    0.60
   0 -24  -2    0.60    0.40
   0 -24   2    0.80    0.50
   0 -24   2    0.30    0.70
   0 -24   2    0.40    0.40
   0 -24   2    0.80    0.40
   0 -24  -2    0.40    0.50
   0  24  -2    0.60    0.80
   0  24  -2   -0.10    0.60
   0  24   2    0.50    0.60
   0  24   2    0.70    0.70
   0  24   2    0.40    0.70
  -2 -24   0  119.49    4.30
  -2 -24   0  111.79    4.30
   2 -24   0  115.39    4.50
  -2 -24   0  116.79    4.50
  -2  24   0  119.59    4.50
   2  24   0  116.89    4.60
   2  24   0  115.99    4.50
  -2  24   0  120.09    4.60
  -2  24   0  118.59    4.50
   4 -24  -2  336.87   12.10
  -4 -24   2  335.87   12.50
  -4 -24   2  340.57   12.40
   4 -24  -2  345.57   12.10
  -4 -24   2  352.56   12.30
   4  24  -2  336.57   12.50
  -4  24   2  352.16   12.50
   4  24  -2  336.07   12.60
   4  24  -2  367.46   12.30
  -4  24   2  361.56   12.60
  -4  24   2  344.87   12.30
   4  24  -2  336.57   12.30
   6 -24  -4   22.70    1.20
  -6 -24   4   18.20    1.40
  -6 -24   4   20.70    1.50
  -6 -24   4   19.00    1.60
  -6  24   4   22.60    1.50
   6  24  -4   19.80    1.40
  -6  24   4   21.30    1.60
   6  24  -4   21.40    1.70
  -8 -24   6   76.79    3.80
  -8 -24   6   83.29    3.70
   8 -24  -6   77.79    3.40
  -8  24   6   76.19    2.90
   8  24  -6   80.39    3.90
  -8  24   6   79.99    3.70
   8  24  -6   86.49    3.70
  -8  24   6   77.99    3.80
 -10 -24   8   25.50    2.70
  10 -24  -8   23.90    2.30
  10  24  -8   27.40    2.90
  10  24  -8   27.90    2.70
 -10  24   8   26.10    1.60
 -10  24   8   27.60    2.60
   7 -25  -9    2.30    1.90
  -7 -25   9    2.20    2.10
   7 -25  -9   -0.30    1.50
  -7  25   9   -0.20    1.90
  -7  25   9    0.30    1.10
  -7  25   9    2.30    1.80
   7  25  -9   -0.10    1.60
   5 -25  -7    9.30    1.30
  -5 -25   7   12.20    1.80
  -5 -25   7   13.70    1.60
   5  25  -7   15.60    2.00
   5  25  -7   10.90    1.40
  -5  25   7   11.10    1.10
  -5  25   7   11.30    1.80
  -5  25   7   12.50    1.80
  -3 -25   5  284.97   10.90
   3 -25  -5  294.37   11.00
   3 -25  -5  290.47   10.60
  -3 -25   5  298.77   10.70
   3  25  -5  294.97   11.00
  -3  25   5  288.07   10.30
   3  25  -5  291.67   10.60
  -3  25   5  294.67   10.90
  -3  25   5  289.27   10.90
  -3  25   5  302.87   10.40
  -1 -25   3  145.59    5.80
  -1 -25   3  157.28    5.60
   1 -25  -3  139.99    5.80
   1 -25  -3  143.89    5.50
  -1 -25   3  152.98    5.60
  -1  25   3  162.38    5.60
  -1  25   3  157.58    5.90
   1  25  -3  161.58    5.40
  -1  25   3  142.09    5.80
   1  25  -3  140.29    5.90
   1  25  -3  150.18    5.40
   1 -25   1  101.29    3.60
  -1 -25  -1   91.49    3.90
   1 -25   1   99.89    4.00
   1 -25   1   99.39    3.60
   1 -25   1  102.09    3.90
  -1 -25  -1   94.09    3.70
  -1 -25  -1   98.59    3.70
  -1  25  -1  100.69    4.00
   1  25   1  107.49    3.90
   1  25   1  103.19    4.00
  -1  25  -1  100.19    4.00
  -3 -25   1  521.45   18.70
  -3 -25   1  527.05   18.50
  -3 -25   1  530.95   18.40
   3 -25  -1  521.95   18.60
  -3 -25   1  510.35   18.40
   3  25  -1  515.65   18.70
   3  25  -1  521.35   18.30
  -3  25   1  518.55   18.60
  -3  25   1  521.75   18.60
   3  25  -1  496.25   18.60
  -3  25   1  522.95   18.50
   3  25  -1  551.74   18.30
  -5 -25   3   79.39    3.50
  -5 -25   3   75.89    3.30
   5 -25  -3   81.29    3.10
  -5 -25   3   83.59    3.30
  -5  25   3   82.09    3.40
   5  25  -3   82.29    3.20
   5  25  -3   77.19    3.60
  -5  25   3   83.59    3.50
  -7 -25   5   61.99    3.30
  -7 -25   5   62.79    3.00
   7 -25  -5   61.49    2.80
  -7  25   5   70.79    3.30
  -7  25   5   67.19    3.10
   7  25  -5   66.59    3.00
   7  25  -5   66.69    3.40
  -9 -25   7   28.40    2.60
   9 -25  -7   26.80    2.00
  -9  25   7   30.10    2.40
  -9  25   7   26.50    1.30
   9  25  -7   28.10    2.60
  -9  25   7   27.20    2.50
   9  25  -7   27.40    2.20
 -11 -25   9    0.00    2.30
  11 -25  -9    0.60    1.70
 -11  25   9    1.10    1.10
  11  25  -9    1.20    2.10
 -11  25   9    1.30    2.20
   8 -26 -10   14.90    3.10
   8 -26 -10   14.90    2.40
  -8 -26  10   14.60    2.80
  -8  26  10   12.10    2.90
   8  26 -10   15.40    2.60
  -8  26  10   13.30    2.80
  -8  26  10   13.10    1.60
   6 -26  -8   20.60    2.50
  -6 -26   8   19.20    2.20
  -6 -26   8   23.20    2.20
   6 -26  -8   18.70    2.00
  -6  26   8   18.40    2.10
   6  26  -8   17.70    2.10
  -6  26   8   17.60    1.40
   6  26  -8   20.30    2.40
  -6  26   8   21.20    2.40
   4 -26  -6  142.89    5.90
  -4 -26   6  136.39    5.60
   4 -26  -6  138.99    5.50
  -4 -26   6  148.49    5.90
  -4  26   6  134.89    5.80
  -4  26   6  137.49    5.10
  -4  26   6  137.69    5.80
   4  26  -6  145.59    5.50
   4  26  -6  147.89    5.90
  -2 -26   4  320.37   11.60
   2 -26  -4  311.67   11.30
  -2 -26   4  312.97   11.30
   2 -26  -4  320.57   11.70
  -2  26   4  307.87   11.60
  -2  26   4  325.87   11.60
   2  26  -4  309.27   11.20
   2  26  -4  316.07   11.70
   0 -26   2  241.88    8.20
   0 -26   2  225.98    8.10
   0 -26   2  230.58    8.20
   0 -26  -2  216.98    8.10
   0 -26   2  221.48    8.40
   0 -26  -2  226.18    8.10
   0 -26  -2  217.68    8.40
   0  26   2  236.58    8.30
   0  26  -2  225.58    8.50
   0  26   2  227.28    8.40
   0  26   2  231.08    8.50
   0  26  -2  227.38    8.50
  -2 -26   0  124.39    4.70
  -2 -26   0  131.39    4.70
  -2 -26   0  120.59    4.90
   2 -26   0  126.09    4.90
  -2  26   0  135.09    5.00
   2  26   0  134.99    5.10
  -2  26   0  132.99    4.90
   2  26   0  124.49    5.00
  -2  26   0  133.89    5.00
  -4 -26   2   39.80    2.10
  -4 -26   2   40.80    2.00
   4 -26  -2   40.70    1.70
  -4 -26   2   42.60    1.90
   4 -26  -2   41.60    1.60
  -4  26   2   41.30    2.10
   4  26  -2   43.90    1.80
  -4  26   2   44.20    2.20
  -4  26   2   43.70    2.00
   4  26  -2   45.70    1.90
   4  26  -2   46.80    2.30
   4  26  -2   38.50    2.10
  -6 -26   4   33.80    2.10
  -6 -26   4   28.20    1.70
  -6 -26   4   36.50    1.90
   6 -26  -4   30.80    1.50
   6  26  -4   31.00    2.00
  -6  26   4   27.80    1.90
  -6  26   4   28.20    2.00
   6  26  -4   30.60    1.70
  -8 -26   6   42.40    2.70
  -8 -26   6   47.10    2.70
   8 -26  -6   43.70    2.30
   8  26  -6   45.10    2.90
  -8  26   6   41.30    2.80
  -8  26   6   43.20    2.70
   8  26  -6   43.70    2.50
  10 -26  -8   15.90    1.90
 -10 -26   8   16.10    2.30
 -10  26   8   16.40    2.40
  10  26  -8   23.40    2.60
  10  26  -8   18.00    2.10
 -10  26   8   16.60    1.20
   7 -27  -9    0.60    2.10
   7 -27  -9    1.20    1.60
  -7 -27   9    1.30    1.90
  -7  27   9   -0.10    2.00
   7  27  -9    1.90    2.10
   7  27  -9   -0.30    1.60
  -7  27   9    1.20    2.20
  -7  27   9   -0.10    1.00
   5 -27  -7  110.39    4.40
  -5 -27   7  110.59    4.60
  -5 -27   7  103.79    4.70
   5 -27  -7  104.79    4.90
   5  27  -7   95.99    4.80
  -5  27   7  108.39    4.90
   5  27  -7  100.69    4.40
  -5  27   7  100.09    3.90
  -5  27   7   99.39    4.70
   3 -27  -5  122.69    4.80
  -3 -27   5  125.99    4.90
   3 -27  -5  122.39    5.20
  -3 -27   5  133.69    5.20
  -3  27   5  128.49    5.20
   3  27  -5  118.49    4.80
  -3  27   5  129.29    5.20
   3  27  -5  123.29    5.30
  -1 -27   3  150.18    5.80
  -1 -27   3  162.88    5.80
  -1 -27   3  152.08    6.10
   1 -27  -3  152.08    6.10
  -1  27   3  155.18    6.10
   1  27  -3  168.48    5.60
  -1  27   3  157.18    6.10
   1  27  -3  151.58    6.20
   1  27  -3  160.18    5.60
  -1  27   3  162.18    5.80
   1 -27   1   26.50    1.70
  -1 -27  -1   26.00    1.20
   1 -27   1   27.20    1.50
   1 -27   1   25.80    1.10
  -1 -27  -1   27.00    1.60
   1 -27   1   27.30    1.20
  -1 -27  -1   28.20    1.30
  -1  27  -1   30.30    1.70
   1  27   1   28.30    1.60
   1  27   1   28.30    1.60
  -1  27  -1   27.00    1.60
  -3 -27   1   71.09    3.10
  -3 -27   1   65.59    2.70
  -3 -27   1   65.49    2.90
   3 -27  -1   61.99    2.90
   3  27  -1   67.19    3.00
   3  27  -1   68.39    3.00
  -3  27   1   69.89    2.90
   3  27  -1   67.39    2.50
  -3  27   1   68.69    2.90
  -3  27   1   71.09    2.90
   3  27  -1   71.49    2.50
   5 -27  -3  229.18    8.40
  -5 -27   3  240.58    8.60
  -5 -27   3  238.68    8.80
  -5 -27   3  233.28    8.60
   5  27  -3  237.38    8.50
  -5  27   3  236.98    8.70
   5  27  -3  228.18    8.90
  -5  27   3  226.58    8.80
  -7 -27   5  158.28    6.30
   7 -27  -5  160.38    6.10
  -7 -27   5  161.38    6.50
  -7  27   5  162.98    6.50
   7  27  -5  159.08    6.60
   7  27  -5  164.38    6.20
  -7  27   5  164.88    6.40
   9 -27  -7    5.10    1.20
  -9 -27   7    2.30    1.70
  -9 -27   7    3.50    1.60
   9  27  -7    3.30    1.70
  -9  27   7    3.40    1.80
  -9  27   7    3.10    1.70
   9  27  -7    2.90    1.40
 -11 -27   9    1.70    2.50
  11 -27  -9    1.10    1.80
  11  27  -9    0.40    2.00
 -11  27   9    2.20    2.30
   8 -28 -10    8.40    2.80
  -8 -28  10    0.90    3.10
   8 -28 -10    2.80    2.20
  -8  28  10    3.90    2.70
  -8  28  10    4.20    2.80
   8  28 -10    0.90    2.50
  -8  28  10    3.50    1.30
   6 -28  -8    3.30    1.40
   6 -28  -8    2.00    1.70
  -6 -28   8    5.10    1.70
  -6 -28   8    4.40    1.80
  -6  28   8    4.80    0.90
   6  28  -8    2.10    1.30
   6  28  -8    1.60    1.60
  -6  28   8    4.10    1.80
  -6  28   8    3.70    1.80
   4 -28  -6   54.89    3.10
   4 -28  -6   53.09    2.60
  -4 -28   6   58.99    2.80
  -4 -28   6   54.59    3.00
  -4  28   6   60.79    3.10
   4  28  -6   54.49    3.20
   4  28  -6   59.69    2.70
  -4  28   6   56.59    3.00
   2 -28  -4   28.70    1.90
  -2 -28   4   28.00    1.60
   2 -28  -4   28.90    1.50
  -2 -28   4   27.50    1.90
   2  28  -4   28.90    2.10
  -2  28   4   29.40    1.90
  -2  28   4   23.20    1.80
   2  28  -4   29.50    1.40
   0 -28  -2    0.20    0.40
   0 -28  -2    0.10    0.80
   0 -28   2    0.40    0.40
   0 -28   2    0.00    0.70
   0 -28  -2    0.50    0.50
   0 -28   2    0.20    0.60
   0  28   2    0.50    0.80
   0  28   2    0.60    0.70
   0  28   2    0.20    0.90
   0  28  -2    0.10    0.70
   0  28  -2   -0.10    0.70
   2 -28   0  150.48    5.30
  -2 -28   0  150.38    5.50
  -2 -28   0  140.49    5.50
  -2 -28   0  145.59    5.70
   2 -28   0  144.89    5.70
  -2  28   0  163.68    5.80
   2  28   0  148.49    5.80
  -2  28   0  153.48    5.80
   2  28   0  158.58    5.80
  -2  28   0  152.58    5.70
  -4 -28   2   46.80    2.30
   4 -28  -2   48.20    1.90
  -4 -28   2   48.70    2.40
   4 -28  -2   47.90    1.90
  -4 -28   2   49.70    2.20
   4  28  -2   46.20    2.50
  -4  28   2   48.50    2.40
  -4  28   2   54.69    2.40
   4  28  -2   47.90    2.00
  -4  28   2   51.79    2.30
   4  28  -2   52.59    2.50
   4  28  -2   51.69    2.00
  -6 -28   4   20.10    1.90
  -6 -28   4   22.30    1.60
   6 -28  -4   18.30    1.20
   6  28  -4   20.60    1.90
  -6  28   4   20.50    1.70
   6  28  -4   17.50    1.30
  -6  28   4   19.10    1.70
   8 -28  -6   39.30    2.20
  -8 -28   6   35.40    2.70
  -8 -28   6   38.80    2.60
   8  28  -6   37.40    2.30
  -8  28   6   39.10    2.60
   8  28  -6   46.70    2.90
  -8  28   6   37.40    2.60
 -10 -28   8    0.40    1.80
  10 -28  -8   -0.90    1.40
  10  28  -8    0.90    2.10
  10  28  -8    1.00    1.70
 -10  28   8   -0.20    1.80
   7 -29  -9   28.10    3.00
   7 -29  -9   25.80    2.70
  -7 -29   9   28.70    3.20
  -7  29   9   30.70    3.20
   7  29  -9   29.40    3.30
  -7  29   9   25.40    1.60
   7  29  -9   27.00    2.70
  -7  29   9   24.90    3.00
   5 -29  -7   18.90    2.20
  -5 -29   7   18.80    2.10
  -5 -29   7   18.70    1.90
   5 -29  -7   20.10    1.80
   5  29  -7   14.70    2.00
   5  29  -7   17.00    1.80
  -5  29   7   22.50    2.50
  -5  29   7   18.60    2.10
   3 -29  -5  140.09    5.80
   3 -29  -5  146.29    5.40
  -3 -29   5  145.09    5.50
  -3 -29   5  140.29    5.80
   3  29  -5  136.79    5.30
   3  29  -5  140.59    5.80
  -3  29   5  140.19    5.80
  -3  29   5  130.09    5.60
   1 -29  -3  201.18    7.50
  -1 -29   3  198.88    7.90
   1 -29  -3  199.88    7.90
  -1 -29   3  210.28    7.60
  -1  29   3  207.28    7.90
  -1  29   3  220.78    7.80
   1  29  -3  210.28    7.90
  -1  29   3  215.38    7.90
   1 -29   1   16.20    0.80
  -1 -29  -1   14.70    0.90
   1 -29   1   17.20    0.90
  -1 -29  -1   17.00    1.00
   1 -29   1   16.00    1.20
  -1 -29  -1   16.00    1.30
   1 -29   1   16.50    1.30
  -1  29  -1   18.20    1.30
   1  29   1   16.70    1.30
   1  29   1   17.70    1.40
  -1  29  -1   18.40    1.40
  -3 -29   1  102.89    4.40
   3 -29  -1  117.19    4.50
  -3 -29   1  108.89    4.50
  -3 -29   1  109.79    4.20
  -3  29   1  116.39    4.50
  -3  29   1  114.89    4.40
  -3  29   1  112.79    4.50
   3  29  -1  112.29    4.50
   3  29  -1  101.59    4.50
  -5 -29   3  158.88    6.00
  -5 -29   3  158.58    6.30
   5 -29  -3  162.18    5.80
  -5 -29   3  152.28    6.00
  -5  29   3  160.68    6.20
  -5  29   3  165.58    6.30
   5  29  -3  154.68    5.90
   5  29  -3  157.38    6.30
   7 -29  -5   27.40    1.60
  -7 -29   5   28.50    2.00
  -7 -29   5   28.50    2.30
   7  29  -5   25.80    1.70
   7  29  -5   25.10    2.20
  -7  29   5   26.60    2.10
  -7  29   5   25.00    2.10
   9 -29  -7   24.30    2.00
  -9 -29   7   24.50    2.50
  -9 -29   7   22.00    2.40
   9  29  -7   25.20    2.80
  -9  29   7   24.00    2.40
   9  29  -7   26.00    2.20
  -9  29   7   25.30    2.60
 -11 -29   9   -0.50    2.30
  11 -29  -9   -0.70    1.80
  11  29  -9    0.80    1.90
 -11  29   9   -0.20    2.30
  -6 -30   8    5.80    1.90
  -6 -30   8    6.90    1.80
   6 -30  -8    8.30    2.00
   6 -30  -8    6.40    1.50
  -6  30   8    5.70    2.00
  -6  30   8    2.80    1.90
   6  30  -8    3.70    1.90
   6  30  -8    5.90    1.50
  -4 -30   6   38.80    2.30
  -4 -30   6   40.90    2.70
   4 -30  -6   40.50    2.10
   4 -30  -6   39.60    2.60
  -4  30   6   35.90    2.60
   4  30  -6   38.70    2.70
   4  30  -6   36.10    2.10
  -4  30   6   34.80    2.40
  -2 -30   4   97.49    4.30
   2 -30  -4   99.89    3.90
  -2 -30   4   97.39    4.00
   2 -30  -4  100.69    4.30
  -2  30   4  108.19    4.40
   2  30  -4  100.09    4.30
  -2  30   4  101.99    4.30
   2  30  -4   97.89    3.70
   0 -30   2  114.69    4.30
   0 -30  -2  111.69    4.70
   0 -30  -2  110.49    4.20
   0 -30   2  115.89    4.40
   0 -30   2  115.09    4.70
   0  30   2  114.49    4.60
   0  30   2  116.59    4.70
   0  30  -2  112.09    4.70
   0  30  -2  116.89    4.70
   0  30   2  123.49    4.50
  -2 -30   0   46.00    1.90
   2 -30   0   45.40    1.70
  -2 -30   0   47.90    2.30
   2 -30   0   47.60    1.80
   2 -30   0   46.60    2.30
  -2  30   0   48.00    2.30
   2  30   0   48.40    2.40
  -2  30   0   54.19    2.40
   2  30   0   51.49    2.50
  -2  30   0   44.50    2.20
   4 -30  -2    9.20    0.70
   4 -30  -2    9.00    0.60
  -4 -30   2   11.70    1.00
  -4 -30   2   11.90    1.30
   4 -30  -2   12.40    1.40
  -4 -30   2    9.00    1.10
   4  30  -2   10.00    0.70
   4  30  -2   12.40    1.30
   4  30  -2   10.80    0.80
  -4  30   2   11.90    1.20
  -4  30   2   11.70    1.40
  -4  30   2    9.90    1.20
   4  30  -2   12.50    1.40
   6 -30  -4   16.70    1.10
  -6 -30   4   17.90    1.50
  -6 -30   4   15.90    1.80
   6  30  -4   19.00    1.80
  -6  30   4   16.30    1.70
   6  30  -4   16.00    1.30
  -6  30   4   16.50    1.80
   8 -30  -6    4.80    1.10
  -8 -30   6    3.80    1.40
  -8 -30   6    3.20    1.50
   8  30  -6    3.70    1.20
  -8  30   6    4.40    1.60
  -8  30   6    2.90    1.60
   8  30  -6    3.30    1.70
 -10 -30   8   25.90    2.90
  10 -30  -8   25.20    2.30
 -10  30   8   17.70    2.70
  10  30  -8   24.00    3.00
  10  30  -8   21.90    2.50
   7 -31  -9    9.70    2.50
   7 -31  -9   11.60    2.00
  -7 -31   9   16.10    2.80
   7  31  -9   12.40    2.60
  -7  31   9   13.50    2.60
   7  31  -9   10.10    2.00
  -7  31   9    8.80    2.70
  -5 -31   7   62.99    3.40
   5 -31  -7   49.10    2.70
  -5 -31   7   43.30    2.80
   5 -31  -7   50.79    3.20
   5  31  -7   51.39    2.70
   5  31  -7   46.20    3.00
  -5  31   7   51.39    3.30
  -5  31   7   45.70    3.10
  -3 -31   5    1.70    0.90
  -3 -31   5    2.40    1.30
   3 -31  -5    0.40    0.70
   3 -31  -5    2.00    1.40
   3  31  -5    2.00    0.70
   3  31  -5    1.20    1.20
  -3  31   5    1.50    1.40
  -3  31   5    0.40    1.10
  -1 -31   3  105.69    3.90
   1 -31  -3   93.09    4.30
   1 -31  -3  100.39    3.90
  -1 -31   3  108.49    4.40
  -1  31   3  102.19    4.30
   1  31  -3  101.29    4.40
  -1  31   3  102.09    4.30
  -1 -31  -1    0.20    0.90
   1 -31   1    0.80    0.90
  -1 -31  -1    1.00    0.40
   1 -31   1    1.50    0.40
   1 -31   1    0.80    0.80
   1 -31   1    1.60    0.50
   1  31   1    0.90    0.90
  -1  31  -1    0.70    0.90
  -1  31  -1    1.70    0.90
   1  31   1    1.60    0.90
   3 -31  -1  157.78    6.30
  -3 -31   1  151.98    6.40
  -3 -31   1  161.38    6.10
   3 -31  -1  166.78    5.80
  -3 -31   1  163.68    6.30
   3 -31  -1  163.78    5.80
   3  31  -1  173.38    6.50
   3  31  -1  169.98    6.40
  -3  31   1  170.98    6.30
  -3  31   1  163.58    6.40
  -3  31   1  171.48    6.40
   5 -31  -3   49.00    2.00
  -5 -31   3   49.10    2.30
  -5 -31   3   48.30    2.60
  -5 -31   3   47.80    2.30
  -5  31   3   44.00    2.40
   5  31  -3   45.60    2.60
   5  31  -3   46.30    2.00
  -5  31   3   45.40    2.50
  -7 -31   5   57.39    3.20
   7 -31  -5   55.39    2.50
  -7 -31   5   55.79    2.90
  -7  31   5   53.19    3.00
  -7  31   5   53.79    3.00
   7  31  -5   56.19    2.70
   7  31  -5   53.89    3.20
  -9 -31   7   12.30    1.90
   9 -31  -7    7.60    1.40
  -9 -31   7    9.00    1.90
   9  31  -7   12.00    2.30
  -9  31   7   10.90    1.90
   9  31  -7    7.00    1.60
  -9  31   7    6.20    1.90
 -11 -31   9    5.30    2.60
  11 -31  -9    6.30    2.00
 -11  31   9    8.10    3.40
   6 -32  -8   95.09    4.50
  -6 -32   8  102.29    4.80
   6 -32  -8  102.49    5.20
  -6 -32   8  103.19    5.20
  -6  32   8  100.99    5.20
   6  32  -8  105.09    5.20
  -6  32   8   98.29    5.00
   6  32  -8  101.09    4.50
   4 -32  -6   10.50    1.80
   4 -32  -6   10.80    1.30
  -4 -32   6   11.40    1.40
  -4 -32   6   13.10    1.90
  -4  32   6   13.70    1.90
  -4  32   6   15.80    1.90
   4  32  -6   12.10    1.30
   4  32  -6   12.20    1.90
  -2 -32   4   18.10    1.80
   2 -32  -4   12.20    1.60
  -2 -32   4   15.80    1.30
   2  32  -4   17.30    1.70
   2  32  -4   15.20    0.80
  -2  32   4   16.70    1.70
  -2  32   4   16.50    1.70
   0 -32  -2    2.30    1.00
   0 -32   2    2.10    0.80
   0 -32   2    3.00    1.00
   0 -32   2    1.30    0.50
   0 -32  -2    1.40    0.50
   0  32   2    1.30    0.90
   0  32   2    1.80    0.90
   0  32   2    1.20    0.90
   0  32  -2    1.80    0.90
   0  32  -2    1.80    1.00
  -2 -32   0  749.03   26.20
   2 -32   0  760.02   26.10
   2 -32   0  729.63   26.00
  -2 -32   0  760.72   26.50
   2 -32   0  729.03   26.50
  -2  32   0  748.83   26.50
   2  32   0  732.53   26.60
  -2  32   0  730.23   26.50
   2  32   0  771.52   26.60
  -2  32   0  759.12   26.50
   4 -32  -2  345.77   12.50
  -4 -32   2  359.06   12.90
  -4 -32   2  351.36   13.10
   4 -32  -2  358.16   12.60
   4 -32  -2  350.96   13.10
  -4 -32   2  358.26   12.80
   4  32  -2  355.66   13.10
  -4  32   2  363.46   12.90
   4  32  -2  352.26   13.20
   4  32  -2  358.76   12.50
  -4  32   2  357.26   13.00
   4  32  -2  370.66   12.50
  -4  32   2  355.26   13.10
   6 -32  -4   66.19    2.60
  -6 -32   4   60.89    3.20
  -6 -32   4   62.19    2.90
   6  32  -4   60.59    2.70
  -6  32   4   62.69    3.10
   6  32  -4   60.79    3.40
  -6  32   4   66.09    3.20
  -8 -32   6    7.20    1.50
   8 -32  -6    6.80    1.10
  -8 -32   6    4.90    1.60
  -8  32   6    4.90    1.60
   8  32  -6    8.40    1.30
   8  32  -6    7.20    1.90
  -8  32   6    7.20    1.80
 -10 -32   8   26.40    3.10
  10 -32  -8   28.90    2.60
  10  32  -8   34.20    2.70
 -10  32   8   31.10    3.50
  10  32  -8   27.50    3.30
  -7 -33   9    9.10    2.50
   7 -33  -9   15.00    2.70
   7 -33  -9   13.90    2.10
   7  33  -9   13.00    2.00
  -7  33   9   15.90    2.90
   7  33  -9   12.20    2.70
  -7  33   9   14.00    2.80
   5 -33  -7   28.80    2.10
  -5 -33   7   23.00    2.60
  -5 -33   7   28.90    2.40
   5 -33  -7   27.40    2.60
   5  33  -7   28.00    2.00
  -5  33   7   27.80    2.70
   5  33  -7   25.70    2.70
  -5  33   7   26.60    2.60
   3 -33  -5   25.40    1.60
  -3 -33   5   23.00    1.80
   3 -33  -5   25.80    2.40
  -3 -33   5   24.80    2.00
  -3  33   5   25.00    2.30
   3  33  -5   28.10    2.40
  -3  33   5   24.50    2.00
   3  33  -5   24.50    1.40
  -1 -33   3    3.80    0.70
  -1 -33   3    3.30    1.10
   1 -33  -3    5.30    0.70
   1 -33  -3    6.50    1.20
  -1  33   3    3.90    1.10
  -1  33   3    2.90    1.10
   1  33  -3    3.70    1.20
  -1 -33  -1   49.70    2.50
   1 -33   1   49.10    2.40
  -1 -33  -1   50.79    2.00
   1 -33   1   48.10    1.90
   1 -33   1   49.70    2.50
  -1  33  -1   49.20    2.50
   1  33   1   47.70    2.50
   1  33   1   52.89    2.60
  -1  33  -1   49.10    2.50
  -3 -33   1   15.20    1.50
   3 -33  -1   13.70    1.50
   3 -33  -1   16.60    0.80
  -3 -33   1   19.10    1.10
  -3 -33   1   16.50    1.70
  -3  33   1   17.70    1.60
  -3  33   1   16.50    1.50
   3  33  -1   18.70    1.70
   3  33  -1   18.50    1.70
  -3  33   1   18.20    1.60
  -5 -33   3   71.39    3.40
   5 -33  -3   71.29    3.40
  -5 -33   3   71.39    3.20
  -5 -33   3   73.49    3.10
   5 -33  -3   73.09    2.80
   5  33  -3   67.09    3.40
  -5  33   3   74.19    3.40
  -5  33   3   72.29    3.40
   5  33  -3   70.59    2.80
   7 -33  -5   68.59    3.10
  -7 -33   5   71.19    3.40
  -7 -33   5   75.09    3.70
   7  33  -5   73.29    3.90
  -7  33   5   71.79    3.60
   7  33  -5   73.79    3.20
  -7  33   5   70.79    3.80
  -9 -33   7   17.00    2.10
   9 -33  -7   18.50    2.00
  -9 -33   7   23.70    2.60
   9  33  -7   18.20    1.90
  -9  33   7   25.50    2.60
  -9  33   7   23.00    3.00
   9  33  -7   17.40    2.40
   6 -34  -8   30.40    3.10
   6 -34  -8   37.80    2.60
  -6 -34   8   33.80    3.40
  -6 -34   8   34.90    3.00
   6  34  -8   33.90    2.50
  -6  34   8   30.20    3.10
  -6  34   8   37.20    3.30
   6  34  -8   41.50    3.40
   4 -34  -6   18.40    2.10
  -4 -34   6   14.80    1.60
   4 -34  -6   12.10    1.40
  -4 -34   6   19.50    2.20
   4  34  -6   16.50    2.10
   4  34  -6   16.70    1.40
  -4  34   6   16.20    2.00
  -4  34   6   17.10    2.10
  -2 -34   4   77.79    3.70
  -2 -34   4   78.49    3.30
   2 -34  -4   75.29    3.70
   2 -34  -4   82.19    3.20
   2  34  -4   79.49    3.70
  -2  34   4   74.29    3.70
  -2  34   4   75.29    3.60
   0 -34  -2  868.11   30.50
   0 -34   2  837.32   30.50
   0 -34   2  869.41   30.30
   0 -34   2  861.21   30.10
   0 -34  -2  848.02   30.10
   0  34   2  861.61   30.30
   0  34   2  869.91   30.50
   0  34  -2  840.82   30.50
   0  34  -2  874.11   30.60
   2 -34   0  137.39    5.40
  -2 -34   0  138.19    5.10
  -2 -34   0  126.49    5.40
   2 -34   0  138.59    4.90
   2 -34   0  132.79    4.90
  -2  34   0  132.99    5.40
   2  34   0  133.99    5.40
   2  34   0  145.29    5.50
  -2  34   0  138.19    5.40
  -2  34   0  143.19    5.40
  -4 -34   2   23.60    1.50
  -4 -34   2   19.60    1.70
   4 -34  -2   20.30    1.80
  -4 -34   2   20.20    1.70
   4 -34  -2   22.30    1.00
  -4  34   2   21.90    1.60
  -4  34   2   24.50    1.80
   4  34  -2   25.20    1.90
  -4  34   2   21.40    1.80
   4  34  -2   25.30    1.80
  -6 -34   4   90.79    3.80
   6 -34  -4   87.99    3.50
  -6 -34   4   94.69    4.20
  -6  34   4   84.89    4.10
   6  34  -4   94.49    4.20
   6  34  -4   85.19    3.50
  -6  34   4   90.09    4.00
  -8 -34   6    1.50    1.40
   8 -34  -6    1.00    1.00
  -8 -34   6    1.80    1.70
   8  34  -6    1.10    1.80
  -8  34   6    3.00    1.80
   8  34  -6    1.40    1.10
  -8  34   6    0.90    1.70
 -10 -34   8   23.30    3.20
  10 -34  -8   19.90    2.10
  10  34  -8   22.30    2.50
  10  34  -8   25.60    3.30
 -10  34   8   21.90    3.20
  -7 -35   9   22.50    3.20
   7 -35  -9   21.20    2.40
   7 -35  -9   19.30    3.10
  -7  35   9   26.30    3.20
  -7  35   9   29.00    3.50
   7  35  -9   21.00    3.20
   7  35  -9   19.60    2.30
  -5 -35   7  104.59    4.90
   5 -35  -7   90.49    4.70
  -5 -35   7   88.29    4.30
   5 -35  -7   95.69    4.10
  -5  35   7   91.89    4.50
  -5  35   7   93.49    4.70
   5  35  -7   92.59    4.00
   5  35  -7   91.09    4.80
   3 -35  -5   69.79    3.50
  -3 -35   5   70.49    3.10
   3  35  -5   66.29    2.70
  -3  35   5   64.69    3.60
  -3  35   5   61.99    3.40
   3  35  -5   69.29    3.50
  -1 -35   3  193.98    7.40
  -1 -35   3  189.18    7.00
   1 -35  -3  180.18    7.40
   1 -35  -3  184.48    6.90
  -1  35   3  191.88    7.40
   1  35  -3  195.18    7.50
  -1  35   3  189.48    7.40
  -1 -35  -1   92.49    3.80
   1 -35   1   83.49    3.70
  -1 -35  -1   90.69    3.40
   1 -35   1   84.49    3.30
   1 -35   1   89.19    3.90
  -1  35  -1   86.89    3.80
  -1  35  -1   86.29    3.90
   1  35   1   90.29    3.80
   3 -35  -1   98.29    3.40
   3 -35  -1   92.39    3.40
  -3 -35   1   96.19    4.20
  -3 -35   1   95.89    3.70
  -3 -35   1   91.69    3.90
   3 -35  -1   93.19    4.10
  -3  35   1   89.49    4.00
  -3  35   1   93.39    4.10
   3  35  -1   97.19    4.20
   3  35  -1   93.79    4.10
  -3  35   1   92.59    4.10
   5 -35  -3   25.50    1.30
  -5 -35   3   24.90    2.20
   5 -35  -3   27.50    2.10
  -5 -35   3   28.30    1.70
   5  35  -3   25.10    1.30
  -5  35   3   25.90    2.10
   5  35  -3   27.70    2.30
  -5  35   3   25.40    2.10
  -7 -35   5   77.49    3.60
  -7 -35   5   76.89    4.00
   7 -35  -5   74.19    3.20
   7  35  -5   73.89    3.30
  -7  35   5   77.89    3.90
  -7  35   5   73.59    3.70
   7  35  -5   76.59    4.00
   9 -35  -7   11.40    1.60
  -9 -35   7   10.00    2.10
  -9 -35   7   10.50    1.90
   9  35  -7    7.40    1.50
   9  35  -7    9.50    2.40
  -9  35   7   12.60    2.50
  -6 -36   8    4.10    1.80
  -6 -36   8    4.30    2.20
   6 -36  -8    4.70    2.20
   6 -36  -8    4.00    1.50
  -6  36   8    6.60    2.30
   6  36  -8    4.70    1.40
  -6  36   8    4.60    2.20
   6  36  -8    4.60    2.30
  -4 -36   6   17.20    2.10
  -4 -36   6   18.50    1.90
   4 -36  -6   20.20    2.30
  -4  36   6   21.20    2.30
  -4  36   6   20.60    2.30
   4  36  -6   18.90    1.40
   4  36  -6   21.00    2.40
  -2 -36   4  138.29    5.40
   2 -36  -4  137.19    5.80
   2 -36  -4  138.89    5.30
  -2 -36   4  138.49    5.80
  -2  36   4  137.89    5.80
  -2  36   4  142.29    5.80
   2  36  -4  137.49    5.90
   0 -36   2    0.80    1.10
   0 -36  -2    0.00    0.50
   0 -36   2    1.10    0.60
   0 -36   2    0.90    1.10
   0 -36  -2    2.60    1.20
   0  36  -2    0.80    1.00
   0  36  -2    0.90    1.10
   0  36   2    1.60    1.00
   0  36   2    0.70    1.20
   2 -36   0   34.60    2.20
   2 -36   0   38.20    1.50
  -2 -36   0   36.90    2.20
  -2 -36   0   37.70    1.70
   2  36   0   37.50    2.20
  -2  36   0   37.30    2.20
  -2  36   0   34.50    2.10
   2  36   0   35.40    2.30
   4 -36  -2   21.80    1.10
  -4 -36   2   21.70    1.80
   4 -36  -2   24.40    1.90
  -4 -36   2   21.60    1.90
  -4 -36   2   20.00    1.50
  -4  36   2   22.50    1.80
  -4  36   2   21.20    1.80
   4  36  -2   21.90    1.80
   4  36  -2   21.70    1.90
   6 -36  -4   17.00    2.10
  -6 -36   4   17.70    1.60
  -6 -36   4   13.40    1.80
   6 -36  -4   15.30    1.20
  -6  36   4   13.40    2.00
  -6  36   4   16.40    1.80
   6  36  -4   15.50    1.20
   6  36  -4   15.10    2.00
   8 -36  -6   10.60    1.30
  -8 -36   6   12.50    1.80
  -8 -36   6   10.90    2.00
  -8  36   6   11.90    2.10
   8  36  -6   10.10    1.30
  -8  36   6   13.90    2.10
   8  36  -6   10.60    2.30
  10 -36  -8   10.00    2.00
  10 -36  -8    6.10    2.60
 -10 -36   8    9.50    2.60
  10  36  -8    9.50    1.90
  10  36  -8   11.30    2.90
 -10  36   8    6.80    2.90
   7  37  -9   25.40    3.50
  -7  37   9   17.00    2.90
   5 -37  -7   28.10    3.20
  -5 -37   7   23.80    2.60
  -5 -37   7   21.80    2.40
  -5  37   7   29.70    3.10
   5  37  -7   23.10    2.70
   5  37  -7   22.10    1.80
  -5  37   7   20.80    2.40
   3 -37  -5   43.60    2.70
  -3 -37   5   36.00    2.60
  -3 -37   5   42.50    2.30
   3 -37  -5   41.70    2.10
   3  37  -5   41.40    2.90
   3  37  -5   39.60    1.60
  -3  37   5   39.20    2.70
  -3  37   5   43.20    2.70
   1 -37  -3   45.30    2.70
   1 -37  -3   48.00    2.10
  -1 -37   3   45.90    2.70
  -1 -37   3   45.00    2.10
   1  37  -3   45.00    2.80
  -1  37   3   44.50    2.60
  -1  37   3   47.00    2.60
   1 -37   1   40.00    2.30
  -1 -37  -1   37.10    1.70
   1 -37   1   36.00    1.60
  -1 -37  -1   36.00    2.20
   1 -37   1   35.40    2.10
   1  37   1   36.60    2.30
  -1  37  -1   41.10    2.40
  -1  37  -1   36.40    2.20
   1  37   1   31.20    2.20
  -3 -37   1   53.49    2.90
   3 -37  -1   52.99    2.00
  -3 -37   1   50.69    2.70
   3 -37  -1   54.99    2.80
  -3 -37   1   57.29    2.40
   3  37  -1   51.79    2.80
  -3  37   1   52.09    2.80
  -3  37   1   53.79    2.80
  -3  37   1   48.40    2.60
   3  37  -1   53.89    2.80
  -5 -37   3   15.30    1.40
   5 -37  -3   14.40    1.80
   5 -37  -3   13.20    1.00
  -5 -37   3   15.70    1.80
  -5  37   3   16.60    1.80
   5  37  -3   14.50    1.90
  -5  37   3   17.20    1.80
   5  37  -3   12.90    0.80
   7 -37  -5   48.30    2.30
   7 -37  -5   45.00    3.00
  -7 -37   5   46.40    2.80
   7  37  -5   46.90    2.30
   7  37  -5   47.80    3.10
  -7  37   5   48.40    2.90
  -7  37   5   44.20    3.00
  -9 -37   7   23.60    2.50
   9 -37  -7   22.50    2.10
  -9 -37   7   24.30    2.90
   9 -37  -7   20.70    2.90
   9  37  -7   21.10    2.20
  -9  37   7   18.70    2.60
   9  37  -7   32.60    3.30
   6 -38  -8   26.30    3.20
  -6 -38   8   25.20    2.60
  -6 -38   8   24.90    3.20
   6  38  -8   25.00    3.10
  -6  38   8   25.60    3.30
   6  38  -8   23.30    2.20
  -6  38   8   23.60    3.10
   4 -38  -6   13.30    2.20
   4 -38  -6   15.90    1.70
  -4 -38   6   11.90    1.60
  -4 -38   6   14.80    2.10
   4  38  -6   14.70    1.20
   4  38  -6   15.20    2.10
  -4  38   6   14.50    2.30
  -4  38   6   15.10    2.10
  -2 -38   4   62.39    3.30
  -2 -38   4   60.69    2.70
   2 -38  -4   61.39    3.20
   2 -38  -4   59.19    2.60
  -2  38   4   53.89    3.10
   2  38  -4   54.99    3.20
  -2  38   4   52.49    3.10
   0 -38   2  123.69    4.80
   0 -38  -2  121.29    4.70
   0 -38  -2  140.89    5.40
   0 -38   2  129.89    5.40
   0  38  -2  134.69    5.40
   0  38  -2  123.59    5.30
   0  38   2  117.49    5.30
   0  38   2  129.79    5.20
  -2 -38   0    2.60    0.60
   2 -38   0    1.20    1.00
   2 -38   0    3.80    0.50
  -2 -38   0    1.30    1.00
  -2  38   0    2.50    1.10
   2  38   0    1.70    1.10
   2  38   0    1.90    1.20
  -2  38   0    2.60    1.20
  -4 -38   2   71.19    3.30
  -4 -38   2   64.99    3.00
   4 -38  -2   73.99    3.50
   4  38  -2   61.29    3.30
   4  38  -2   71.79    3.60
  -4  38   2   71.89    3.50
  -4  38   2   70.39    3.40
   6 -38  -4   12.50    1.90
  -6 -38   4   11.30    1.80
  -6 -38   4   11.70    1.40
   6 -38  -4   13.00    1.10
  -6  38   4   11.90    1.90
   6  38  -4   12.20    1.10
   6  38  -4   12.90    1.80
  -6  38   4   13.50    1.90
  -8 -38   6   74.09    3.70
   8 -38  -6   68.39    3.20
  -8 -38   6   69.19    4.10
   8 -38  -6   65.39    4.00
  -8  38   6   69.29    4.00
   8  38  -6   64.79    3.20
  -8  38   6   75.09    3.80
   8  38  -6   71.59    4.30
 -10 -38   8   19.00    3.20
  10  38  -8   17.20    3.30
   5 -39  -7   11.80    2.30
  -5 -39   7   13.00    2.30
  -5 -39   7   13.60    2.00
  -5  39   7   11.70    2.40
   5  39  -7   12.00    1.30
  -5  39   7   10.90    2.40
   5  39  -7   10.30    2.20
  -3 -39   5   36.90    2.60
  -3 -39   5   33.50    2.10
   3 -39  -5   30.20    2.50
   3 -39  -5   26.70    1.80
  -3  39   5   34.30    2.50
   3  39  -5   32.40    2.50
  -3  39   5   28.50    2.40
   1 -39  -3  169.38    6.70
  -1 -39   3  160.18    6.70
  -1 -39   3  159.68    6.10
   1 -39  -3  166.58    6.10
  -1  39   3  171.38    6.70
  -1  39   3  160.08    6.60
   1  39  -3  160.78    6.70
   1 -39   1  231.28    9.00
  -1 -39  -1  233.58    8.40
  -1 -39  -1  246.98    9.00
   1 -39   1  227.48    8.40
   1 -39   1  226.18    8.80
  -1  39  -1  243.28    9.00
   1  39   1  241.28    8.90
  -1  39  -1  231.58    8.90
   1  39   1  227.58    9.00
  -3 -39   1   49.80    2.60
   3 -39  -1   43.80    1.80
  -3 -39   1   45.90    2.10
  -3 -39   1   44.40    2.60
   3 -39  -1   43.50    2.50
  -3  39   1   47.80    2.60
   3  39  -1   40.00    2.60
   3  39  -1   41.00    2.60
  -3  39   1   40.50    2.40
  -3  39   1   45.10    2.60
  -5 -39   3   13.70    1.40
   5 -39  -3   17.40    2.00
  -5 -39   3   13.40    1.90
   5 -39  -3   14.40    1.10
  -5  39   3   14.10    1.80
   5  39  -3   13.20    1.80
  -5  39   3   16.30    2.00
   7 -39  -5   16.50    2.20
   7 -39  -5   17.50    1.50
  -7 -39   5   15.10    1.80
  -7 -39   5   10.80    2.10
   7  39  -5   17.20    1.40
   7  39  -5   17.60    2.40
  -7  39   5   16.60    2.20
  -7  39   5   16.90    2.20
  -9 -39   7   69.89    4.20
   9 -39  -7   66.69    4.30
   9 -39  -7   68.69    3.50
  -9 -39   7   74.49    4.10
   9  39  -7   76.39    4.80
   9  39  -7   61.99    3.40
  -9  39   7   61.49    4.20
   6 -40  -8   39.40    3.00
  -6 -40   8   41.70    3.40
   6 -40  -8   42.80    3.80
  -6 -40   8   41.80    3.70
  -6  40   8   48.10    3.80
   6  40  -8   39.80    2.50
   6  40  -8   41.10    3.70
  -6  40   8   42.20    3.90
  -4 -40   6   92.99    4.40
  -4 -40   6  104.69    5.00
   4 -40  -6   99.89    4.20
   4 -40  -6   99.39    5.00
   4  40  -6   98.79    3.70
   4  40  -6   94.69    5.00
  -4  40   6   93.69    4.80
  -4  40   6  103.59    5.00
   2 -40  -4   55.09    2.50
  -2 -40   4   57.89    2.70
   2 -40  -4   56.19    3.30
  -2 -40   4   57.89    3.20
  -2  40   4   62.69    3.40
  -2  40   4   56.99    3.30
   2  40  -4   49.10    3.10
   0 -40  -2    0.80    0.60
   0 -40  -2    2.90    1.40
   0 -40   2    1.60    0.70
   0 -40   2    1.60    1.20
   0  40   2    0.90    1.30
   0  40  -2    1.20    1.20
   0  40  -2    1.20    1.20
   2 -40   0   78.19    3.50
  -2 -40   0   72.29    3.40
  -2 -40   0   68.69    2.90
   2 -40   0   64.69    3.40
   2 -40   0   70.19    2.70
   2  40   0   67.59    3.40
   2  40   0   73.09    3.50
  -2  40   0   74.19    3.40
  -2  40   0   68.79    3.40
   4 -40  -2   18.60    1.10
   4 -40  -2   18.70    1.90
  -4 -40   2   20.00    1.50
  -4 -40   2   16.90    1.90
  -4  40   2   17.00    1.80
   4  40  -2   18.20    1.90
   4  40  -2   20.20    2.20
  -4  40   2   16.20    1.80
  -6 -40   4  157.88    6.70
   6 -40  -4  159.98    6.70
   6 -40  -4  158.58    5.90
  -6 -40   4  152.78    6.20
   6  40  -4  166.48    6.90
  -6  40   4  159.38    6.50
   6  40  -4  155.28    5.70
  -6  40   4  155.78    6.60
   8 -40  -6   29.10    2.10
  -8 -40   6   38.50    3.30
   8 -40  -6   33.60    3.30
  -8 -40   6   38.60    2.80
   8  40  -6   29.10    2.10
  -8  40   6   35.90    3.10
  -8  40   6   31.90    3.00
   8  40  -6   31.80    3.50
   5 -41  -7    5.60    2.20
  -5 -41   7    8.30    2.40
   5 -41  -7    7.50    1.60
  -5 -41   7    4.90    1.70
   5  41  -7    8.20    2.50
  -5  41   7    5.90    2.20
   5  41  -7    7.20    1.10
  -5  41   7    6.60    2.40
  -3 -41   5    2.30    1.50
  -3 -41   5    7.30    1.30
   3 -41  -5    3.50    1.60
   3 -41  -5    4.50    1.00
  -3  41   5    4.00    1.70
   3  41  -5    4.90    1.60
  -3  41   5    5.10    1.80
  -1 -41   3    8.30    1.60
   1 -41  -3    9.80    1.70
  -1 -41   3    5.60    0.90
   1 -41  -3    8.50    1.00
   1  41  -3    7.10    1.60
  -1  41   3    7.90    1.70
   1 -41   1  225.38    8.80
   1 -41   1  221.98    8.10
   1 -41   1  227.48    8.60
  -1 -41  -1  223.68    8.70
  -1 -41  -1  223.58    8.20
   1  41   1  228.18    8.70
  -1  41  -1  227.88    8.80
   1  41   1  232.78    8.80
  -1  41  -1  225.48    8.80
  -3 -41   1   71.39    2.90
   3 -41  -1   70.09    3.50
  -3 -41   1   69.29    3.50
  -3 -41   1   72.79    3.40
   3 -41  -1   65.29    2.60
   3  41  -1   69.09    3.40
  -3  41   1   77.09    3.50
  -3  41   1   67.99    3.40
  -3  41   1   65.09    3.40
   3  41  -1   65.89    3.50
   5 -41  -3   13.10    1.00
  -5 -41   3   12.30    1.90
  -5 -41   3   10.80    1.30
   5 -41  -3   10.80    1.80
   5  41  -3   11.80    2.00
  -5  41   3   10.50    1.70
  -5  41   3   13.90    1.90
  -7 -41   5   24.10    2.30
   7 -41  -5   22.40    2.50
   7 -41  -5   19.70    1.60
  -7 -41   5   24.20    2.70
   7  41  -5   21.70    1.50
  -7  41   5   23.70    2.70
  -7  41   5   23.60    2.60
   7  41  -5   24.20    2.70
  -9 -41   7   30.30    3.20
   9 -41  -7   32.90    2.60
  -9 -41   7   30.30    3.30
   9 -41  -7   27.80    3.30
  -9  41   7   34.90    3.60
   9  41  -7   28.70    2.50
   9  41  -7   35.60    4.00
   6 -42  -8   10.20    2.50
  -6 -42   8    8.80    3.00
   6 -42  -8    9.70    3.00
  -6 -42   8   11.00    2.30
   6  42  -8   12.80    3.10
  -6  42   8   11.20    2.70
   6  42  -8   10.60    1.50
  -6  42   8    7.70    3.00
  -4 -42   6    2.20    1.70
   4 -42  -6    3.20    1.20
   4 -42  -6    2.90    1.90
  -4 -42   6    4.20    1.50
   4  42  -6    2.80    1.80
  -4  42   6    4.60    2.00
  -4  42   6    2.80    1.90
  -2 -42   4   27.70    2.60
   2 -42  -4   27.30    2.70
  -2 -42   4   29.40    1.90
   2 -42  -4   30.50    1.70
   2  42  -4   25.50    2.60
  -2  42   4   25.60    2.60
  -2  42   4   29.10    2.60
   0 -42  -2   26.20    2.10
   0 -42  -2   24.20    1.40
   0 -42   2   22.70    2.10
   0 -42   2   23.50    1.40
   0  42   2   24.70    2.30
   0  42  -2   24.40    2.30
   0  42  -2   23.20    2.10
  -2 -42   0    3.00    1.40
  -2 -42   0    2.30    1.30
  -2 -42   0    2.60    0.70
   2 -42   0    1.40    1.20
   2 -42   0    3.50    1.40
   2 -42   0    2.90    0.60
  -2  42   0    2.00    1.20
   2  42   0    1.50    1.50
  -2  42   0    2.20    1.40
   2  42   0    1.80    1.20
  -4 -42   2  109.89    4.50
   4 -42  -2  113.19    4.90
   4 -42  -2  111.19    4.10
  -4 -42   2  114.29    5.10
  -4  42   2  108.49    4.90
   4  42  -2  115.89    5.10
  -4  42   2  109.59    4.90
   4  42  -2  106.79    5.10
  -6 -42   4    9.60    1.40
  -6 -42   4   10.50    2.10
   6 -42  -4   10.90    1.10
   6 -42  -4   12.00    2.10
  -6  42   4   11.20    2.00
   6  42  -4    6.10    1.80
  -6  42   4   12.60    2.10
  -8 -42   6    0.90    1.60
   8 -42  -6    1.80    1.20
  -8 -42   6    1.30    2.20
   8 -42  -6    2.80    2.10
   8  42  -6    1.50    1.10
   8  42  -6    1.50    2.40
  -8  42   6   -1.10    2.00
  -8  42   6    1.70    3.30
  -5 -43   7   24.70    3.10
   5 -43  -7   25.00    2.40
  -5 -43   7   25.80    2.70
   5 -43  -7   20.80    2.90
  -5  43   7   21.60    2.70
   5  43  -7   26.00    3.00
   5  43  -7   20.30    1.40
  -5  43   7   20.80    2.80
  -3 -43   5   20.40    2.40
   3 -43  -5   25.00    1.80
   3 -43  -5   25.30    2.50
  -3 -43   5   24.00    2.00
   3  43  -5   28.10    2.80
  -3  43   5   24.80    2.60
  -3  43   5   24.00    2.50
   1 -43  -3  125.29    5.50
   1 -43  -3  122.29    4.60
  -1 -43   3  119.29    5.30
  -1 -43   3  121.99    4.70
   1  43  -3  111.89    5.30
  -1  43   3  118.79    5.40
  -1 -43  -1  125.59    4.80
  -1 -43  -1  125.09    5.40
   1 -43   1  127.39    4.70
   1 -43   1  128.99    5.40
   1  43   1  114.79    5.30
  -1  43  -1  124.69    5.40
  -1  43  -1  126.59    5.40
   1  43   1  129.49    5.30
   3 -43  -1    0.40    1.30
   3 -43  -1    0.90    0.50
  -3 -43   1    2.00    0.80
  -3 -43   1    1.50    1.50
  -3 -43   1    3.20    1.40
  -3  43   1    1.50    1.40
  -3  43   1    2.20    1.40
   3  43  -1    1.70    1.40
  -3  43   1    2.00    1.30
   3  43  -1    0.50    1.50
  -5 -43   3   63.19    3.50
   5 -43  -3   61.69    2.60
   5 -43  -3   65.09    3.50
  -5 -43   3   63.79    3.00
  -5  43   3   64.79    3.50
   5  43  -3   70.09    3.80
  -5  43   3   61.29    3.60
   7 -43  -5   27.90    2.80
   7 -43  -5   25.80    1.80
  -7 -43   5   31.00    2.50
  -7 -43   5   20.00    2.50
  -7  43   5   25.90    2.80
   7  43  -5   23.70    2.80
   7  43  -5   22.50    1.40
  -7  43   5   25.60    2.80
  -9 -43   7   23.50    2.70
  -9 -43   7   19.40    2.90
   9 -43  -7   23.10    2.30
   9 -43  -7   18.60    3.10
   9  43  -7   21.80    2.20
  -9  43   7   22.10    3.20
   9  43  -7   29.50    3.60
   4 -44  -6    1.50    1.90
   4 -44  -6    3.10    1.20
  -4 -44   6    3.50    1.50
  -4 -44   6    2.30    1.90
   4  44  -6    1.70    2.20
  -4  44   6    3.60    2.20
  -4  44   6    3.10    2.00
   2 -44  -4    4.70    1.00
  -2 -44   4    4.10    1.10
   2 -44  -4    2.70    1.60
  -2 -44   4    4.10    1.80
  -2  44   4    4.80    1.70
  -2  44   4    6.40    1.90
   2  44  -4    4.20    1.90
   0 -44   2    0.00    0.70
   0 -44  -2    0.20    0.70
   0 -44   2    0.50    1.50
   0 -44  -2   -1.10    1.50
   0  44  -2    1.20    1.50
   0  44   2    0.40    1.30
   0  44  -2    1.30    1.50
   2 -44   0    2.90    1.40
   2 -44   0    2.10    1.40
  -2 -44   0    0.60    1.20
  -2 -44   0    1.00    0.70
  -2 -44   0    0.80    1.30
   2 -44   0    1.50    0.60
  -2  44   0    2.40    1.30
  -2  44   0    1.60    1.40
   2  44   0    1.50    1.50
   2  44   0    0.90    1.30
  -4 -44   2   40.00    2.10
   4 -44  -2   41.50    2.90
  -4 -44   2   37.00    2.80
  -4  44   2   39.00    2.80
  -4  44   2   40.50    2.80
   4  44  -2   39.70    2.90
   4  44  -2   37.00    3.00
  -6 -44   4   17.10    1.70
  -6 -44   4   13.10    2.30
   6 -44  -4   12.60    2.20
  -6  44   4   20.80    2.40
   6  44  -4   18.10    2.50
  -6  44   4   16.70    2.20
   8 -44  -6   12.60    1.60
  -8 -44   6    7.20    2.30
  -8 -44   6   12.90    2.10
   8 -44  -6    7.20    2.40
  -8  44   6    9.80    2.50
   8  44  -6   11.60    1.30
   8  44  -6   10.60    2.80
   5 -45  -7    1.60    2.60
   5 -45  -7    0.90    1.60
  -5 -45   7    1.20    2.30
  -5 -45   7    0.30    1.80
  -5  45   7    0.40    2.50
   5  45  -7    0.50    2.60
  -5  45   7    0.80    2.50
  -3 -45   5   32.80    2.30
   3 -45  -5   34.60    2.10
  -3 -45   5   32.80    3.10
   3 -45  -5   38.00    3.00
   3  45  -5   30.10    3.20
  -3  45   5   34.10    2.80
  -3  45   5   28.10    2.80
   1 -45  -3   27.20    2.50
  -1 -45   3   27.20    1.70
  -1 -45   3   30.50    2.70
   1 -45  -3   27.00    1.70
   1  45  -3   23.70    2.60
  -1  45   3   27.00    2.40
   1 -45   1   70.19    3.60
  -1 -45  -1   68.99    3.60
  -1 -45  -1   60.19    2.70
   1 -45   1   63.99    2.60
  -1  45  -1   60.19    3.50
   1  45   1   60.19    3.40
  -1  45  -1   69.59    3.60
   1  45   1   62.29    3.40
  -3 -45   1  100.89    4.10
   3 -45  -1  101.59    4.70
   3 -45  -1  104.69    3.80
  -3 -45   1  111.49    4.70
  -3 -45   1   99.69    4.70
   3  45  -1  103.49    4.90
   3  45  -1   93.79    4.70
  -3  45   1  101.59    4.70
  -5 -45   3    6.20    1.20
   5 -45  -3    7.10    0.90
  -5 -45   3    8.30    1.80
   5 -45  -3    6.30    1.90
  -5  45   3    9.40    1.90
   5  45  -3    6.50    1.90
  -5  45   3    7.20    1.90
   7 -45  -5    4.00    2.30
   7 -45  -5    5.10    1.20
  -7 -45   5    4.80    1.70
  -7 -45   5    4.60    2.10
   7  45  -5    4.00    2.10
  -7  45   5    4.80    2.10
  -7  45   5    5.20    2.30
  -4 -46   6    2.00    1.50
  -4 -46   6    4.70    2.30
   4 -46  -6    3.40    1.40
   4 -46  -6    3.50    2.20
   4  46  -6    3.90    2.40
  -4  46   6    1.50    2.30
  -4  46   6    2.40    2.10
  -2 -46   4   26.50    2.80
   2 -46  -4   26.00    2.60
   2 -46  -4   28.10    1.80
  -2 -46   4   24.60    2.00
  -2  46   4   22.30    2.60
   2  46  -4   31.00    2.90
   0 -46  -2  237.98    9.30
   0 -46  -2  238.08    8.70
   0 -46   2  234.58    8.70
   0 -46   2  252.17    9.50
   0  46   2  220.58    9.30
   0  46  -2  247.38    9.40
   0  46  -2  231.48    9.40
   2 -46   0    0.60    0.60
   2 -46   0    0.00    1.50
  -2 -46   0    0.40    1.40
  -2 -46   0    1.40    0.80
   2 -46   0    0.90    1.40
  -2 -46   0    2.20    1.50
  -2  46   0    1.30    1.40
   2  46   0    1.90    1.60
   2  46   0    1.30    1.40
  -2  46   0    2.70    1.50
  -4 -46   2    7.40    1.10
   4 -46  -2    5.20    1.70
  -4 -46   2    7.70    1.80
   4 -46  -2    7.00    0.80
  -4  46   2    5.00    1.60
   4  46  -2    6.10    1.80
  -4  46   2    5.80    1.70
   4  46  -2    5.20    1.60
  -6 -46   4   19.20    2.60
  -6 -46   4   19.00    2.10
   6 -46  -4   18.20    1.60
   6 -46  -4   16.40    2.50
   6  46  -4   24.80    2.90
  -6  46   4   20.90    2.60
  -6  46   4   17.90    2.60
  -8 -46   6   21.70    2.50
  -8 -46   6   26.30    3.30
   8 -46  -6   18.50    1.90
   8 -46  -6   20.80    3.30
  -8  46   6   19.30    3.20
   8  46  -6   20.40    3.00
   8  46  -6   21.50    1.60
  -5 -47   7   13.50    2.30
  -5  47   7   16.60    3.20
   3 -47  -5    5.50    2.10
  -3 -47   5    5.80    1.50
   3 -47  -5    6.50    1.30
  -3 -47   5    3.90    1.90
  -3  47   5    5.00    2.00
  -3  47   5    3.90    2.00
   3  47  -5    4.30    2.00
   1 -47  -3    1.60    1.70
  -1 -47   3    3.00    1.00
  -1 -47   3    4.20    1.70
   1 -47  -3    2.30    0.90
  -1  47   3    3.70    1.80
   1  47  -3    3.90    1.80
   1 -47   1   26.20    1.50
   1 -47   1   25.90    2.40
  -1 -47  -1   26.70    2.40
  -1 -47  -1   28.30    1.60
   1  47   1   24.70    2.50
  -1  47  -1   23.70    2.50
   1  47   1   28.30    2.60
  -1  47  -1   23.40    2.30
  -3 -47   1   52.29    2.50
  -3 -47   1   48.40    3.10
   3 -47  -1   52.49    2.20
   3 -47  -1   53.09    3.30
   3  47  -1   49.40    3.40
   3  47  -1   51.29    3.30
  -3  47   1   52.29    3.10
   5 -47  -3   51.49    3.20
  -5 -47   3   48.30    2.70
   5 -47  -3   48.20    2.20
  -5 -47   3   44.90    3.30
  -5  47   3   52.19    3.30
   5  47  -3   54.29    3.70
  -5  47   3   47.40    3.20
   7 -47  -5   -0.90    2.00
  -7 -47   5    1.70    2.20
  -7 -47   5   -0.10    1.60
  -7  47   5   -0.60    2.00
  -7  47   5    1.20    2.20
   7  47  -5    0.60    2.40
   4 -48  -6   50.69    3.90
  -4 -48   6   47.60    3.20
   4 -48  -6   52.49    2.90
  -4 -48   6   47.40    3.80
  -4  48   6   43.80    3.80
   4  48  -6   44.70    3.80
  -4  48   6   54.79    4.10
   2 -48  -4   43.70    2.30
  -2 -48   4   42.90    2.50
   2 -48  -4   43.30    3.20
  -2 -48   4   41.20    3.10
   2  48  -4   40.90    3.50
  -2  48   4   37.50    3.30
   0 -48  -2    1.90    1.80
   0 -48   2    2.00    1.70
   0 -48  -2    1.20    0.90
   0 -48   2    1.20    0.80
   0  48  -2    0.80    1.70
   0  48   2    1.60    1.50
   0  48  -2    1.90    1.70
  -2 -48   0    1.60    1.50
  -2 -48   0   -0.60    1.50
   2 -48   0   -0.20    0.60
   2 -48   0    0.00    1.40
  -2 -48   0   -0.20    0.80
   2 -48   0    1.70    1.90
   2  48   0    0.10    1.60
   2  48   0    1.30    1.50
  -2  48   0    0.50    1.40
  -2  48   0   -0.70    1.60
   4 -48  -2   39.60    1.80
   4 -48  -2   44.30    3.10
  -4 -48   2   33.30    2.80
  -4 -48   2   38.60    2.20
   4  48  -2   39.10    2.90
  -4  48   2   38.70    3.00
   4  48  -2   38.10    3.20
  -4  48   2   31.30    2.70
   6 -48  -4   28.80    1.80
   6 -48  -4   27.70    2.90
  -6 -48   4   26.60    3.00
  -6 -48   4   28.00    2.40
   6  48  -4   29.50    3.40
  -6  48   4   28.80    2.80
  -6  48   4   31.30    3.10
  -8 -48   6    0.20    2.60
  -8 -48   6    0.70    2.00
  -3 -49   5   33.70    2.60
   3 -49  -5   38.30    2.30
   3 -49  -5   38.50    3.70
  -3 -49   5   31.30    3.10
   3  49  -5   30.90    3.30
  -3  49   5   34.00    3.20
   1 -49  -3   24.50    1.70
  -1 -49   3   24.00    2.70
   1 -49  -3   22.30    2.50
  -1 -49   3   21.30    1.70
  -1  49   3   16.80    2.30
   1  49  -3   21.80    2.60
  -1 -49  -1   33.20    3.00
   1 -49   1   38.30    3.00
  -1 -49  -1   36.40    1.90
   1 -49   1   37.20    1.90
   1  49   1   37.60    2.70
  -1  49  -1   36.70    3.00
  -1  49  -1   39.40    3.00
   3 -49  -1  155.18    5.60
  -3 -49   1  149.49    5.90
   3 -49  -1  151.58    6.50
  -3 -49   1  149.19    6.60
   3  49  -1  157.48    6.70
   3  49  -1  151.08    6.60
  -3  49   1  157.58    6.60
   5 -49  -3    7.10    1.00
  -5 -49   3    5.50    2.00
  -5 -49   3    8.50    1.40
   5 -49  -3    9.20    2.30
  -5  49   3    6.30    2.00
   5  49  -3    6.20    2.20
  -5  49   3    7.60    2.10
  -7 -49   5    4.50    2.50
   7 -49  -5    6.60    2.40
   7 -49  -5    7.80    1.40
  -7 -49   5    6.30    1.90
  -7  49   5    6.80    2.80
   7  49  -5    4.30    2.40
  -7  49   5    6.20    2.40
  -4 -50   6   10.70    2.60
   4 -50  -6   13.40    1.80
  -4 -50   6   12.40    2.00
   4 -50  -6   12.00    3.10
  -4  50   6   12.30    2.90
   4  50  -6    9.40    2.70
   2 -50  -4    6.10    2.20
   2 -50  -4    5.50    1.20
  -2 -50   4    5.40    2.00
  -2 -50   4    4.80    1.40
  -2  50   4    4.50    2.00
   2  50  -4    3.60    2.20
   0 -50   2   30.00    2.90
   0 -50  -2   38.10    3.10
   0 -50  -2   30.70    1.80
   0 -50   2   27.30    1.80
   0  50  -2   32.10    2.90
   0  50   2   25.60    2.60
   0  50  -2   29.00    2.90
  -2 -50   0    5.60    1.80
  -2 -50   0    3.20    1.80
   2 -50   0    4.20    1.90
   2 -50   0    3.60    0.80
  -2 -50   0    2.80    0.90
   2  50   0    2.90    1.70
   2  50   0    2.70    1.70
  -2  50   0    2.80    1.80
  -2  50   0    3.30    1.80
  -4 -50   2   35.70    2.20
  -4 -50   2   37.10    3.20
   4 -50  -2   42.20    3.20
   4 -50  -2   35.10    1.80
  -4  50   2   33.30    2.80
   4  50  -2   33.40    3.20
   4  50  -2   37.70    3.20
  -6 -50   4   20.20    2.80
   6 -50  -4   19.80    1.70
   6 -50  -4   15.50    2.60
  -6 -50   4   22.30    2.10
  -6  50   4   18.80    2.60
   6  50  -4   20.20    3.00
  -6  50   4   18.70    2.50
  -3 -51   5    4.20    2.40
  -3 -51   5    2.70    1.60
   3 -51  -5    2.40    1.40
   3 -51  -5    0.60    2.60
  -3  51   5    1.20    2.40
   3  51  -5    1.30    2.20
  -1 -51   3   16.80    2.60
  -1 -51   3   10.60    1.40
   1 -51  -3   15.20    2.60
   1 -51  -3   12.10    1.30
  -1  51   3   12.20    2.20
   1  51  -3   11.30    2.20
  -1 -51  -1   16.10    2.30
   1 -51   1   14.60    2.10
  -1 -51  -1   11.90    1.20
   1 -51   1   12.90    1.20
   1  51   1   13.70    2.30
  -1  51  -1   11.20    2.10
  -1  51  -1   15.40    2.30
  -3 -51   1   32.90    2.00
   3 -51  -1   37.30    3.00
   3 -51  -1   27.20    1.60
   3 -51  -1   29.50    2.70
  -3 -51   1   35.80    3.10
  -3  51   1   26.20    2.60
   3  51  -1   29.00    3.10
   3  51  -1   35.60    3.10
  -5 -51   3    0.70    1.30
   5 -51  -3    1.20    1.00
   5 -51  -3    1.70    2.00
  -5 -51   3    0.60    2.20
  -5  51   3   -0.40    2.00
  -5  51   3    1.40    1.90
   5  51  -3    0.10    1.90
   7 -51  -5   27.60    2.20
  -7 -51   5   21.30    3.20
  -7 -51   5   28.90    2.90
   7 -51  -5   26.10    3.50
  -7  51   5   25.10    3.40
   7  51  -5   21.60    3.60
  -2 -52   4   35.40    2.50
   2 -52  -4   33.10    3.60
  -2 -52   4   30.80    3.40
   2 -52  -4   35.10    2.20
   2  52  -4   33.80    3.60
  -2  52   4   34.90    3.50
   0 -52   2    2.00    1.80
   0 -52  -2    0.20    1.00
   0 -52  -2   -0.60    1.70
   0 -52   2    0.70    0.90
   0  52  -2    1.70    1.80
   0  52   2    1.30    1.70
   0  52  -2    0.30    1.90
   2 -52   0   54.79    3.70
   2 -52   0   53.39    2.40
  -2 -52   0   56.49    3.60
  -2 -52   0   56.19    2.70
   2  52   0   55.69    3.60
   2  52   0   49.80    3.40
  -2  52   0   54.09    3.60
   4 -52  -2   47.80    3.30
  -4 -52   2   45.30    3.60
   4 -52  -2   41.70    2.00
  -4 -52   2   39.70    2.50
   4  52  -2   40.60    3.50
   4  52  -2   42.40    3.50
  -4  52   2   39.10    3.10
  -6 -52   4    4.00    1.70
  -6 -52   4    2.60    2.60
   6 -52  -4    3.80    1.20
   6 -52  -4    4.40    2.70
   6  52  -4    6.00    2.70
  -6  52   4    3.10    2.40
  -6  52   4    2.20    2.50
  -3 -53   5    4.50    2.60
  -3 -53   5    5.70    1.70
   3 -53  -5    6.20    1.60
   3 -53  -5    6.20    2.80
   3  53  -5    6.00    2.50
  -3  53   5    8.20    2.90
   1 -53  -3   13.50    1.40
   1 -53  -3   13.60    2.40
  -1 -53   3    9.20    2.30
  -1 -53   3    9.90    1.50
   1  53  -3    5.80    2.20
  -1  53   3   10.90    2.40
  -1 -53  -1    1.50    1.80
   1 -53   1    3.30    1.00
  -1 -53  -1    3.20    1.90
  -1 -53  -1    3.50    1.00
   1 -53   1    2.20    1.80
  -1  53  -1    2.70    1.80
  -1  53  -1    3.10    2.10
   1  53   1    2.90    1.80
   3 -53  -1    6.90    2.50
  -3 -53   1    7.30    2.10
   3 -53  -1    7.80    2.30
  -3 -53   1    6.50    1.30
   3 -53  -1    8.10    1.00
   3  53  -1    6.90    2.20
   3  53  -1    5.20    2.10
  -3  53   1    6.20    2.10
   5 -53  -3   31.10    3.30
   5 -53  -3   34.10    2.00
  -5 -53   3   36.30    3.70
  -5 -53   3   32.00    2.60
   5  53  -3   33.70    3.70
  -5  53   3   31.70    3.10
   2 -54  -4    5.40    1.40
   2 -54  -4    8.40    2.70
  -2 -54   4    2.80    2.40
  -2 -54   4    7.30    1.70
  -2  54   4    5.50    2.30
   2  54  -4    5.10    2.60
   0 -54   2   62.39    4.10
   0 -54   2   69.29    3.10
   0 -54  -2   66.49    3.00
   0 -54  -2   65.59    4.40
   0  54   2   73.69    4.30
   0  54  -2   59.59    4.00
   0  54  -2   65.09    4.00
   2 -54   0   36.60    2.00
  -2 -54   0   40.50    2.30
   2 -54   0   35.50    3.40
  -2 -54   0   35.40    3.50
   2  54   0   37.10    3.30
  -2  54   0   40.40    3.40
   2  54   0   34.50    3.40
  -4 -54   2   13.00    2.50
   4 -54  -2   13.50    1.50
  -4 -54   2   14.30    1.70
   4 -54  -2   15.00    2.80
  -4  54   2   13.10    2.50
   4  54  -2   12.10    2.40
   4  54  -2   14.40    2.50
   6 -54  -4   22.40    2.00
   6 -54  -4   19.60    3.20
  -6 -54   4   16.20    3.30
  -6 -54   4   20.00    2.40
  -6  54   4   20.80    3.10
  -6  54   4   22.80    3.20
   6  54  -4   22.80    3.30
   1 -55  -3    0.10    1.20
   1 -55  -3    1.30    2.20
  -1 -55   3   -0.80    2.20
  -1 -55   3    0.70    1.30
  -1  55   3   -0.50    2.30
   1  55  -3    0.10    2.10
   1 -55   1   32.70    2.00
  -1 -55  -1   33.50    3.50
  -1 -55  -1   32.90    3.40
   1 -55   1   28.00    3.20
  -1 -55  -1   33.10    2.10
  -1  55  -1   33.10    3.40
  -1  55  -1   30.40    3.30
   1  55   1   34.70    3.40
   3 -55  -1    5.70    1.00
   3 -55  -1    7.90    2.20
  -3 -55   1    5.00    1.40
  -3 -55   1    8.50    2.30
   3  55  -1    7.10    2.20
  -3  55   1    7.70    2.10
   3  55  -1    5.50    2.10
  -5 -55   3   47.00    3.10
  -5 -55   3   51.79    4.20
   5 -55  -3   50.09    4.30
   5 -55  -3   46.40    2.40
  -5  55   3   48.70    3.90
   5  55  -3   43.60    4.10
   2 -56  -4    2.20    2.60
   2 -56  -4    3.20    1.60
  -2 -56   4    4.90    2.80
  -2  56   4    3.50    2.80
   2  56  -4    2.70    3.00
   0 -56   2   -0.70    1.10
   0 -56  -2   -0.50    2.20
   0 -56  -2    1.00    1.10
   0 -56   2   -0.90    2.40
   0  56   2    0.90    2.30
   0  56  -2    1.00    2.20
   2 -56   0   13.00    1.20
  -2 -56   0   12.60    2.80
   2 -56   0    6.40    2.60
  -2 -56   0   11.60    1.50
   2  56   0    9.90    2.60
  -2  56   0   12.50    2.70
  -4 -56   2   13.30    1.80
   4 -56  -2   13.40    1.30
  -4 -56   2    9.10    2.60
   4 -56  -2   10.00    2.80
   4  56  -2   10.70    2.70
  -4  56   2   14.10    2.80
   4  56  -2   14.50    2.70
  -1 -57   3   18.20    1.90
  -1 -57   3   14.20    2.80
   1 -57  -3   14.70    3.10
   1 -57  -3   16.20    1.70
  -1  57   3   10.70    2.80
   1  57  -3   17.90    3.10
   1 -57   1   11.10    2.70
  -1 -57  -1   13.90    1.50
   1 -57   1   14.20    1.40
  -1 -57  -1    9.60    2.50
   1  57   1   12.50    2.50
  -1  57  -1   11.00    2.70
  -1  57  -1   16.30    2.80
  -3 -57   1   14.10    1.80
  -3 -57   1   17.40    3.00
   3 -57  -1   16.00    1.50
   3 -57  -1   19.50    3.10
  -3  57   1   20.10    3.00
   3  57  -1   17.10    3.00
   3  57  -1   20.00    2.90
   5 -57  -3    6.80    1.40
   5 -57  -3    4.40    2.80
   5  57  -3    7.10    3.10
  -5  57   3    4.00    2.80
   0 -58   2   29.90    2.30
   0 -58  -2   28.60    3.30
   0 -58   2   31.30    3.50
   0 -58  -2   27.90    2.10
   0  58  -2   34.10    3.60
   0  58   2   26.90    3.30
  -2 -58   0    0.30    2.70
  -2 -58   0    2.60    1.30
   2 -58   0    0.80    2.60
   2 -58   0    1.40    1.10
  -2  58   0    2.90    2.60
   2  58   0    1.80    2.60
   4 -58  -2    1.10    1.00
   4 -58  -2    1.90    2.70
  -4  58   2   -0.60    2.60
   4  58  -2   -0.80    2.70
  -1 -59  -1    4.40    1.40
   1 -59   1    4.70    2.50
   1 -59   1    5.50    1.30
  -1 -59  -1    5.20    2.90
   1  59   1    5.70    2.70
  -1  59  -1    5.50    2.50
   3 -59  -1    8.80    1.20
   3 -59  -1    7.70    2.70
  -3  59   1    9.00    2.60
   3  59  -1    9.10    2.90
   2 -60   0    2.50    1.20
   2 -60   0    2.40    2.50
  -2  60   0    2.10    2.50
  -6   0  10   60.69    3.70
  -6   0  10   60.69    3.90
  -4   0   8  179.38    6.90
  -4   0   8  168.08    6.90
  -2   0   6   42.90    2.30
  -2   0   6   42.60    2.20
   2   0  -6   45.40    2.30
   2   0  -6   46.30    2.20
  -2   0   6   42.10    2.10
   2   0  -6   47.20    2.00
  -2   0   6   43.80    2.20
   0   0  -4 2331.87   79.09
   0   0   4 2313.87   79.09
   0   0   4 2249.18   79.19
   0   0   4 2291.37   79.19
   0   0  -4 2202.68   79.09
   0   0   4 2288.07   79.09
   0   0  -4 2213.78   79.19
   2   0   2 1329.07   48.00
  -2   0  -2 1354.86   47.90
   2   0   2 1428.86   48.00
  -2   0  -2 1371.56   48.00
  -2   0  -2 1366.76   48.00
   2   0   2 1389.46   48.00
   2   0   2 1397.36   48.00
  -4   0   0 6908.81  252.87
   4   0   0 7346.06  252.97
  -4   0   0 7331.37  253.17
   4   0   0 7472.75  253.37
   6   0  -2  686.73   23.70
  -6   0   2  657.73   23.70
   6   0  -2  672.23   23.60
  -6   0   2  674.93   23.60
   6   0  -2  687.13   23.70
  -6   0   2  667.13   23.60
  -6   0   2  667.73   23.60
   8   0  -4  253.57    9.40
  -8   0   4  275.77    9.40
  -8   0   4  266.57    9.50
  -8   0   4  267.37    9.40
   8   0  -4  244.58    9.50
   8   0  -4  246.78    9.40
 -10   0   6  198.18    7.60
 -10   0   6  202.38    7.60
 -10   0   6  192.38    7.50
 -12   0   8  169.78    6.90
 -12   0   8  168.78    7.00
 -12   0   8  165.48    6.90
 -14   0  10    2.10    2.40
  -7  -1  11    7.80    2.40
  -7  -1  11    2.30    2.40
  -7   1  11    4.20    2.20
  -7   1  11    2.90    2.30
  -5  -1   9    6.30    1.80
  -5  -1   9    7.50    1.80
  -5   1   9    3.90    1.60
  -5   1   9    8.60    1.70
   3  -1  -7  121.69    4.80
  -3  -1   7  106.29    4.70
   3  -1  -7  117.29    4.70
  -3  -1   7  113.69    4.50
  -3  -1   7  110.79    4.70
  -3   1   7  108.59    4.50
   3   1  -7  118.09    4.70
  -3   1   7  113.39    4.70
  -3   1   7  113.89    4.70
   3   1  -7  118.09    4.80
  -1  -1   5  347.27   12.60
   1  -1  -5  352.26   12.40
   1  -1  -5  350.46   12.60
  -1  -1   5  357.46   12.50
  -1  -1   5  351.56   12.60
  -1  -1   5  365.96   12.50
   1  -1  -5  349.77   12.50
   1   1  -5  351.26   12.50
   1   1  -5  346.67   12.50
   1   1  -5  354.56   12.60
  -1   1   5  335.57   12.60
  -1   1   5  354.16   12.50
  -1   1   5  339.97   12.50
  -1   1   5  344.27   12.60
   1  -1   3  130.49    4.80
   1  -1   3  127.39    4.80
  -1  -1  -3  130.29    4.80
   1  -1   3  131.09    4.70
   1  -1   3  129.19    4.70
  -1  -1  -3  133.79    4.70
  -1  -1  -3  137.49    4.70
   1  -1   3  130.09    4.80
  -1   1  -3  131.49    4.70
   1   1   3  124.89    4.70
   1   1   3  133.39    4.80
   1   1   3  125.39    4.80
   1   1   3  130.09    4.80
  -1   1  -3  133.89    4.80
   1   1   3  128.79    4.70
  -3  -1  -1   64.89    2.50
   3  -1   1   67.89    2.50
   3  -1   1   68.49    2.50
  -3  -1  -1   69.19    2.50
  -3  -1  -1   66.89    2.50
   3  -1   1   68.29    2.40
   3   1   1   69.89    2.50
  -3   1  -1   64.29    2.50
   3   1   1   69.49    2.50
   3   1   1   70.89    2.50
   3   1   1   69.09    2.50
  -3   1  -1   59.39    2.50
   5  -1  -1  710.43   24.60
  -5  -1   1  694.03   24.50
  -5  -1   1  692.53   24.50
  -5  -1   1  692.53   24.60
   5  -1  -1  718.43   24.50
  -5  -1   1  672.93   24.60
   5   1  -1  720.03   24.60
  -5   1   1  718.63   24.60
  -5   1   1  702.23   24.50
   5   1  -1  683.13   24.50
  -5   1   1  699.43   24.60
   5   1  -1  714.63   24.60
  -7  -1   3  227.68    8.30
  -7  -1   3  226.48    8.30
   7  -1  -3  230.38    8.20
   7  -1  -3  226.48    8.20
  -7  -1   3  226.48    8.20
  -7  -1   3  230.88    8.20
   7  -1  -3  229.18    8.30
   7   1  -3  230.18    8.30
   7   1  -3  229.68    8.20
  -7   1   3  227.18    8.20
  -7   1   3  221.48    8.20
  -7   1   3  232.88    8.20
   7   1  -3  223.98    8.20
  -7   1   3  218.58    8.30
   9  -1  -5    5.60    1.00
  -9  -1   5    4.90    1.00
  -9  -1   5    4.40    1.00
  -9  -1   5    6.80    1.10
   9  -1  -5    5.90    0.90
   9   1  -5    6.90    1.00
  -9   1   5    5.90    1.00
  -9   1   5    4.10    1.00
   9   1  -5    6.80    1.20
  -9   1   5    4.30    1.00
   9   1  -5    7.40    1.00
  11  -1  -7  128.29    5.10
 -11  -1   7  118.99    5.10
 -11  -1   7  114.99    5.10
 -11  -1   7  118.39    5.20
 -11   1   7  126.49    5.10
 -11   1   7  116.79    5.10
 -11   1   7  119.99    5.10
 -13  -1   9    4.70    1.90
 -13   1   9    4.70    2.00
  -6  -2  10   38.50    3.00
  -6  -2  10   38.30    3.20
  -6   2  10   40.30    3.10
  -6   2  10   37.50    3.00
  -4  -2   8   11.70    1.80
  -4  -2   8   13.20    1.70
  -4   2   8   10.80    1.60
   4   2  -8    8.00    1.50
  -4   2   8    9.00    1.50
  -2  -2   6   83.69    3.40
  -2  -2   6   86.19    3.40
   2  -2  -6   77.99    3.40
  -2  -2   6   77.29    3.40
   2  -2  -6   76.89    3.10
   2  -2  -6   81.99    3.40
  -2  -2   6   81.69    3.20
  -2   2   6   79.29    3.40
   2   2  -6   82.19    3.40
  -2   2   6   71.19    3.40
   2   2  -6   79.99    3.20
  -2   2   6   83.79    3.30
  -2   2   6   78.49    3.30
   2   2  -6   84.09    3.40
   0  -2   4   -0.10    0.50
   0  -2   4    1.30    0.50
   0  -2   4    0.60    0.40
   0  -2  -4    0.70    0.40
   0  -2  -4    1.10    0.50
   0  -2   4    1.30    0.60
   0  -2  -4    1.40    0.60
   0   2  -4    2.00    0.50
   0   2   4    0.60    0.50
   0   2  -4    0.90    0.50
   0   2  -4    1.20    0.50
   0   2   4    0.70    0.40
   0   2   4    0.90    0.60
   0   2   4    1.20    0.50
   0   2   4   -0.30    0.50
   2  -2   2 1102.19   37.70
   2  -2   2 1104.49   37.70
  -2  -2  -2 1064.99   37.60
  -2  -2  -2 1028.20   37.60
  -2  -2  -2 1109.79   37.70
   2  -2   2 1083.49   37.70
   2  -2   2 1051.99   37.60
   2   2   2 1067.39   37.60
  -2   2  -2 1081.59   37.70
  -2   2  -2 1027.10   37.70
   2   2   2 1084.99   37.70
   2   2   2 1110.79   37.60
  -2   2  -2 1111.79   37.60
  -2   2  -2 1075.89   37.70
   2   2   2 1086.29   37.70
   4  -2   0 7744.02  254.97
   4  -2   0 7080.79  254.47
  -4  -2   0 7232.58  254.57
  -4  -2   0 7575.34  254.87
  -4  -2   0 7378.16  254.67
  -4   2   0 7395.66  254.67
   4   2   0 7294.47  254.67
   4   2   0 7093.29  254.37
   4   2   0 7083.89  254.57
   4   2   0 7245.88  254.67
   6  -2  -2  205.18    7.20
   6  -2  -2  189.58    7.10
   6  -2  -2  199.58    7.10
  -6  -2   2  196.18    7.20
  -6  -2   2  202.18    7.10
  -6  -2   2  194.98    7.10
  -6  -2   2  197.38    7.10
   6   2  -2  206.48    7.20
  -6   2   2  195.98    7.10
  -6   2   2  190.68    7.20
   6   2  -2  188.78    7.10
   6   2  -2  203.18    7.20
  -8  -2   4    7.30    1.00
  -8  -2   4    8.20    0.90
   8  -2  -4    7.00    1.00
   8  -2  -4    7.00    0.80
  -8  -2   4    8.70    1.00
  -8  -2   4    7.80    0.90
   8  -2  -4    7.40    0.80
  -8   2   4    9.20    0.90
   8   2  -4    8.90    0.90
  -8   2   4    6.60    0.80
   8   2  -4    6.40    0.90
   8   2  -4    8.00    0.90
  -8   2   4    8.20    1.10
  -8   2   4    8.40    1.00
 -10  -2   6  191.98    7.40
  10  -2  -6  186.98    7.40
 -10  -2   6  205.18    7.50
 -10  -2   6  196.28    7.50
 -10   2   6  202.08    7.50
 -10   2   6  178.58    7.40
 -10   2   6  194.08    7.40
  10   2  -6  202.38    7.50
 -12  -2   8  174.58    7.30
 -12  -2   8  180.08    7.30
 -12  -2   8  184.78    7.40
 -12   2   8  167.48    7.20
 -12   2   8  193.08    7.40
 -12   2   8  187.28    7.50
 -14  -2  10    0.80    2.40
 -14   2  10    4.00    2.50
  -7  -3  11    5.50    2.90
  -7  -3  11    4.80    2.30
  -7   3  11    6.30    2.70
  -7   3  11    6.70    2.30
  -5  -3   9    1.10    1.60
  -5  -3   9    1.80    1.70
  -5   3   9    0.50    1.40
  -5   3   9    0.60    1.50
   3  -3  -7   91.99    3.90
   3  -3  -7   92.39    4.00
  -3  -3   7   99.89    4.00
  -3  -3   7   92.19    4.00
  -3   3   7   85.09    3.80
   3   3  -7   92.49    4.00
  -3   3   7   92.59    4.00
  -3   3   7   84.99    3.90
   1  -3  -5  608.64   21.30
  -1  -3   5  605.74   21.30
   1  -3  -5  616.64   21.50
   1  -3  -5  612.74   21.40
  -1  -3   5  598.14   21.50
  -1  -3   5  610.94   21.40
  -1  -3   5  595.74   21.50
  -1   3   5  609.14   21.50
  -1   3   5  618.74   21.30
   1   3  -5  592.14   21.50
  -1   3   5  599.34   21.40
   1   3  -5  606.84   21.40
  -1   3   5  629.64   21.40
  -1   3   5  581.54   21.40
   1   3  -5  606.14   21.40
  -1  -3  -3 1468.05   53.09
   1  -3   3 1555.14   52.99
   1  -3   3 1614.74   53.09
   1  -3   3 1501.25   53.09
  -1  -3  -3 1494.25   53.09
   1  -3   3 1462.85   53.09
  -1   3  -3 1498.45   53.09
  -1   3  -3 1516.05   52.99
   1   3   3 1558.34   52.99
  -1   3  -3 1512.05   53.09
   1   3   3 1556.64   53.09
   1   3   3 1467.35   53.09
   1   3   3 1563.04   53.09
   1   3   3 1549.54   53.19
  -3  -3  -1 2093.49   78.29
   3  -3   1 2229.18   78.39
  -3  -3  -1 2259.67   78.29
   3  -3   1 2313.57   78.49
   3  -3   1 2293.57   78.39
  -3  -3  -1 2239.98   78.29
   3   3   1 2287.87   78.39
  -3   3  -1 2332.07   78.29
   3   3   1 2270.17   78.39
   3   3   1 2243.38   78.29
   3   3   1 2262.77   78.29
  -3   3  -1 2189.98   78.49
  -5  -3   1  201.98    7.20
  -5  -3   1  207.88    7.10
  -5  -3   1  204.28    7.10
   5  -3  -1  189.08    7.10
   5  -3  -1  199.18    7.10
   5   3  -1  186.08    7.10
  -5   3   1  212.08    7.00
  -5   3   1  202.88    7.10
  -5   3   1  212.38    7.20
   5   3  -1  195.98    7.20
   5   3  -1  184.68    7.10
   7  -3  -3  295.47   10.20
  -7  -3   3  270.67   10.20
   7  -3  -3  284.07   10.10
  -7  -3   3  281.27   10.20
   7  -3  -3  283.67   10.10
  -7  -3   3  281.77   10.10
  -7  -3   3  281.47   10.10
   7   3  -3  284.17   10.10
  -7   3   3  270.37   10.20
   7   3  -3  291.17   10.20
  -7   3   3  291.47   10.10
   7   3  -3  270.37   10.20
   9  -3  -5  130.59    5.10
  -9  -3   5  129.99    5.20
  -9  -3   5  129.29    5.20
   9  -3  -5  139.59    5.00
  -9  -3   5  129.59    5.10
  -9   3   5  130.89    5.20
  -9   3   5  122.69    5.10
  -9   3   5  137.79    5.20
   9   3  -5  132.39    5.10
   9   3  -5  128.19    5.30
   9   3  -5  135.69    5.10
 -11  -3   7  121.09    5.30
  11  -3  -7  125.89    5.20
 -11  -3   7  127.49    5.30
 -11  -3   7  129.39    5.30
 -11   3   7  124.89    5.20
 -11   3   7  127.29    5.30
 -11   3   7  118.89    5.20
 -13  -3   9   24.40    2.70
 -13   3   9   22.20    2.50
  -6  -4  10    3.20    2.30
  -6  -4  10    0.60    2.00
  -6   4  10    1.80    1.80
  -6   4  10    3.40    1.70
  -4  -4   8   16.60    1.90
  -4  -4   8   11.90    1.70
   4  -4  -8   10.90    1.50
  -4   4   8    9.40    1.50
   4   4  -8   11.60    1.70
  -4   4   8   11.90    1.60
  -4   4   8   10.60    1.40
   2  -4  -6   12.90    1.30
  -2  -4   6   12.80    1.30
  -2  -4   6    9.60    1.00
   2  -4  -6   10.80    1.20
  -2  -4   6   11.20    1.20
  -2  -4   6   12.00    1.30
  -2   4   6    9.10    1.00
   2   4  -6   12.00    1.20
   2   4  -6    9.40    1.10
  -2   4   6   10.20    1.10
  -2   4   6   10.80    1.20
   2   4  -6    9.20    1.10
   0  -4   4  242.48    8.70
   0  -4   4  245.98    8.50
   0  -4  -4  238.98    8.70
   0  -4  -4  235.38    8.60
   0  -4   4  243.08    8.60
   0  -4  -4  240.88    8.50
   0  -4   4  239.88    8.70
   0   4   4  237.38    8.50
   0   4  -4  249.97    8.60
   0   4  -4  243.28    8.60
   0   4   4  218.28    8.70
   0   4  -4  242.98    8.60
   0   4   4  230.58    8.60
   0   4   4  234.28    8.60
   0   4   4  239.68    8.60
  -2  -4  -2  556.44   19.00
   2  -4   2  532.15   18.90
  -2  -4  -2  545.75   19.00
  -2  -4  -2  548.55   19.00
   2  -4   2  530.15   19.00
   2   4   2  551.84   19.00
   2   4   2  523.95   19.00
   2   4   2  555.34   18.90
   2   4   2  528.75   18.90
  -2   4  -2  559.24   19.00
  -2   4  -2  543.85   19.00
  -2   4  -2  516.85   18.90
   4  -4   0 2902.71  101.99
  -4  -4   0 2997.80  102.29
  -4  -4   0 3053.99  102.29
  -4  -4   0 2913.91  102.19
   4  -4   0 2923.01  101.99
   4   4   0 2847.02  102.09
  -4   4   0 2913.71  102.09
   4   4   0 2791.12  102.09
  -4   4   0 2966.70  102.29
   4   4   0 3018.90  102.19
  -6  -4   2  324.97   11.80
  -6  -4   2  348.47   11.90
  -6  -4   2  322.67   11.80
   6  -4  -2  334.17   11.80
  -6  -4   2  332.17   11.80
   6  -4  -2  329.37   11.80
  -6   4   2  337.07   11.70
  -6   4   2  331.27   11.80
  -6   4   2  325.97   11.90
   6   4  -2  344.37   11.90
   6   4  -2  333.27   11.80
   6   4  -2  326.97   11.90
  -8  -4   4   44.40    2.00
   8  -4  -4   41.00    1.90
   8  -4  -4   43.30    1.90
  -8  -4   4   38.10    2.00
  -8  -4   4   41.90    2.00
  -8  -4   4   37.90    2.00
   8  -4  -4   43.50    2.10
   8   4  -4   37.00    1.90
   8   4  -4   42.40    2.00
   8   4  -4   41.70    2.10
  -8   4   4   43.90    1.90
  -8   4   4   38.20    2.00
  -8   4   4   39.60    1.90
 -10  -4   6   92.79    4.00
 -10  -4   6   90.89    4.00
 -10  -4   6   88.29    4.00
  10  -4  -6   94.39    3.90
 -10   4   6   92.19    3.90
  10   4  -6   96.39    4.00
 -10   4   6   93.19    3.90
  10   4  -6   88.79    3.90
 -10   4   6   86.69    4.00
 -12  -4   8   -0.40    1.70
 -12  -4   8    1.70    1.60
 -12   4   8    2.40    1.80
 -12   4   8    1.10    1.90
 -12   4   8    2.10    1.40
 -14  -4  10   14.40    2.90
 -14   4  10   14.60    2.60
  -7  -5  11   15.00    2.70
  -7   5  11   12.40    2.60
  -7   5  11   11.10    2.40
  -5  -5   9   19.90    2.20
  -5  -5   9   22.80    2.50
  -5   5   9   18.30    2.20
  -5   5   9   20.70    2.30
   3  -5  -7   68.59    3.00
  -3  -5   7   69.89    3.30
  -3  -5   7   60.79    3.10
   3   5  -7   66.49    3.00
   3   5  -7   64.99    3.10
  -3   5   7   68.59    3.10
  -3   5   7   67.69    3.20
  -3   5   7   67.39    3.00
   1  -5  -5  178.48    6.50
  -1  -5   5  173.88    6.60
  -1  -5   5  178.08    6.40
   1  -5  -5  184.48    6.60
   1  -5  -5  184.48    6.30
  -1  -5   5  168.28    6.60
  -1  -5   5  165.68    6.50
  -1   5   5  185.18    6.30
  -1   5   5  172.38    6.50
   1   5  -5  185.28    6.50
  -1   5   5  168.78    6.50
  -1   5   5  171.98    6.50
   1   5  -5  174.08    6.60
  -1   5   5  170.28    6.60
   1   5  -5  185.08    6.50
  -1  -5  -3   36.80    1.60
  -1  -5  -3   36.90    1.50
   1  -5   3   32.40    1.50
   1  -5   3   34.20    1.30
   1  -5   3   35.30    1.50
   1  -5   3   33.80    1.50
  -1   5  -3   35.40    1.30
   1   5   3   37.00    1.40
   1   5   3   36.40    1.50
   1   5   3   30.60    1.50
  -1   5  -3   36.50    1.50
   1   5   3   34.50    1.50
  -1   5  -3   34.60    1.50
   1   5   3   37.90    1.50
  -1   5  -3   35.10    1.50
  -3  -5  -1 4744.93  170.08
   3  -5   1 4928.61  170.08
  -3  -5  -1 5008.00  170.08
  -3  -5  -1 4488.45  169.98
   3  -5   1 4999.20  170.48
   3  -5   1 5017.20  170.28
   3   5   1 5005.00  170.38
  -3   5  -1 5141.59  170.08
   3   5   1 4479.85  169.98
   3   5   1 4848.51  170.08
   3   5   1 4601.74  169.98
  -3   5  -1 5291.97  170.58
  -3   5  -1 4978.30  170.18
  -5  -5   1  310.07   10.70
  -5  -5   1  303.57   10.80
   5  -5  -1  291.47   10.70
   5  -5  -1  289.37   10.70
  -5  -5   1  304.07   10.80
  -5  -5   1  308.37   10.70
   5   5  -1  297.17   10.70
  -5   5   1  310.27   10.60
   5   5  -1  301.57   10.80
  -5   5   1  311.67   10.70
   5   5  -1  302.17   10.80
  -5   5   1  306.87   10.80
  -7  -5   3  429.86   14.80
  -7  -5   3  402.06   14.80
   7  -5  -3  422.66   14.70
  -7  -5   3  408.56   14.80
   7  -5  -3  410.76   14.80
  -7  -5   3  405.46   14.80
   7  -5  -3  425.36   14.80
  -7   5   3  432.16   14.80
   7   5  -3  416.56   14.80
   7   5  -3  411.46   14.90
   7   5  -3  415.36   14.90
  -7   5   3  416.16   14.80
  -9  -5   5  310.07   10.90
  -9  -5   5  309.87   11.00
  -9  -5   5  291.67   10.90
   9  -5  -5  297.87   10.90
  -9   5   5  298.67   10.90
  -9   5   5  292.17   11.00
   9   5  -5  300.07   10.90
  -9   5   5  292.87   10.90
   9   5  -5  297.57   11.00
 -11  -5   7   24.60    2.20
 -11  -5   7   26.20    2.30
  11  -5  -7   23.20    2.10
 -11  -5   7   26.40    2.20
 -11   5   7   20.70    2.10
 -11   5   7   25.60    2.30
 -11   5   7   27.40    2.10
 -13  -5   9    8.60    2.30
 -13   5   9    9.10    2.00
 -13   5   9    9.00    2.10
  -6  -6  10   48.20    3.30
  -6   6  10   46.40    3.10
  -6   6  10   49.00    3.30
  -4  -6   8   51.39    2.90
  -4  -6   8   41.60    2.80
   4  -6  -8   47.10    2.60
   4   6  -8   45.80    2.70
  -4   6   8   50.69    2.60
  -4   6   8   44.50    2.60
  -4   6   8   49.10    2.70
   2  -6  -6  103.39    4.00
  -2  -6   6  100.19    4.10
   2  -6  -6  105.59    4.10
  -2  -6   6   99.99    4.10
  -2  -6   6  102.39    3.80
  -2  -6   6  104.49    4.00
   2   6  -6  101.39    4.00
  -2   6   6  101.69    4.20
   2   6  -6   93.09    4.00
  -2   6   6   90.39    4.00
   2   6  -6   93.69    3.90
  -2   6   6   97.79    4.00
   0  -6   4    0.80    0.40
   0  -6  -4    0.90    0.50
   0  -6   4    0.20    0.60
   0  -6  -4    0.70    0.60
   0  -6   4    0.30    0.30
   0  -6   4    0.70    0.50
   0  -6  -4    0.60    0.40
   0   6   4    1.10    0.60
   0   6   4    0.00    0.50
   0   6   4    1.90    0.60
   0   6   4    0.50    0.50
   0   6  -4    0.90    0.50
   0   6   4    0.60    0.30
   0   6  -4    0.20    0.50
   0   6  -4    0.40    0.50
   2  -6   2 4239.08  149.19
  -2  -6  -2 4255.57  149.29
  -2  -6  -2 4316.07  149.69
   2  -6   2 4229.78  149.49
  -2  -6  -2 4288.27  149.69
   2   6   2 4302.47  149.29
   2   6   2 4359.76  149.49
   2   6   2 4329.27  149.59
  -2   6  -2 4207.48  149.29
   2   6   2 4318.87  149.49
  -2   6  -2 4355.76  149.69
  -4  -6   0  557.84   18.80
   4  -6   0  526.05   18.60
   4  -6   0  512.75   18.60
   4  -6   0  522.15   18.80
  -4  -6   0  518.35   18.80
  -4  -6   0  529.85   18.70
  -4   6   0  542.65   18.70
  -4   6   0  565.84   18.60
   4   6   0  535.75   18.80
  -4   6   0  538.25   18.60
  -4   6   0  537.05   18.60
   4   6   0  533.35   18.70
   4   6   0  528.25   18.70
   6  -6  -2  169.08    6.10
  -6  -6   2  171.08    6.20
   6  -6  -2  172.58    6.10
  -6  -6   2  169.68    6.20
  -6  -6   2  166.98    6.10
  -6  -6   2  165.88    6.10
   6   6  -2  166.58    6.20
  -6   6   2  165.68    6.10
   6   6  -2  168.18    6.20
  -6   6   2  157.38    6.20
   6   6  -2  170.18    6.10
  -6   6   2  173.88    6.00
   8  -6  -4  430.36   15.60
  -8  -6   4  430.36   15.60
   8  -6  -4  438.56   15.50
  -8  -6   4  438.76   15.60
  -8  -6   4  456.65   15.60
  -8  -6   4  443.26   15.70
   8   6  -4  431.06   15.60
  -8   6   4  437.26   15.60
   8   6  -4  434.86   15.70
   8   6  -4  444.76   15.60
  -8   6   4  436.96   15.60
  -8   6   4  417.86   15.70
 -10  -6   6   51.29    2.70
 -10  -6   6   48.70    2.70
 -10  -6   6   52.99    2.70
  10  -6  -6   48.20    2.50
 -10   6   6   47.60    2.60
 -10   6   6   50.09    2.50
  10   6  -6   49.20    2.80
 -10   6   6   53.29    2.80
  10   6  -6   53.99    2.60
 -12  -6   8   22.30    2.50
  12  -6  -8   23.90    2.40
 -12  -6   8   24.10    2.40
 -12   6   8   19.70    2.20
 -12   6   8   20.10    2.30
 -14  -6  10    2.30    2.60
 -14   6  10    2.90    2.40
  -7  -7  11   24.90    3.00
  -7   7  11   21.40    2.70
  -7   7  11   21.10    3.20
  -5  -7   9   11.60    1.90
   5   7  -9   16.70    2.20
  -5   7   9   14.50    1.80
  -5   7   9   12.20    2.00
  -3  -7   7   27.40    2.00
   3  -7  -7   29.80    1.90
  -3  -7   7   32.50    2.00
  -3  -7   7   29.60    2.00
   3   7  -7   27.10    1.90
  -3   7   7   28.90    2.00
  -3   7   7   28.10    1.90
  -3   7   7   31.90    1.90
   3   7  -7   25.90    1.80
   1  -7  -5    7.10    0.80
  -1  -7   5    4.60    0.90
  -1  -7   5    3.90    0.70
   1  -7  -5    6.70    0.90
  -1  -7   5    4.30    0.60
  -1  -7   5    2.60    0.80
  -1   7   5    2.50    0.80
   1   7  -5    3.60    0.70
   1   7  -5    5.00    0.80
   1   7  -5    5.40    0.80
  -1   7   5    5.20    0.50
  -1   7   5    3.10    0.70
  -1   7   5    3.30    0.80
  -1   7   5    3.80    0.80
  -1  -7  -3  412.06   13.90
   1  -7   3  394.46   13.80
   1  -7   3  382.66   13.90
   1  -7   3  386.86   13.80
  -1  -7  -3  392.96   13.90
   1   7   3  389.96   13.90
   1   7   3  391.56   13.80
  -1   7  -3  378.56   13.90
   1   7   3  391.86   13.80
  -1   7  -3  378.76   13.80
   1   7   3  402.96   13.70
   1   7   3  389.76   13.80
   3  -7   1 3307.47  122.29
  -3  -7  -1 3611.44  122.59
  -3  -7  -1 3548.74  122.59
   3  -7   1 3445.56  122.29
   3  -7   1 3295.17  122.29
  -3  -7  -1 3526.05  122.49
   3  -7   1 3654.03  122.49
  -3   7  -1 3477.15  122.29
  -3   7  -1 3447.76  122.29
  -3   7  -1 3636.14  122.39
   3   7   1 3587.74  122.59
   3   7   1 3494.35  122.59
   3   7   1 3513.55  122.19
  -3   7  -1 3662.23  122.29
  -5  -7   1  660.03   22.00
   5  -7  -1  632.24   21.90
  -5  -7   1  617.04   22.00
   5  -7  -1  595.24   21.90
  -5  -7   1  610.94   21.90
   5   7  -1  628.84   21.90
   5   7  -1  615.34   22.00
  -5   7   1  625.14   21.80
  -5   7   1  614.44   22.00
   5   7  -1  613.74   22.00
   5   7  -1  611.84   21.90
  -5   7   1  654.53   21.90
  -5   7   1  655.63   21.90
  -7  -7   3  246.68    9.10
   7  -7  -3  263.17    9.00
  -7  -7   3  257.07    9.10
  -7  -7   3  244.58    9.10
   7  -7  -3  248.18    9.00
  -7  -7   3  255.47    9.10
   7   7  -3  247.08    9.10
  -7   7   3  242.68    9.10
   7   7  -3  245.18    9.10
  -7   7   3  250.67    9.00
   7   7  -3  252.47    9.20
  -7   7   3  255.77    9.00
  -9  -7   5   30.30    1.80
  -9  -7   5   29.30    1.90
  -9  -7   5   28.30    1.90
   9  -7  -5   33.70    1.80
  -9   7   5   33.50    1.80
   9   7  -5   33.20    1.90
   9   7  -5   29.30    1.90
  -9   7   5   30.80    1.80
   9   7  -5   35.40    1.90
  -9   7   5   28.20    1.80
 -11  -7   7  140.49    5.80
  11  -7  -7  143.69    5.70
 -11  -7   7  139.99    5.80
 -11  -7   7  136.09    5.70
 -11   7   7  142.99    5.90
 -11   7   7  138.79    5.70
 -11   7   7  130.89    5.60
 -13  -7   9    9.40    2.30
 -13   7   9   10.60    2.30
 -13   7   9    9.80    2.00
  -6  -8  10   12.90    2.20
  -6   8  10   11.30    2.40
  -6   8  10   10.40    1.90
   4  -8  -8    3.10    1.20
  -4  -8   8    2.30    1.50
   4   8  -8    0.90    1.20
  -4   8   8    2.40    1.10
  -4   8   8    2.30    1.10
  -4   8   8    3.70    1.30
  -2  -8   6  249.88    9.10
  -2  -8   6  251.17    9.20
   2  -8  -6  251.37    9.40
  -2  -8   6  254.57    9.20
   2  -8  -6  249.08    9.10
  -2   8   6  237.48    9.10
  -2   8   6  240.58    9.20
   2   8  -6  243.88    9.10
   2   8  -6  245.68    9.10
   0  -8  -4  834.02   29.40
   0  -8  -4  812.62   29.40
   0  -8   4  829.32   29.50
   0  -8   4  892.41   29.20
   0  -8   4  871.11   29.50
   0  -8  -4  849.61   29.50
   0  -8   4  844.72   29.40
   0   8  -4  824.62   29.40
   0   8   4  846.32   29.50
   0   8   4  855.61   29.20
   0   8  -4  822.62   29.50
   0   8  -4  786.72   29.40
   0   8   4  817.72   29.40
   0   8   4  846.62   29.40
   0   8   4  830.82   29.40
   2  -8   2 1337.97   47.30
  -2  -8  -2 1361.66   47.40
   2  -8   2 1368.96   47.40
  -2  -8  -2 1281.67   47.30
  -2  -8  -2 1322.17   47.40
  -2   8  -2 1324.37   47.40
   2   8   2 1405.86   47.30
   2   8   2 1389.36   47.30
   2   8   2 1366.86   47.40
  -2   8  -2 1416.36   47.30
  -4  -8   0 9903.71  326.77
  -4  -8   0 9583.14  326.57
  -4  -8   0 9119.09  326.27
   4  -8   0 9642.14  326.57
   4  -8   0 9213.88  325.87
   4  -8   0 9516.55  325.87
  -4   8   0 9533.35  326.07
   4   8   0 9367.36  326.47
  -4   8   0 9999.00  326.77
   4   8   0 9041.60  326.37
  -4   8   0 9575.74  326.57
   4   8   0 9002.90  326.27
   4   8   0 8345.07  325.97
  -6  -8   2  102.19    3.50
   6  -8  -2   89.79    3.40
   6  -8  -2   94.79    3.50
  -6  -8   2   85.99    3.50
  -6  -8   2   93.89    3.50
  -6  -8   2   89.39    3.60
   6   8  -2   86.49    3.60
   6   8  -2   97.19    3.50
  -6   8   2   94.49    3.40
  -6   8   2   94.59    3.40
   6   8  -2   90.29    3.60
  -6   8   2   90.89    3.60
  -6   8   2   95.69    3.40
  -8  -8   4  312.87   11.90
  -8  -8   4  323.87   11.80
   8  -8  -4  334.97   11.70
   8  -8  -4  328.17   11.80
  -8  -8   4  339.77   11.80
  -8  -8   4  324.87   11.80
   8   8  -4  333.17   11.90
  -8   8   4  320.07   11.90
   8   8  -4  324.67   11.80
  -8   8   4  317.97   11.70
   8   8  -4  330.37   11.90
  -8   8   4  336.07   11.80
  10  -8  -6  180.38    7.20
 -10  -8   6  191.08    7.30
 -10  -8   6  185.88    7.30
 -10  -8   6  188.48    7.50
  10   8  -6  199.08    7.40
  10   8  -6  190.58    7.50
 -10   8   6  190.68    7.30
 -10   8   6  191.58    7.40
 -10   8   6  199.48    7.20
  12  -8  -8    9.80    1.70
 -12  -8   8   12.40    2.00
 -12  -8   8   11.00    2.00
 -12   8   8    9.60    1.70
 -12   8   8    6.80    1.80
 -14  -8  10   36.20    4.10
  -7  -9  11   24.00    3.10
  -7   9  11   26.50    3.10
  -7   9  11   27.80    3.10
  -5  -9   9   46.40    3.10
  -5   9   9   40.80    2.70
  -5   9   9   38.20    2.80
   5   9  -9   42.10    2.90
  -3  -9   7   13.80    1.60
  -3  -9   7   16.10    1.60
  -3  -9   7   17.60    1.60
   3  -9  -7   15.60    1.50
  -3   9   7   14.10    1.60
   3   9  -7   16.00    1.50
  -3   9   7   17.50    1.50
   3   9  -7   15.40    1.60
  -3   9   7   16.60    1.60
   1  -9  -5   11.50    1.20
  -1  -9   5   11.10    1.10
  -1  -9   5   13.10    0.80
  -1  -9   5   12.70    1.20
   1  -9  -5   12.40    1.00
  -1  -9   5   13.90    1.10
   1   9  -5   11.20    1.10
  -1   9   5   10.20    1.00
  -1   9   5   11.70    0.60
   1   9  -5   12.40    1.20
  -1   9   5   11.00    1.10
   1   9  -5   10.60    1.00
  -1   9   5   13.80    1.20
  -1   9   5   10.10    1.10
   1  -9   3  146.09    5.30
  -1  -9  -3  142.49    5.30
   1  -9   3  145.49    5.20
  -1  -9  -3  143.59    5.30
  -1  -9  -3  137.69    5.20
  -1   9  -3  133.99    5.20
  -1   9  -3  143.89    5.30
   1   9   3  149.29    5.30
   1   9   3  150.78    5.10
   1   9   3  143.99    5.30
   1   9   3  148.49    5.30
   3  -9   1 1442.26   49.40
   3  -9   1 1376.16   49.30
   3  -9   1 1430.46   49.50
  -3  -9  -1 1409.36   49.50
   3  -9   1 1397.46   49.30
  -3  -9  -1 1387.66   49.40
  -3   9  -1 1409.86   49.50
  -3   9  -1 1488.15   49.40
   3   9   1 1421.26   49.50
   3   9   1 1437.06   49.50
   3   9   1 1405.36   49.40
   5  -9  -1 1055.79   36.50
   5  -9  -1 1069.59   36.40
  -5  -9   1 1080.29   36.60
  -5  -9   1 1040.10   36.60
  -5  -9   1 1008.80   36.50
  -5  -9   1 1044.00   36.50
   5  -9  -1 1030.90   36.40
  -5   9   1 1090.79   36.40
  -5   9   1 1030.10   36.40
   5   9  -1 1061.49   36.50
   5   9  -1 1040.70   36.60
  -5   9   1 1050.69   36.50
   5   9  -1 1054.79   36.50
   5   9  -1  996.40   36.50
  -5   9   1 1025.00   36.60
   7  -9  -3   86.89    3.40
  -7  -9   3   83.09    3.50
  -7  -9   3   88.29    3.50
  -7  -9   3   89.89    3.50
   7  -9  -3   87.89    3.40
  -7  -9   3   85.59    3.50
  -7   9   3   85.79    3.60
  -7   9   3   91.99    3.40
  -7   9   3   88.69    3.40
   7   9  -3   89.99    3.50
   7   9  -3   94.59    3.50
   7   9  -3   93.39    3.60
  -7   9   3   86.79    3.40
  -9  -9   5  153.48    5.70
   9  -9  -5  146.69    5.60
  -9  -9   5  141.29    5.70
  -9  -9   5  151.48    5.80
  -9  -9   5  138.69    5.80
  -9   9   5  140.89    5.80
   9   9  -5  153.58    5.80
  -9   9   5  149.88    5.60
  -9   9   5  150.98    5.70
   9   9  -5  146.09    5.80
   9   9  -5  146.79    5.70
  11  -9  -7   39.70    2.60
 -11  -9   7   45.40    2.70
 -11  -9   7   50.89    2.90
 -11  -9   7   51.09    2.90
 -11   9   7   47.30    2.80
 -11   9   7   47.20    2.60
 -11   9   7   43.40    2.70
 -13  -9   9    7.40    2.20
 -13  -9   9    9.60    2.80
 -13   9   9    4.60    2.20
 -13   9   9    4.90    1.70
  -6 -10  10   34.40    3.00
  -6  10  10   33.70    2.70
  -6  10  10   35.20    3.20
   6  10 -10   33.80    3.10
  -4 -10   8   18.90    2.10
   4 -10  -8   18.90    1.90
  -4  10   8   19.00    1.80
  -4  10   8   19.90    1.90
   4  10  -8   19.90    2.00
  -4  10   8   18.50    1.90
  -2 -10   6   32.30    1.70
  -2 -10   6   24.20    1.80
  -2 -10   6   26.70    1.80
   2 -10  -6   24.70    1.60
  -2  10   6   24.90    1.70
   2  10  -6   25.70    1.60
   2  10  -6   25.20    1.70
  -2  10   6   24.50    1.50
  -2  10   6   24.40    1.60
   0 -10   4    0.80    0.60
   0 -10  -4    0.30    0.50
   0 -10   4    0.70    0.60
   0 -10   4    0.30    0.30
   0 -10   4    1.20    0.50
   0 -10  -4    0.50    0.50
   0 -10  -4    0.60    0.60
   0  10   4    0.90    0.50
   0  10   4    0.10    0.30
   0  10   4    0.40    0.60
   0  10   4    0.60    0.60
   0  10  -4    0.80    0.50
   0  10  -4    0.90    0.50
   2 -10   2 1521.55   52.19
   2 -10   2 1482.45   52.09
  -2 -10  -2 1447.26   52.19
  -2 -10  -2 1505.85   52.09
   2  10   2 1469.15   52.19
  -2  10  -2 1541.05   52.09
  -2  10  -2 1480.15   52.29
  -2  10  -2 1496.75   52.09
   2  10   2 1469.45   52.19
   2  10   2 1545.85   52.09
   4 -10   0 2595.74   93.29
  -4 -10   0 2685.73   93.49
  -4 -10   0 2663.73   93.39
  -4 -10   0 2595.24   93.39
   4 -10   0 2670.23   93.29
   4 -10   0 2676.83   93.39
  -4  10   0 2747.82   93.39
   4  10   0 2636.94   93.39
   4  10   0 2775.02   93.49
  -4  10   0 2713.23   93.39
  -4  10   0 2761.22   93.49
   6 -10  -2  274.67    9.70
  -6 -10   2  276.77    9.80
  -6 -10   2  279.37    9.80
  -6 -10   2  269.57    9.70
   6 -10  -2  284.07    9.70
   6 -10  -2  265.47    9.60
  -6 -10   2  260.87    9.70
   6  10  -2  256.37    9.80
  -6  10   2  266.67    9.60
   6  10  -2  276.87    9.80
   6  10  -2  273.97    9.70
  -6  10   2  277.97    9.70
  -6  10   2  272.17    9.60
  -6  10   2  268.37    9.80
  -8 -10   4  109.49    4.50
   8 -10  -4  109.49    4.30
   8 -10  -4  116.29    4.20
  -8 -10   4  113.39    4.40
  -8 -10   4  118.69    4.50
  -8 -10   4  111.29    4.40
   8  10  -4  107.59    4.50
  -8  10   4  114.19    4.60
  -8  10   4  116.19    4.40
  -8  10   4  114.09    4.30
   8  10  -4  111.29    4.50
   8  10  -4  111.99    4.40
  10 -10  -6   84.69    3.80
 -10 -10   6   85.49    3.90
 -10 -10   6   95.69    4.00
 -10  10   6   97.69    4.10
 -10  10   6   92.69    3.90
 -10  10   6   95.69    3.80
  10  10  -6   93.99    4.10
  10  10  -6   81.79    4.00
 -12 -10   8    2.40    1.80
  12 -10  -8    1.10    1.50
 -12 -10   8    0.90    1.70
 -12  10   8    1.30    1.80
 -12  10   8    1.90    1.40
  -7 -11  11    6.80    2.80
  -7  11  11    5.60    2.70
  -7  11  11    2.80    2.00
   5 -11  -9  131.29    5.70
  -5 -11   9  136.89    5.90
  -5  11   9  131.09    5.90
   5  11  -9  138.59    5.90
  -5  11   9  141.69    5.80
  -5  11   9  129.29    5.60
   3 -11  -7   53.79    2.60
  -3 -11   7   58.19    2.70
  -3 -11   7   52.59    2.80
  -3  11   7   53.59    2.60
   3  11  -7   55.69    2.70
  -3  11   7   53.19    2.90
   3  11  -7   51.59    2.60
  -3  11   7   50.99    2.70
  -1 -11   5   69.69    2.50
   1 -11  -5   64.59    2.70
  -1 -11   5   61.39    2.80
  -1 -11   5   66.99    2.90
   1 -11  -5   65.79    2.90
  -1 -11   5   65.09    2.70
  -1  11   5   63.19    2.70
   1  11  -5   65.59    2.80
  -1  11   5   67.49    2.90
   1  11  -5   70.59    2.80
   1  11  -5   61.49    2.80
  -1  11   5   64.89    2.90
   1 -11   3 1130.99   38.90
  -1 -11  -3 1091.79   39.00
   1 -11   3 1122.39   39.00
  -1 -11  -3 1083.39   38.90
   1  11   3 1142.29   38.90
   1  11   3 1158.88   38.80
  -1  11  -3 1107.09   38.90
   1  11   3 1075.89   39.00
  -1  11  -3 1094.19   39.00
   1  11   3 1117.49   39.00
   3 -11   1 1182.08   40.70
  -3 -11  -1 1138.39   40.80
   3 -11   1 1193.98   40.80
  -3 -11  -1 1154.28   40.90
   3 -11   1 1131.79   40.70
   3  11   1 1149.19   40.80
   3  11   1 1177.58   40.80
  -3  11  -1 1201.68   40.80
   3  11   1 1189.08   40.80
  -3  11  -1 1158.18   40.90
  -3  11  -1 1184.38   40.80
  -5 -11   1  210.78    7.20
  -5 -11   1  198.78    7.20
  -5 -11   1  198.98    7.20
   5 -11  -1  193.78    7.00
   5 -11  -1  198.78    7.00
   5 -11  -1  194.48    7.20
  -5 -11   1  203.28    7.20
   5  11  -1  186.98    7.30
  -5  11   1  204.68    7.20
   5  11  -1  198.58    7.20
   5  11  -1  193.28    7.20
  -5  11   1  210.18    7.10
   5  11  -1  199.98    7.20
  -7 -11   3  335.47   11.90
  -7 -11   3  336.67   11.90
   7 -11  -3  322.87   11.80
   7 -11  -3  324.97   11.70
  -7 -11   3  335.07   11.90
  -7 -11   3  340.37   12.00
  -7  11   3  328.37   12.00
  -7  11   3  336.37   11.80
   7  11  -3  314.07   11.90
   7  11  -3  326.67   12.00
   7  11  -3  327.57   11.90
  -7  11   3  347.27   11.80
  -7  11   3  333.47   11.70
  -9 -11   5   66.49    3.10
  -9 -11   5   62.69    2.90
  -9 -11   5   67.79    3.00
   9 -11  -5   66.59    2.90
  -9 -11   5   64.99    3.00
  -9  11   5   68.79    2.80
   9  11  -5   58.99    3.00
  -9  11   5   65.19    2.90
  -9  11   5   66.49    3.10
   9  11  -5   60.19    3.00
 -11 -11   7   28.10    2.30
 -11 -11   7   32.70    2.50
  11 -11  -7   27.70    2.10
 -11  11   7   26.90    2.30
 -11  11   7   27.90    2.30
  11  11  -7   29.90    2.50
 -11  11   7   26.40    1.90
 -13 -11   9   25.10    2.90
 -13  11   9   25.90    2.50
 -13  11   9   28.80    3.20
  -6 -12  10   31.50    2.90
  -6  12  10   27.20    3.10
  -6  12  10   31.70    2.60
   6  12 -10   27.90    3.00
  -4 -12   8    2.50    1.30
   4 -12  -8    2.00    1.20
  -4  12   8    3.10    1.40
   4  12  -8    3.20    1.30
  -4  12   8    2.50    1.30
  -4  12   8    3.00    1.20
  -2 -12   6   89.39    3.70
   2 -12  -6   93.89    3.70
  -2 -12   6   89.89    3.90
  -2  12   6   86.99    3.80
  -2  12   6   85.39    3.60
   2  12  -6   86.29    3.70
   2  12  -6   85.39    3.70
  -2  12   6   95.69    3.90
   0 -12  -4 1291.97   45.00
   0 -12   4 1385.46   45.10
   0 -12  -4 1285.87   45.10
   0 -12  -4 1350.66   45.10
   0 -12   4 1259.77   45.00
   0 -12   4 1260.07   45.10
   0  12   4 1283.37   45.10
   0  12  -4 1262.97   45.00
   0  12   4 1269.97   45.10
   0  12  -4 1289.87   45.10
   0  12   4 1272.57   45.00
   0  12   4 1228.78   44.80
  -2 -12  -2  201.58    7.20
   2 -12   2  199.28    7.20
  -2 -12  -2  205.28    7.30
   2 -12   2  194.48    7.30
   2 -12   2  199.68    7.10
   2  12   2  200.98    7.20
   2  12   2  211.28    7.20
  -2  12  -2  200.68    7.10
  -2  12  -2  213.48    7.10
  -2  12  -2  194.48    7.30
   2  12   2  202.08    7.30
  -2  12  -2  202.08    7.10
  -4 -12   0   74.19    2.90
  -4 -12   0   79.09    3.00
   4 -12   0   75.89    2.90
  -4  12   0   81.19    2.90
   4  12   0   75.69    2.90
   4  12   0   74.39    2.90
   4  12   0   75.79    3.00
  -4  12   0   76.39    2.90
  -4  12   0   79.39    3.00
   6 -12  -2  645.14   23.00
  -6 -12   2  640.44   23.20
  -6 -12   2  669.03   23.20
   6 -12  -2  677.63   23.10
   6 -12  -2  666.23   23.00
  -6 -12   2  647.54   23.10
  -6 -12   2  642.54   23.10
   6  12  -2  655.93   23.10
  -6  12   2  665.83   22.90
  -6  12   2  650.13   23.20
   6  12  -2  662.43   23.30
  -6  12   2  667.73   23.10
   6  12  -2  625.84   23.10
  -6  12   2  678.93   22.90
   8 -12  -4   17.10    1.10
  -8 -12   4   12.20    1.10
  -8 -12   4   11.60    1.30
  -8 -12   4   13.40    1.20
   8 -12  -4   14.60    1.20
  -8 -12   4   15.00    1.20
   8  12  -4   15.90    1.30
   8  12  -4   13.50    1.30
   8  12  -4   14.40    1.30
  -8  12   4   12.70    1.20
  -8  12   4   12.40    1.10
  -8  12   4   14.30    1.00
 -10 -12   6  179.48    7.00
  10 -12  -6  172.88    6.90
 -10 -12   6  167.88    7.10
 -10 -12   6  179.58    7.00
 -10  12   6  178.38    6.90
 -10  12   6  183.58    6.80
  10  12  -6  184.98    7.10
 -10  12   6  182.48    7.10
  10  12  -6  185.08    7.10
  12 -12  -8    6.70    1.60
 -12 -12   8    7.20    1.90
 -12  12   8    6.20    1.40
 -12  12   8    6.40    2.00
  -7 -13  11    3.50    2.50
  -7  13  11    4.00    2.00
  -7  13  11    6.20    2.50
   7  13 -11    2.30    3.30
   5 -13  -9    2.60    1.50
  -5 -13   9    3.10    1.60
  -5  13   9    2.10    1.60
  -5  13   9    3.10    1.70
  -5  13   9    4.40    1.40
   5  13  -9    5.10    1.70
  -3 -13   7   56.69    2.80
  -3 -13   7   59.99    3.00
   3 -13  -7   58.49    2.80
  -3  13   7   55.79    2.70
  -3  13   7   59.19    2.90
   3  13  -7   57.59    2.90
  -3  13   7   60.09    3.00
   3  13  -7   57.89    2.90
  -1 -13   5    8.80    1.10
   1 -13  -5   11.70    1.10
   1 -13  -5   11.10    1.00
  -1 -13   5    7.80    1.00
  -1 -13   5    9.00    1.00
  -1  13   5    7.60    1.00
   1  13  -5   10.10    1.10
  -1  13   5    8.50    0.90
  -1  13   5    7.80    1.00
   1  13  -5    7.40    0.90
   1 -13   3  107.69    4.00
  -1 -13  -3  103.89    4.00
   1 -13   3  107.29    4.10
  -1 -13  -3  106.59    4.10
  -1  13  -3  101.59    4.10
   1  13   3  106.49    4.00
   1  13   3  103.69    4.10
   1  13   3  113.39    3.90
  -1  13  -3  108.69    4.00
   1  13   3  110.79    4.10
  -1  13  -3  112.89    4.00
  -3 -13  -1  289.07   10.90
   3 -13   1  297.17   10.80
   3 -13   1  303.07   10.60
   3 -13   1  314.57   10.60
  -3 -13  -1  290.67   10.80
   3  13   1  302.87   10.80
  -3  13  -1  313.37   10.80
   3  13   1  320.37   10.90
  -3  13  -1  306.47   10.80
   3  13   1  305.87   10.90
  -3  13  -1  308.57   10.90
   5 -13  -1 1682.83   58.69
  -5 -13   1 1624.64   58.59
  -5 -13   1 1695.73   58.69
   5 -13  -1 1671.63   58.49
   5 -13  -1 1666.13   58.49
  -5 -13   1 1723.53   58.69
  -5 -13   1 1649.83   58.69
  -5  13   1 1702.73   58.59
   5  13  -1 1633.14   58.69
   5  13  -1 1712.73   58.69
   5  13  -1 1711.23   58.79
  -5  13   1 1706.83   58.69
   7 -13  -3  203.78    7.40
  -7 -13   3  213.28    7.50
   7 -13  -3  206.58    7.30
  -7 -13   3  197.18    7.50
  -7 -13   3  204.08    7.50
  -7 -13   3  196.88    7.50
   7  13  -3  209.08    7.50
   7  13  -3  205.58    7.50
  -7  13   3  201.18    7.40
  -7  13   3  191.88    7.50
  -7  13   3  202.58    7.30
   7  13  -3  203.48    7.60
  -7  13   3  207.98    7.30
  -9 -13   5   27.20    1.80
  -9 -13   5   27.60    1.80
   9 -13  -5   21.90    1.60
  -9 -13   5   24.00    1.70
  -9 -13   5   27.90    2.00
  -9  13   5   27.20    1.50
  -9  13   5   27.20    1.80
  -9  13   5   25.90    1.70
   9  13  -5   22.70    1.80
   9  13  -5   22.30    1.80
  11 -13  -7   23.70    2.00
 -11 -13   7   23.90    2.10
  11  13  -7   23.70    2.40
  11  13  -7   23.10    2.30
 -11  13   7   25.60    2.40
 -11  13   7   24.30    1.80
 -11  13   7   26.30    2.20
 -13 -13   9    2.90    2.30
  13 -13  -9    5.50    1.90
 -13  13   9    3.30    1.60
 -13  13   9    3.90    2.30
  -6 -14  10    6.60    2.10
  -6  14  10    5.50    1.70
   6  14 -10    9.50    2.10
  -6  14  10    5.70    2.30
  -4 -14   8  168.08    6.80
   4 -14  -8  162.18    6.50
  -4  14   8  165.68    6.70
   4  14  -8  160.78    6.60
  -4  14   8  167.48    6.70
   4  14  -8  159.08    6.60
  -4  14   8  169.98    6.50
  -2 -14   6  199.38    7.70
   2 -14  -6  212.18    7.60
  -2 -14   6  205.18    7.60
  -2  14   6  209.48    7.80
   2  14  -6  199.88    7.60
  -2  14   6  199.88    7.50
   2  14  -6  206.88    7.70
  -2  14   6  193.58    7.70
   0 -14  -4    1.30    0.60
   0 -14   4    0.10    0.60
   0 -14  -4    1.00    0.50
   0 -14  -4    0.40    0.80
   0 -14   4    0.90    0.50
   0 -14   4    0.50    0.70
   0  14  -4    0.70    0.50
   0  14   4   -0.10    0.30
   0  14   4    0.90    0.40
   0  14  -4    1.10    0.70
   0  14   4    1.00    0.70
   0  14   4    1.50    0.70
   2 -14   2  894.31   32.40
   2 -14   2  931.11   32.30
   2 -14   2  897.61   32.50
  -2 -14  -2  942.81   32.40
  -2 -14  -2  910.41   32.60
   2  14   2  916.01   32.40
   2  14   2  923.41   32.40
   2  14   2  884.91   32.50
  -2  14  -2  980.10   32.30
  -2  14  -2  947.21   32.30
   2  14   2  937.11   32.40
  -2  14  -2  939.51   32.60
  -2  14  -2  951.70   32.30
  -4 -14   0    2.70    0.50
  -4 -14   0    2.10    0.40
   4 -14   0    2.20    0.50
   4  14   0    3.10    0.40
  -4  14   0    2.70    0.50
  -4  14   0    2.60    0.50
   4  14   0    2.70    0.60
  -4  14   0    3.50    0.50
   4  14   0    2.50    0.50
  -6 -14   2 1500.35   53.59
   6 -14  -2 1562.04   53.49
  -6 -14   2 1506.35   53.59
  -6 -14   2 1535.35   53.59
  -6 -14   2 1586.84   53.69
   6 -14  -2 1559.64   53.49
   6 -14  -2 1520.95   53.49
   6  14  -2 1559.54   53.59
   6  14  -2 1456.35   53.69
  -6  14   2 1513.45   53.69
   6  14  -2 1551.84   53.59
  -6  14   2 1555.94   53.59
   8 -14  -4   39.30    1.80
  -8 -14   4   35.10    1.90
  -8 -14   4   36.60    2.10
  -8 -14   4   38.70    2.00
  -8 -14   4   38.00    1.90
   8  14  -4   38.90    2.00
  -8  14   4   41.30    1.90
   8  14  -4   37.90    2.10
  -8  14   4   34.50    2.00
  -8  14   4   39.60    1.70
  10 -14  -6  136.69    5.60
 -10 -14   6  141.59    5.70
 -10 -14   6  141.29    5.80
 -10  14   6  147.09    5.70
 -10  14   6  152.48    6.00
  10  14  -6  149.99    5.90
 -10  14   6  137.29    5.50
  10  14  -6  149.88    5.90
 -12 -14   8   29.10    2.80
  12 -14  -8   29.80    2.40
 -12  14   8   22.90    2.50
 -12  14   8   23.30    2.00
  -7 -15  11    4.00    2.90
   7  15 -11    3.20    2.50
  -7  15  11    2.40    2.00
  -7  15  11    4.20    2.70
   5 -15  -9   18.80    2.00
   5 -15  -9   21.40    2.30
  -5 -15   9   25.00    2.40
  -5  15   9   18.80    1.90
  -5  15   9   20.70    2.30
  -5  15   9   22.80    2.60
   5  15  -9   23.30    2.40
  -3 -15   7   20.20    1.80
   3 -15  -7   22.40    1.70
  -3 -15   7   16.30    1.80
   3  15  -7   21.00    1.70
   3  15  -7   22.20    1.80
  -3  15   7   21.70    1.90
  -3  15   7   25.80    1.70
  -3  15   7   25.60    1.80
   1 -15  -5   68.59    2.80
   1 -15  -5   71.19    3.00
  -1 -15   5   67.69    2.80
  -1 -15   5   62.89    2.90
  -1  15   5   63.49    2.70
   1  15  -5   61.79    2.90
   1  15  -5   63.99    2.80
  -1  15   5   67.09    2.90
  -1  15   5   66.19    2.90
  -1 -15  -3  193.88    7.10
   1 -15   3  190.38    7.10
  -1 -15  -3  198.68    7.30
   1 -15   3  183.58    7.20
   1  15   3  197.58    7.30
   1  15   3  210.88    7.10
  -1  15  -3  186.88    7.30
  -1  15  -3  211.78    7.10
   1  15   3  191.48    7.30
   1  15   3  196.38    7.10
   1  15   3  207.68    7.10
  -1  15  -3  200.38    7.10
   3 -15   1  111.19    4.10
  -3 -15  -1  105.49    4.10
   3 -15   1  112.59    3.80
  -3 -15  -1  108.79    4.00
   3 -15   1  107.69    3.80
  -3  15  -1  110.49    4.00
  -3  15  -1  103.49    4.10
   3  15   1  109.99    4.10
   3  15   1  109.29    4.00
   3  15   1  112.79    4.00
   3  15   1  107.79    4.10
  -3  15  -1  106.69    4.10
  -5 -15   1  328.37   12.00
   5 -15  -1  343.77   11.80
   5 -15  -1  338.87   12.00
  -5 -15   1  345.77   12.10
  -5 -15   1  330.47   12.00
  -5 -15   1  337.47   12.10
   5 -15  -1  335.57   11.80
  -5  15   1  340.57   12.00
   5  15  -1  335.27   12.10
  -5  15   1  329.67   12.10
   5  15  -1  344.07   12.10
   5  15  -1  340.67   12.00
  -5  15   1  335.57   12.00
  -7 -15   3   16.00    1.30
   7 -15  -3   20.10    1.00
  -7 -15   3   16.80    1.20
   7 -15  -3   17.50    1.00
  -7 -15   3   13.60    1.10
  -7 -15   3   18.70    1.30
   7 -15  -3   18.20    1.10
  -7  15   3   17.80    1.20
  -7  15   3   15.20    1.30
   7  15  -3   17.60    1.20
  -7  15   3   18.00    0.80
   7  15  -3   16.80    1.30
  -7  15   3   17.50    0.80
   7  15  -3   21.40    1.30
   9 -15  -5  205.98    7.70
  -9 -15   5  205.08    7.90
  -9 -15   5  210.48    8.00
  -9 -15   5  214.08    7.80
  -9 -15   5  220.28    7.90
  -9  15   5  203.78    7.60
   9  15  -5  198.38    8.00
  -9  15   5  213.28    8.00
  -9  15   5  212.38    7.80
   9  15  -5  198.98    7.90
 -11 -15   7    5.60    1.60
  11 -15  -7    2.80    1.20
  11  15  -7    4.00    1.60
  11  15  -7    4.00    1.60
 -11  15   7    3.50    1.00
 -11  15   7    3.50    1.50
 -11  15   7    3.20    1.60
  13 -15  -9    9.20    2.10
 -13 -15   9    7.80    2.50
 -13  15   9    9.20    2.30
 -13  15   9    8.60    1.70
  -6 -16  10   12.40    2.60
  -6  16  10   10.40    1.90
  -6  16  10    9.50    2.40
   6  16 -10   13.50    2.30
  -4 -16   8   27.50    2.90
  -4 -16   8   27.20    2.30
   4 -16  -8   31.30    2.20
   4 -16  -8   30.40    2.20
  -4  16   8   29.90    2.30
   4  16  -8   27.90    2.30
  -4  16   8   31.60    2.00
   4  16  -8   30.30    2.30
  -4  16   8   31.80    2.30
   2 -16  -6  392.06   13.90
  -2 -16   6  396.76   14.00
  -2 -16   6  376.86   14.10
   2 -16  -6  412.76   14.10
  -2  16   6  369.86   14.00
  -2  16   6  379.46   13.90
  -2  16   6  367.56   14.10
   2  16  -6  386.76   14.10
   2  16  -6  396.46   14.00
   0 -16  -4  158.58    5.80
   0 -16  -4  151.78    5.60
   0 -16   4  151.98    5.60
   0 -16   4  146.39    5.80
   0  16   4  140.59    5.60
   0  16  -4  146.09    5.60
   0  16   4  150.68    5.80
   0  16   4  141.09    5.80
   0  16   4  151.18    5.60
   0  16  -4  168.28    5.70
   0  16  -4  156.28    5.80
   0  16   4  160.28    5.40
   2 -16   2  935.81   33.60
   2 -16   2  975.40   33.70
  -2 -16  -2  989.60   33.90
  -2 -16  -2  946.01   33.70
   2 -16   2  952.80   33.70
   2 -16   2  943.31   33.80
   2  16   2  960.90   33.70
   2  16   2  939.61   33.90
  -2  16  -2  964.80   33.90
  -2  16  -2 1012.40   33.70
   2  16   2  968.80   33.80
   2  16   2  989.00   33.70
  -4 -16   0  553.14   20.40
  -4 -16   0  576.64   20.50
  -4  16   0  590.84   20.50
  -4  16   0  581.54   20.50
   4  16   0  588.64   20.50
  -4  16   0  575.84   20.40
   4  16   0  588.24   20.40
   4  16   0  595.74   20.60
  -6 -16   2 1418.76   49.00
  -6 -16   2 1391.86   49.00
  -6 -16   2 1402.06   49.00
   6 -16  -2 1441.86   48.90
  -6 -16   2 1473.95   49.00
   6 -16  -2 1401.36   48.80
   6 -16  -2 1435.56   48.80
  -6  16   2 1415.76   49.10
  -6  16   2 1408.06   48.90
   6  16  -2 1390.86   49.10
   6  16  -2 1273.27   49.10
   6  16  -2 1348.97   49.00
  -8 -16   4  151.38    5.90
  -8 -16   4  151.38    6.00
  -8 -16   4  153.38    5.90
  -8 -16   4  150.58    6.00
   8 -16  -4  155.08    5.80
  -8  16   4  154.28    5.90
  -8  16   4  166.58    5.60
   8  16  -4  158.68    6.00
   8  16  -4  152.98    6.00
  -8  16   4  138.49    6.00
  -8  16   4  158.28    5.60
 -10 -16   6  130.29    5.30
  10 -16  -6  123.59    5.00
 -10 -16   6  129.39    5.30
  10  16  -6  128.99    5.40
 -10  16   6  123.19    4.90
 -10  16   6  124.69    5.20
  10  16  -6  123.69    5.20
 -10  16   6  127.89    5.30
  12 -16  -8   13.60    1.80
 -12 -16   8    6.80    2.00
 -12  16   8   10.70    1.50
 -12  16   8    7.30    1.80
  12  16  -8   12.90    2.20
  -7 -17  11    9.30    3.10
  -7  17  11    9.80    3.00
  -7  17  11   15.50    2.50
   7  17 -11   12.00    2.80
   5 -17  -9   95.19    4.50
   5 -17  -9   90.89    4.20
  -5 -17   9   89.39    4.50
   5  17  -9   86.39    4.30
  -5  17   9   81.19    4.20
  -5  17   9   85.89    3.90
  -5  17   9   88.09    4.40
  -3 -17   7  328.87   12.20
  -3 -17   7  341.97   12.50
   3 -17  -7  337.77   12.40
   3 -17  -7  330.67   12.20
   3  17  -7  333.27   12.30
  -3  17   7  331.37   12.40
   3  17  -7  338.57   12.40
  -3  17   7  345.67   12.40
  -3  17   7  322.67   12.10
  -1 -17   5   14.90    1.10
   1 -17  -5   11.90    1.00
   1 -17  -5   12.60    1.20
  -1 -17   5   11.80    1.30
  -1  17   5   11.80    1.20
   1  17  -5    9.40    1.10
  -1  17   5   10.90    1.20
  -1  17   5   10.20    0.90
   1  17  -5   10.40    1.00
  -1 -17  -3    2.00    0.60
  -1 -17  -3    3.10    0.50
   1 -17   3    1.90    0.60
   1 -17   3    1.70    0.40
   1 -17   3    1.30    0.30
   1  17   3    2.60    0.50
   1  17   3    1.40    0.40
  -1  17  -3    1.60    0.40
   1  17   3    2.40    0.70
  -1  17  -3    1.70    0.40
   1  17   3    1.60    0.60
   1  17   3    2.00    0.50
  -1  17  -3    3.40    0.70
  -3 -17  -1  609.14   21.80
   3 -17   1  597.54   21.70
  -3 -17  -1  621.84   21.60
   3  17   1  602.54   21.80
  -3  17  -1  625.54   21.70
  -3  17  -1  628.74   21.80
  -3  17  -1  624.14   21.80
   3  17   1  647.04   21.60
   3  17   1  611.94   21.80
   3  17   1  606.54   21.60
  -5 -17   1  996.90   34.70
   5 -17  -1 1002.00   34.50
  -5 -17   1 1033.40   34.90
   5 -17  -1  996.80   34.70
  -5 -17   1  994.20   34.80
  -5 -17   1  980.00   34.80
   5 -17  -1  981.40   34.50
   5  17  -1  936.51   34.80
   5  17  -1  982.50   34.70
  -5  17   1 1000.40   34.80
  -5  17   1 1020.00   34.70
  -5  17   1  986.20   34.70
   5  17  -1  983.10   34.90
  -7 -17   3  323.67   11.40
   7 -17  -3  323.87   11.20
  -7 -17   3  321.97   11.40
  -7 -17   3  326.57   11.40
   7 -17  -3  294.07   11.20
  -7 -17   3  316.87   11.40
  -7  17   3  313.77   11.50
   7  17  -3  294.97   11.50
  -7  17   3  321.67   11.30
   7  17  -3  309.87   11.40
  -9 -17   5   25.30    1.80
   9 -17  -5   23.70    1.50
  -9 -17   5   21.90    1.80
  -9 -17   5   20.90    1.60
  -9  17   5   21.00    1.70
  -9  17   5   22.30    1.30
   9  17  -5   24.00    1.90
   9  17  -5   24.30    1.80
  -9  17   5   21.90    1.80
 -11 -17   7    7.80    1.60
  11 -17  -7    5.00    1.20
 -11  17   7    6.60    1.10
  11  17  -7    6.40    1.70
 -11  17   7    9.90    1.80
  11  17  -7    7.40    1.70
 -13 -17   9   37.60    3.30
  13 -17  -9   40.50    3.20
 -13  17   9   35.70    2.70
 -13  17   9   40.20    3.40
   6 -18 -10    4.30    2.00
  -6 -18  10    6.60    2.40
   6 -18 -10    5.00    2.00
  -6  18  10    4.40    2.30
   6  18 -10    6.90    2.10
  -6  18  10    2.00    2.10
  -6  18  10    4.30    1.60
  -4 -18   8   43.10    2.70
   4 -18  -8   39.30    2.60
   4 -18  -8   43.40    2.60
  -4 -18   8   42.60    2.70
  -4  18   8   41.30    2.30
  -4  18   8   37.90    2.60
  -4  18   8   42.40    2.80
   4  18  -8   46.40    2.70
   4  18  -8   41.00    2.50
  -2 -18   6  140.29    5.40
   2 -18  -6  136.59    5.40
   2 -18  -6  134.89    5.50
  -2 -18   6  146.59    5.70
  -2  18   6  139.99    5.60
   2  18  -6  141.89    5.40
  -2  18   6  146.59    5.60
   2  18  -6  130.99    5.50
  -2  18   6  132.89    5.30
   0 -18   4    0.50    0.50
   0 -18   4    0.40    0.70
   0 -18  -4    0.50    0.50
   0 -18  -4    0.10    0.70
   0  18   4    0.10    0.80
   0  18  -4    0.00    0.60
   0  18   4    0.20    0.60
   0  18  -4    0.30    0.70
   0  18   4   -0.10    0.40
   0  18  -4    0.20    0.50
   0  18   4   -0.20    0.70
   0  18   4    0.10    0.40
   2 -18   2  453.65   15.80
   2 -18   2  442.16   16.00
  -2 -18  -2  428.56   16.00
   2 -18   2  453.55   15.80
   2 -18   2  440.76   15.80
  -2 -18  -2  446.56   15.90
   2  18   2  457.85   15.80
  -2  18  -2  457.25   15.80
   2  18   2  470.55   15.80
  -2  18  -2  445.36   16.10
   2  18   2  464.05   15.90
   2  18   2  437.96   16.00
  -4 -18   0 2135.59   74.89
  -4 -18   0 2061.79   74.99
   4  18   0 2161.98   74.89
   4  18   0 2140.49   75.09
  -4  18   0 2105.39   74.99
  -4  18   0 2163.38   74.99
  -4  18   0 2175.88   74.99
   4  18   0 2161.68   75.09
   4  18   0 2248.08   74.89
  -6 -18   2  107.79    4.20
   6 -18  -2  110.99    3.90
  -6 -18   2  115.29    4.30
  -6 -18   2  100.89    4.10
   6 -18  -2  109.59    4.10
  -6 -18   2  104.79    4.20
   6 -18  -2  103.89    3.90
   6  18  -2  107.99    4.30
  -6  18   2  112.79    4.10
  -6  18   2  108.79    4.30
   6  18  -2  107.19    4.10
   8 -18  -4    5.70    0.80
  -8 -18   4    5.70    1.00
  -8 -18   4    4.10    0.90
  -8 -18   4    5.20    1.10
  -8  18   4    7.70    1.20
  -8  18   4    6.00    0.60
  -8  18   4    6.00    0.60
  -8  18   4    5.90    1.00
   8  18  -4    4.60    0.90
   8  18  -4    7.10    1.20
 -10 -18   6  118.39    5.20
  10 -18  -6  133.39    5.10
 -10  18   6  127.59    5.30
  10  18  -6  119.99    5.30
 -10  18   6  126.19    5.40
 -10  18   6  129.99    4.90
  10  18  -6  135.49    5.50
  12 -18  -8   18.40    2.00
 -12 -18   8   19.20    2.50
 -12  18   8   16.60    1.80
 -12  18   8   19.70    2.40
  12  18  -8   18.30    2.40
  -7 -19  11   15.70    3.80
  -7  19  11   11.70    2.80
   7  19 -11   12.10    2.80
  -5 -19   9   66.19    3.80
   5 -19  -9   70.59    3.70
   5 -19  -9   71.59    3.90
  -5  19   9   70.59    3.90
  -5  19   9   68.09    3.90
   5  19  -9   68.49    3.60
  -5  19   9   70.79    3.40
   3 -19  -7   66.69    3.20
   3 -19  -7   75.99    3.60
  -3 -19   7   71.09    3.30
  -3 -19   7   65.29    3.40
  -3  19   7   75.59    3.60
   3  19  -7   81.79    3.50
   3  19  -7   70.99    3.30
  -3  19   7   69.99    3.50
  -3  19   7   63.69    3.00
  -1 -19   5  201.58    7.30
   1 -19  -5  193.58    7.50
   1 -19  -5  205.48    7.30
  -1 -19   5  196.18    7.50
  -1  19   5  201.68    7.50
  -1  19   5  198.28    7.20
   1  19  -5  192.18    7.50
   1  19  -5  194.78    7.30
  -1  19   5  189.28    7.50
  -1 -19  -3   14.30    1.10
   1 -19   3   14.30    1.10
   1 -19   3   14.80    1.00
   1 -19   3   16.10    0.90
  -1 -19  -3   13.90    0.90
   1 -19   3   14.40    0.80
  -1  19  -3   15.40    0.80
   1  19   3   14.90    1.10
   1  19   3   15.10    0.90
   1  19   3   15.00    0.80
  -1  19  -3   12.20    1.10
   1  19   3   12.30    1.10
  -1  19  -3   15.30    0.80
   1  19   3   15.70    0.90
  -3 -19  -1  192.88    7.30
  -3 -19  -1  199.18    7.10
   3 -19   1  195.58    7.30
   3  19   1  212.68    7.10
  -3  19  -1  192.58    7.30
  -3  19  -1  206.58    7.20
   3  19   1  196.68    7.30
   3  19   1  202.08    7.10
  -3  19  -1  200.48    7.30
   3  19   1  190.68    7.30
  -5 -19   1  279.37   10.40
   5 -19  -1  283.27   10.30
  -5 -19   1  291.57   10.20
  -5 -19   1  275.97   10.30
  -5  19   1  294.57   10.30
   5  19  -1  281.67   10.20
  -5  19   1  283.17   10.30
  -5  19   1  290.47   10.30
   5  19  -1  288.37   10.40
   5  19  -1  294.97   10.50
  -7 -19   3   14.00    1.30
   7 -19  -3   11.60    0.90
  -7 -19   3   17.30    1.30
  -7 -19   3   13.20    1.20
  -7 -19   3   14.00    1.20
   7 -19  -3   11.80    1.00
  -7  19   3   14.80    1.20
   7  19  -3   12.80    1.10
  -7  19   3   13.10    1.20
   7  19  -3   15.10    1.30
  -9 -19   5   62.59    3.00
  -9 -19   5   63.29    3.10
  -9 -19   5   65.99    3.10
   9 -19  -5   64.19    2.80
  -9  19   5   68.59    2.60
   9  19  -5   68.69    3.10
   9  19  -5   63.59    3.20
  -9  19   5   61.99    3.10
  -9  19   5   63.69    3.00
  11 -19  -7   18.20    1.90
 -11 -19   7   23.30    2.20
 -11  19   7   20.00    1.50
  11  19  -7   20.70    2.20
  11  19  -7   21.80    2.40
 -11  19   7   21.30    2.30
 -13 -19   9   23.70    3.10
  13 -19  -9   22.10    2.50
 -13  19   9   20.60    2.80
 -13  19   9   19.30    2.10
  13  19  -9   20.00    2.80
   6 -20 -10   13.40    2.50
  -6 -20  10   14.70    2.50
   6 -20 -10   11.90    2.10
   6  20 -10   13.70    2.40
  -6  20  10   12.30    2.40
  -6  20  10   12.10    1.90
  -6  20  10   12.10    2.60
   4 -20  -8   48.80    3.10
  -4 -20   8   53.49    3.20
  -4 -20   8   53.29    3.00
   4 -20  -8   46.50    2.80
  -4  20   8   59.79    3.30
  -4  20   8   50.49    3.20
   4  20  -8   53.59    3.10
   4  20  -8   52.99    2.90
  -4  20   8   51.39    2.60
  -2 -20   6   37.70    2.10
  -2 -20   6   41.00    2.30
   2 -20  -6   44.20    2.10
   2 -20  -6   34.80    2.30
   2  20  -6   41.30    2.40
   2  20  -6   36.90    2.10
  -2  20   6   38.50    1.90
  -2  20   6   43.20    2.40
  -2  20   6   40.90    2.30
   0 -20   4  236.28    9.40
   0 -20   4  245.48    9.20
   0  20   4  271.67    9.20
   0  20   4  244.88    9.40
   0  20  -4  256.17    9.20
   0  20   4  254.77    9.10
   0  20  -4  279.77    9.20
   0  20  -4  255.27    9.50
   0  20   4  251.77    9.40
   2 -20   2  274.87    9.70
   2 -20   2  287.87    9.80
  -2 -20  -2  268.37    9.80
   2 -20   2  271.17    9.70
  -2 -20  -2  261.37    9.80
  -2 -20  -2  265.47   10.00
   2 -20   2  271.67   10.00
  -2  20  -2  269.77   10.00
   2  20   2  291.57    9.70
   2  20   2  289.47    9.90
   2  20   2  274.47    9.70
   2  20   2  276.87   10.00
  -4 -20   0  369.76   13.40
  -4 -20   0  358.46   13.20
  -4  20   0  385.26   13.40
   4  20   0  368.86   13.40
  -4  20   0  371.96   13.40
  -4  20   0  376.16   13.30
   4  20   0  370.46   13.20
   4  20   0  394.36   13.20
  -6 -20   2   98.39    3.90
  -6 -20   2   96.69    3.80
  -6 -20   2   99.59    3.90
   6 -20  -2   94.29    3.50
   6 -20  -2   95.99    3.50
  -6 -20   2   95.79    3.70
   6 -20  -2   99.99    3.70
  -6  20   2   93.09    3.90
   6  20  -2   96.39    3.90
   6  20  -2   92.19    3.70
  -6  20   2   98.59    3.80
   6  20  -2   90.69    3.90
  -8 -20   4   46.40    2.40
  -8 -20   4   52.79    2.60
   8 -20  -4   57.29    2.30
  -8 -20   4   50.79    2.50
  -8  20   4   53.09    2.50
  -8  20   4   54.69    2.60
   8  20  -4   53.49    2.70
   8  20  -4   50.89    2.50
  10 -20  -6   39.20    2.20
 -10 -20   6   35.10    2.30
  10  20  -6   43.10    2.70
 -10  20   6   37.30    2.40
 -10  20   6   34.00    1.80
 -10  20   6   36.10    2.40
  10  20  -6   38.90    2.50
 -12 -20   8   33.00    3.00
  12 -20  -8   32.90    2.60
 -12  20   8   30.10    2.10
 -12  20   8   33.90    3.20
  12  20  -8   30.00    2.90
   5 -21  -9   26.10    2.50
   5 -21  -9   25.20    2.80
  -5 -21   9   22.70    2.70
  -5  21   9   25.10    2.60
  -5  21   9   27.10    2.80
  -5  21   9   23.60    2.00
   5  21  -9   26.90    2.50
  -3 -21   7  263.17    9.90
   3 -21  -7  259.27    9.80
  -3 -21   7  266.47    9.60
   3 -21  -7  265.97    9.60
  -3  21   7  253.57    9.80
  -3  21   7  255.77    9.40
   3  21  -7  246.98    9.80
   3  21  -7  250.87    9.60
  -3  21   7  252.67    9.80
  -1 -21   5  152.48    5.80
   1 -21  -5  161.48    6.00
   1 -21  -5  156.68    5.80
  -1 -21   5  148.09    6.00
  -1  21   5  150.18    6.00
   1  21  -5  153.48    5.70
  -1  21   5  152.38    6.00
   1  21  -5  152.08    6.10
  -1  21   5  151.88    5.70
   1 -21   3   35.10    1.60
  -1 -21  -3   38.70    1.90
   1 -21   3   36.20    1.90
   1 -21   3   37.80    1.70
  -1 -21  -3   38.80    1.70
   1 -21   3   38.80    1.60
  -1 -21  -3   32.10    2.00
   1  21   3   34.70    1.90
  -1  21  -3   40.80    1.50
   1  21   3   40.90    1.60
   1  21   3   42.60    1.70
  -1  21  -3   40.60    1.50
   1  21   3   37.70    1.90
  -1  21  -3   34.40    1.90
   1  21   3   43.40    1.60
  -3 -21  -1   81.29    3.30
  -3 -21  -1   79.39    3.40
   3 -21   1   82.79    3.30
  -3 -21  -1   86.79    3.30
   3 -21   1   86.89    3.40
   3  21   1   92.89    3.20
   3  21   1   94.89    3.20
   3  21   1   81.49    3.50
  -3  21  -1   85.89    3.50
  -3  21  -1   88.69    3.30
   3  21   1   89.89    3.50
  -3  21  -1   87.99    3.50
  -5 -21   1  242.68    9.00
  -5 -21   1  251.37    8.90
  -5 -21   1  253.17    9.10
   5 -21  -1  242.38    9.00
   5  21  -1  270.57    9.00
   5  21  -1  254.17    9.20
   5  21  -1  242.28    8.90
  -5  21   1  249.18    9.00
   5  21  -1  236.88    9.10
  -5  21   1  238.68    9.10
  -5  21   1  255.07    9.00
   7 -21  -3  114.49    4.20
  -7 -21   3  105.29    4.30
   7 -21  -3  109.19    4.10
  -7 -21   3  112.59    4.40
  -7 -21   3  112.89    4.30
  -7  21   3  113.49    4.30
  -7  21   3  108.29    4.50
   7  21  -3  104.29    4.50
   7  21  -3  107.39    4.30
  -9 -21   5   30.40    2.10
  -9 -21   5   29.30    1.90
  -9 -21   5   31.50    2.00
   9 -21  -5   30.60    1.80
  -9  21   5   29.90    2.00
  -9  21   5   32.70    2.10
   9  21  -5   33.50    2.30
   9  21  -5   28.30    2.00
  -9  21   5   31.90    1.30
 -11 -21   7    1.10    1.40
  11 -21  -7    2.10    1.20
 -11  21   7    1.00    1.50
  11  21  -7    1.50    1.50
  11  21  -7    3.40    1.60
 -11  21   7    1.50    0.80
 -13 -21   9   12.60    2.50
  13 -21  -9   13.40    2.30
 -13  21   9    7.90    2.80
 -13  21   9   14.10    1.60
  13  21  -9   13.00    2.60
   6 -22 -10   20.90    2.90
  -6 -22  10   14.60    2.60
   6 -22 -10   18.70    2.30
  -6  22  10   21.30    2.70
   6  22 -10   18.90    2.50
  -6  22  10   15.70    1.90
  -6  22  10   22.40    2.90
   4 -22  -8   52.29    3.10
  -4 -22   8   55.09    3.10
  -4 -22   8   48.80    3.10
   4 -22  -8   52.19    2.90
  -4  22   8   50.39    3.00
  -4  22   8   52.79    2.60
   4  22  -8   54.29    3.20
  -4  22   8   53.19    3.10
   4  22  -8   54.39    2.90
  -2 -22   6  153.48    6.10
   2 -22  -6  167.58    6.40
   2 -22  -6  150.18    6.00
  -2 -22   6  153.48    6.30
   2  22  -6  164.88    6.40
  -2  22   6  156.98    5.90
   2  22  -6  161.88    6.10
  -2  22   6  157.48    6.30
  -2  22   6  161.38    6.40
   0 -22  -4    0.90    0.60
   0 -22   4    0.20    0.80
   0 -22  -4    0.40    0.70
   0 -22   4    0.20    0.50
   0  22   4    0.50    0.50
   0  22   4    0.50    0.40
   0  22  -4    1.00    0.80
   0  22   4    0.70    0.80
   0  22  -4    0.00    0.60
   0  22  -4    0.70    0.50
   0  22   4    0.50    0.70
   2 -22   2  208.48    7.70
   2 -22   2  215.88    7.70
  -2 -22  -2  219.68    7.80
   2 -22   2  213.08    8.00
  -2 -22  -2  208.08    8.00
  -2 -22  -2  218.68    7.80
   2 -22   2  216.08    7.80
  -2  22  -2  213.88    8.00
   2  22   2  228.28    7.70
   2  22   2  212.88    7.90
   2  22   2  220.68    7.70
   2  22   2  225.98    8.00
  -4 -22   0   28.50    1.70
  -4 -22   0   33.60    1.50
   4  22   0   35.80    1.70
  -4  22   0   31.10    1.60
   4  22   0   34.20    1.40
   4  22   0   34.00    1.50
   4  22   0   33.60    1.70
  -4  22   0   33.30    1.60
  -4  22   0   30.80    1.60
   6 -22  -2   74.79    2.70
  -6 -22   2   74.59    3.00
  -6 -22   2   73.29    3.20
   6 -22  -2   80.69    3.00
  -6 -22   2   70.69    3.00
   6 -22  -2   74.09    2.70
   6  22  -2   68.99    2.90
   6  22  -2   73.09    3.20
   6  22  -2   73.49    3.30
  -6  22   2   71.99    3.10
  -6  22   2   68.89    3.00
  -6  22   2   75.39    3.00
  -8 -22   4  103.49    4.20
  -8 -22   4  102.69    4.10
   8 -22  -4   99.39    3.90
  -8 -22   4   98.59    4.10
   8  22  -4  101.99    4.40
   8  22  -4   95.29    4.10
  -8  22   4   99.99    4.10
  -8  22   4  109.09    4.40
 -10 -22   6   15.00    1.80
  10 -22  -6    8.10    1.20
 -10 -22   6   11.60    1.80
  10  22  -6   17.60    2.10
 -10  22   6   10.20    1.50
 -10  22   6   10.40    0.90
 -10  22   6   13.60    1.80
  10  22  -6   14.30    1.70
 -12 -22   8   41.80    3.30
  12 -22  -8   42.30    2.90
 -12  22   8   40.10    2.20
  12  22  -8   43.70    3.20
 -12  22   8   45.60    3.50
   5 -23  -9    8.70    1.70
   5 -23  -9    8.80    2.00
  -5 -23   9    8.60    2.20
  -5  23   9   10.10    1.50
  -5  23   9    9.00    2.00
   5  23  -9   10.40    1.80
  -5  23   9    8.40    2.00
  -3 -23   7   18.90    2.00
   3 -23  -7   15.10    1.60
   3 -23  -7   22.10    2.20
  -3 -23   7   19.80    1.80
  -3  23   7   19.70    2.10
  -3  23   7   19.60    1.50
  -3  23   7   19.70    2.10
   3  23  -7   19.90    1.70
   3  23  -7   15.50    1.80
  -1 -23   5  429.76   15.70
   1 -23  -5  437.46   15.80
  -1 -23   5  442.66   15.50
   1 -23  -5  446.66   15.50
   1  23  -5  436.96   15.80
  -1  23   5  421.46   15.30
   1  23  -5  421.06   15.40
  -1  23   5  435.06   15.80
  -1  23   5  436.26   15.70
   1 -23   3   63.79    2.40
   1 -23   3   59.39    2.80
  -1 -23  -3   59.39    2.70
   1 -23   3   60.09    2.40
  -1 -23  -3   59.89    2.50
   1 -23   3   62.89    2.60
  -1  23  -3   60.59    2.80
   1  23   3   58.29    2.70
   1  23   3   64.39    2.30
   1  23   3   61.39    2.30
   1  23   3   65.59    2.50
   1  23   3   61.19    2.70
   3 -23   1   45.80    2.20
  -3 -23  -1   46.80    2.00
   3 -23   1   48.20    2.10
  -3 -23  -1   44.40    2.20
  -3 -23  -1   47.60    2.00
   3  23   1   47.90    2.20
   3  23   1   50.99    2.20
  -3  23  -1   50.69    2.20
  -3  23  -1   47.20    2.20
   3  23   1   50.79    1.90
  -3  23  -1   45.90    2.00
   3  23   1   49.60    1.90
  -5 -23   1  234.58    8.90
   5 -23  -1  248.38    8.90
  -5 -23   1  243.98    9.00
  -5 -23   1  235.18    8.80
   5  23  -1  270.67    8.80
   5  23  -1  232.48    9.00
  -5  23   1  247.38    8.90
   5  23  -1  251.37    9.10
  -5  23   1  249.58    8.90
   5  23  -1  231.88    8.80
  -5  23   1  247.18    9.00
   7 -23  -3   79.99    3.20
  -7 -23   3   86.29    3.40
  -7 -23   3   80.39    3.50
  -7 -23   3   83.69    3.40
  -7  23   3   83.19    3.60
   7  23  -3   85.19    3.40
  -7  23   3   84.19    3.40
   7  23  -3   79.59    3.70
  -9 -23   5   44.80    2.50
  -9 -23   5   45.30    2.70
   9 -23  -5   45.90    2.20
   9  23  -5   45.30    2.50
  -9  23   5   46.00    2.60
   9  23  -5   46.80    2.70
  -9  23   5   48.90    2.50
  11 -23  -7   22.90    2.10
 -11 -23   7   30.10    2.70
  11  23  -7   24.00    2.40
  11  23  -7   23.60    2.60
 -11  23   7   25.60    1.40
 -11  23   7   27.00    2.70
 -13 -23   9    6.70    2.70
  13 -23  -9    9.70    2.20
 -13  23   9    7.80    1.30
  13  23  -9    5.60    2.40
 -13  23   9    7.90    2.90
  -6 -24  10    1.90    2.40
   6 -24 -10    2.50    1.80
   6 -24 -10    3.60    2.40
  -6  24  10    2.20    2.40
   6  24 -10    3.30    1.90
  -6  24  10    2.60    2.20
  -6  24  10    2.10    1.50
   4 -24  -8   22.70    2.10
  -4 -24   8   22.10    2.20
   4 -24  -8   19.90    2.20
  -4 -24   8   17.10    2.10
   4  24  -8   23.60    2.40
  -4  24   8   18.10    1.60
  -4  24   8   20.10    2.30
   4  24  -8   22.60    2.00
  -4  24   8   19.30    2.30
  -2 -24   6  175.38    6.70
   2 -24  -6  174.88    6.70
  -2 -24   6  174.28    7.00
   2 -24  -6  185.88    7.00
  -2  24   6  167.68    6.90
  -2  24   6  178.48    7.00
  -2  24   6  172.88    6.50
   2  24  -6  179.48    6.70
   2  24  -6  177.78    7.00
   0 -24  -4   88.59    3.50
   0 -24   4   89.09    3.50
   0 -24  -4   92.89    3.80
   0 -24   4   88.79    3.80
   0  24   4   91.59    3.40
   0  24  -4   78.49    3.80
   0  24  -4   87.79    3.40
   0  24  -4   94.89    3.40
   0  24   4   97.79    3.40
   0  24   4   87.19    3.80
   0  24   4   89.49    3.80
   2 -24   2   52.99    2.50
  -2 -24  -2   56.49    2.30
  -2 -24  -2   54.19    2.20
   2 -24   2   56.39    2.20
   2 -24   2   52.99    2.10
  -2 -24  -2   53.79    2.50
   2 -24   2   54.39    2.30
  -2  24  -2   59.59    2.60
  -2  24  -2   57.99    2.50
   2  24   2   60.59    2.50
   2  24   2   57.79    2.10
   2  24   2   60.19    2.60
   2  24   2   58.99    2.10
  -4 -24   0   40.80    1.80
  -4 -24   0   41.90    2.00
  -4  24   0   47.30    2.10
  -4  24   0   44.00    2.00
   4  24   0   41.00    2.10
   4  24   0   46.80    1.80
   4  24   0   43.50    1.80
  -4  24   0   43.60    2.10
   4  24   0   43.70    2.20
  -6 -24   2   29.20    1.60
   6 -24  -2   27.80    1.20
   6 -24  -2   28.70    1.20
   6 -24  -2   30.40    1.60
  -6 -24   2   31.10    1.70
  -6 -24   2   30.70    1.70
  -6  24   2   32.40    1.60
   6  24  -2   27.40    1.50
  -6  24   2   28.40    1.70
  -6  24   2   28.50    1.60
   6  24  -2   32.00    1.90
   6  24  -2   27.20    1.70
  -8 -24   4  138.49    5.30
  -8 -24   4  130.59    5.20
  -8 -24   4  131.79    5.40
   8 -24  -4  133.89    5.00
  -8  24   4  136.09    5.30
   8  24  -4  134.69    5.20
  -8  24   4  133.39    5.40
   8  24  -4  127.69    5.50
 -10 -24   6   17.80    2.00
  10 -24  -6   18.40    1.60
 -10 -24   6   21.80    2.10
 -10  24   6   18.30    2.00
 -10  24   6   21.10    2.20
  10  24  -6   21.30    2.30
  10  24  -6   22.90    2.10
  12 -24  -8    6.10    1.70
 -12 -24   8    5.60    2.10
 -12  24   8    7.10    2.10
  12  24  -8    5.30    1.90
 -12  24   8    6.80    1.00
  12  24  -8    7.20    2.30
   5 -25  -9    6.70    1.70
  -5 -25   9    5.50    2.20
   5 -25  -9    5.60    1.90
   5  25  -9    7.30    2.10
  -5  25   9    5.30    1.30
  -5  25   9    3.00    1.80
  -5  25   9    4.30    1.90
   5  25  -9    5.20    1.60
   3 -25  -7   51.29    3.00
  -3 -25   7   57.69    3.10
  -3 -25   7   54.99    2.90
   3 -25  -7   54.59    2.70
  -3  25   7   54.99    2.50
   3  25  -7   52.39    3.00
  -3  25   7   56.79    3.10
  -3  25   7   52.89    3.10
   3  25  -7   55.69    2.70
  -1 -25   5   21.70    1.40
  -1 -25   5   20.60    1.80
   1 -25  -5   16.30    1.80
   1  25  -5   23.50    1.90
  -1  25   5   19.60    1.10
   1  25  -5   21.30    1.30
  -1  25   5   21.80    1.70
  -1  25   5   23.90    1.90
   1 -25   3  153.98    5.50
   1 -25   3  141.89    5.50
   1 -25   3  147.09    5.80
  -1 -25  -3  144.29    5.90
  -1 -25  -3  142.29    5.60
   1  25   3  155.48    5.40
  -1  25  -3  149.99    5.90
   1  25   3  161.38    5.40
   1  25   3  147.89    5.80
   1  25   3  150.88    5.90
   1  25   3  162.78    5.60
  -3 -25  -1  534.95   18.30
   3 -25   1  508.95   18.10
   3 -25   1  504.35   18.30
  -3 -25  -1  511.85   18.30
  -3 -25  -1  495.85   18.50
   3 -25   1  511.25   18.50
  -3  25  -1  520.45   18.50
   3  25   1  538.85   18.10
   3  25   1  501.85   18.50
   3  25   1  531.75   18.10
  -3  25  -1  510.15   18.50
  -3  25  -1  531.95   18.40
   3  25   1  533.35   18.50
  -5 -25   1  270.97   10.00
   5 -25  -1  260.47    9.80
  -5 -25   1  267.67    9.90
  -5 -25   1  270.17    9.70
  -5  25   1  274.07    9.90
   5  25  -1  272.67   10.00
  -5  25   1  269.47    9.80
   5  25  -1  276.27    9.70
   5  25  -1  266.77   10.00
  -5  25   1  262.97    9.80
   5  25  -1  284.47    9.70
  -7 -25   3  111.29    4.60
   7 -25  -3  116.29    4.30
  -7 -25   3  119.39    4.80
  -7 -25   3  106.89    4.50
  -7  25   3  115.69    4.70
  -7  25   3  113.89    4.60
   7  25  -3  125.09    4.50
   7  25  -3  115.19    4.80
  -9 -25   5  122.39    5.00
   9 -25  -5  117.29    4.70
  -9 -25   5  121.09    5.10
   9  25  -5  125.39    5.30
   9  25  -5  118.49    4.90
  -9  25   5  116.59    5.10
  -9  25   5  119.79    5.00
 -11 -25   7   88.09    4.50
  11 -25  -7   89.69    4.00
 -11  25   7   82.99    4.40
  11  25  -7   91.49    4.60
  11  25  -7   86.79    4.30
  13 -25  -9   23.30    2.60
 -13 -25   9   22.00    3.00
 -13  25   9   30.50    3.60
  13  25  -9   25.20    3.10
  -6 -26  10   28.40    3.20
   6 -26 -10   22.50    3.00
   6 -26 -10   24.70    2.60
  -6  26  10   25.50    3.20
   6  26 -10   27.40    3.00
  -6  26  10   26.60    3.10
  -6  26  10   21.30    2.10
   4 -26  -8   32.60    2.30
   4 -26  -8   30.50    2.80
  -4 -26   8   33.20    2.50
  -4 -26   8   29.60    2.60
  -4  26   8   32.30    2.50
   4  26  -8   33.20    2.30
  -4  26   8   31.10    1.90
  -4  26   8   38.00    2.90
   4  26  -8   34.20    2.80
   2 -26  -6   41.20    2.70
   2 -26  -6   40.60    2.20
  -2 -26   6   41.70    2.30
  -2 -26   6   43.00    2.50
   2  26  -6   42.70    2.50
  -2  26   6   39.00    2.60
   2  26  -6   39.00    2.10
  -2  26   6   39.60    1.80
  -2  26   6   41.80    2.60
   0 -26   4    0.00    0.60
   0 -26   4    0.30    0.80
   0 -26  -4    0.60    0.60
   0 -26  -4    0.00    0.90
   0  26   4    0.30    0.40
   0  26   4    0.20    0.40
   0  26  -4    0.40    0.50
   0  26   4    0.10    0.90
   0  26  -4   -0.40    0.90
   0  26  -4    0.10    0.40
   0  26   4    0.20    0.90
  -2 -26  -2  126.19    5.10
   2 -26   2  134.49    4.70
  -2 -26  -2  124.59    4.80
   2 -26   2  124.99    5.10
   2 -26   2  127.09    4.70
   2 -26   2  133.89    4.90
  -2  26  -2  130.69    5.20
   2  26   2  138.19    5.00
   2  26   2  131.59    5.10
  -2  26  -2  133.69    5.10
  -4 -26   0  253.67    9.30
  -4 -26   0  244.58    9.50
  -4  26   0  267.77    9.50
   4  26   0  260.47    9.60
   4  26   0  268.57    9.20
  -4  26   0  265.47    9.50
   4  26   0  245.28    9.50
   4  26   0  260.77    9.20
  -4  26   0  261.37    9.50
   6 -26  -2  106.59    4.20
  -6 -26   2  113.09    4.50
  -6 -26   2  107.29    4.30
   6 -26  -2  107.09    3.90
  -6 -26   2  112.79    4.20
   6 -26  -2  103.49    3.90
   6  26  -2  107.79    4.60
  -6  26   2  114.79    4.40
   6  26  -2  105.29    4.50
  -6  26   2  112.79    4.20
   6  26  -2  110.19    4.20
  -6  26   2  109.19    4.30
  -8 -26   4  105.59    4.60
   8 -26  -4  106.29    4.20
  -8 -26   4  111.59    4.50
  -8 -26   4  106.59    4.50
  -8  26   4  113.09    4.70
  -8  26   4  109.59    4.50
   8  26  -4  116.39    4.50
   8  26  -4  111.19    4.80
 -10 -26   6    2.00    1.40
  10 -26  -6    1.40    1.00
 -10 -26   6    2.40    1.40
  10  26  -6    1.40    1.50
  10  26  -6    2.00    1.30
 -10  26   6    2.30    1.40
  12 -26  -8   41.40    2.90
 -12 -26   8   39.70    3.50
 -12  26   8   37.80    3.30
  12  26  -8   38.10    3.10
  12  26  -8   38.90    3.50
   5 -27  -9   12.80    2.30
  -5 -27   9   13.90    2.30
   5 -27  -9   15.30    2.00
   5  27  -9   18.90    2.50
  -5  27   9   15.40    2.30
   5  27  -9   14.20    1.90
  -5  27   9   14.00    1.50
  -5  27   9   12.40    2.50
   3 -27  -7   35.10    2.30
   3 -27  -7   39.60    2.90
  -3 -27   7   41.40    2.50
  -3 -27   7   39.40    2.70
  -3  27   7   43.30    2.00
   3  27  -7   39.40    2.30
  -3  27   7   39.20    2.60
  -3  27   7   43.90    2.90
   3  27  -7   46.60    2.90
   1 -27  -5   53.59    2.40
   1 -27  -5   49.40    2.70
  -1 -27   5   52.29    2.80
  -1 -27   5   48.60    2.40
   1  27  -5   49.99    2.20
  -1  27   5   52.89    2.70
  -1  27   5   50.49    2.00
   1  27  -5   50.89    2.70
  -1  27   5   51.39    2.70
   1 -27   3  149.79    5.70
  -1 -27  -3  155.18    5.70
   1 -27   3  153.48    6.00
  -1 -27  -3  151.58    6.10
   1  27   3  165.08    5.80
   1  27   3  157.98    6.10
  -1  27  -3  151.08    6.10
   1  27   3  159.68    6.10
   3 -27   1   67.29    2.40
   3 -27   1   65.69    2.90
  -3 -27  -1   66.99    3.00
  -3 -27  -1   62.99    2.60
   3 -27   1   66.39    2.80
  -3  27  -1   68.39    2.80
   3  27   1   66.49    2.90
   3  27   1   70.29    3.00
  -3  27  -1   66.19    2.90
  -3  27  -1   65.79    2.90
  -5 -27   1   57.89    2.40
  -5 -27   1   51.49    2.60
  -5 -27   1   54.89    2.70
   5  27  -1   55.29    2.70
   5  27  -1   53.29    2.60
  -5  27   1   56.79    2.50
   5  27  -1   60.79    2.30
  -5  27   1   56.39    2.60
   5  27  -1   62.39    2.30
  -7 -27   3   71.19    3.30
  -7 -27   3   75.99    3.10
  -7 -27   3   69.09    3.10
   7 -27  -3   71.79    2.80
   7  27  -3   72.59    3.00
   7  27  -3   73.59    3.40
  -7  27   3   73.19    3.30
  -7  27   3   65.19    3.10
  -9 -27   5   21.90    2.20
  -9 -27   5   29.90    2.20
   9 -27  -5   25.60    1.60
  -9  27   5   26.20    2.10
  -9  27   5   27.10    2.20
   9  27  -5   27.20    2.00
   9  27  -5   30.40    2.40
  11 -27  -7    5.70    1.30
 -11 -27   7    7.80    2.00
 -11  27   7    6.40    2.10
  11  27  -7    7.20    2.00
  11  27  -7    5.60    1.60
  13 -27  -9    7.90    2.10
 -13 -27   9    8.60    2.90
 -13  27   9    9.30    4.40
  13  27  -9   10.70    2.60
  -6 -28  10   42.10    4.00
   6 -28 -10   35.90    3.70
   6 -28 -10   38.90    3.30
   6  28 -10   39.90    3.30
  -6  28  10   33.20    2.40
  -6  28  10   35.50    3.60
  -6  28  10   39.50    3.90
  -4 -28   8    2.60    1.40
  -4 -28   8    4.00    1.90
   4 -28  -8    2.90    1.70
   4 -28  -8    2.00    1.30
  -4  28   8    3.10    1.70
   4  28  -8    3.20    1.70
  -4  28   8    3.20    0.90
  -4  28   8    2.70    1.80
   4  28  -8    3.70    1.30
  -2 -28   6   19.10    1.80
   2 -28  -6   17.90    1.90
  -2 -28   6   19.00    1.70
  -2  28   6   16.40    1.90
  -2  28   6   18.70    1.90
   2  28  -6   20.50    1.40
   2  28  -6   20.20    2.10
  -2  28   6   18.40    1.10
   0 -28   4  267.87   10.10
   0 -28  -4  272.27   10.10
   0 -28  -4  277.47   10.50
   0  28   4  282.57   10.50
   0  28  -4  300.47    9.90
   0  28  -4  290.07    9.90
   0  28  -4  272.37   10.50
   0  28   4  273.87   10.40
   2 -28   2  228.68    8.20
   2 -28   2  225.08    8.50
   2 -28   2  233.08    8.30
   2 -28   2  235.18    8.20
  -2 -28  -2  218.28    8.50
  -2 -28  -2  221.58    8.30
  -2  28  -2  230.48    8.60
  -2  28  -2  227.08    8.50
   2  28   2  244.38    8.50
   2  28   2  228.68    8.60
  -4 -28   0   20.30    1.20
  -4 -28   0   19.70    1.40
   4 -28   0   19.60    1.40
   4  28   0   22.30    1.00
  -4  28   0   20.80    1.40
   4  28   0   21.40    1.60
  -4  28   0   19.00    1.30
   4  28   0   19.40    1.50
  -4  28   0   20.70    1.50
   4  28   0   23.60    1.00
  -6 -28   2   80.99    3.50
   6 -28  -2   74.69    2.90
   6 -28  -2   75.59    2.90
   6 -28  -2   76.29    3.30
  -6 -28   2   80.19    3.40
  -6 -28   2   84.59    3.20
  -6  28   2   77.19    3.30
   6  28  -2   80.09    3.60
  -6  28   2   84.99    3.50
   6  28  -2   76.29    3.40
  -6  28   2   81.69    3.30
   6  28  -2   78.89    3.10
  -8 -28   4  267.37    9.60
  -8 -28   4  250.47    9.60
   8 -28  -4  257.97    9.30
  -8 -28   4  250.97    9.70
   8  28  -4  242.28    9.80
  -8  28   4  253.47    9.80
   8  28  -4  264.07    9.50
  -8  28   4  270.37    9.60
 -10 -28   6   55.99    3.40
  10 -28  -6   60.89    2.90
 -10 -28   6   67.69    3.40
  10  28  -6   60.79    3.20
  10  28  -6   57.89    3.40
 -10  28   6   60.99    3.40
 -12 -28   8   17.90    2.80
  12 -28  -8   15.70    2.10
  12  28  -8   17.80    2.80
  12  28  -8   17.50    2.30
 -12  28   8   17.50    2.70
   5 -29  -9   13.60    2.00
   5 -29  -9   18.10    2.80
  -5 -29   9   21.40    2.90
  -5  29   9   17.50    2.70
   5  29  -9   16.60    2.60
  -5  29   9   16.20    1.60
   5  29  -9   16.60    2.00
  -5  29   9   12.10    2.30
  -3 -29   7  110.69    4.90
   3 -29  -7  107.49    4.50
   3 -29  -7  110.69    4.90
  -3 -29   7  106.69    4.60
   3  29  -7  106.09    4.90
  -3  29   7  103.29    4.80
   3  29  -7  100.99    4.30
  -3  29   7   99.09    4.00
  -3  29   7  110.89    4.90
   1 -29  -5   34.40    1.90
  -1 -29   5   38.80    2.30
   1 -29  -5   35.00    2.40
  -1 -29   5   33.90    1.90
  -1  29   5   35.60    2.30
   1  29  -5   33.90    1.70
   1  29  -5   33.60    2.20
  -1  29   5   33.80    2.30
  -1 -29  -3  206.48    8.00
  -1 -29  -3  209.88    7.60
   1 -29   3  201.88    7.60
   1 -29   3  206.68    8.00
   1  29   3  220.88    8.00
   1  29   3  215.88    7.70
  -1  29  -3  206.98    8.00
  -3 -29  -1  107.99    4.20
   3 -29   1  112.99    4.00
   3 -29   1  110.89    4.40
   3 -29   1  107.39    4.50
  -3 -29  -1  114.89    4.50
   3 -29   1  107.69    4.00
  -3  29  -1  119.99    4.50
  -3  29  -1  121.69    4.60
   3  29   1  110.79    4.50
   3  29   1  108.59    4.60
  -3  29  -1  121.19    4.40
  -5 -29   1  142.09    5.60
  -5 -29   1  140.39    5.70
  -5 -29   1  143.79    5.40
   5  29  -1  130.69    5.60
   5  29  -1  140.89    5.20
  -5  29   1  148.09    5.60
  -5  29   1  146.79    5.50
   5  29  -1  158.68    5.30
  -5  29   1  144.19    5.60
   5  29  -1  138.39    5.70
  -7 -29   3   18.70    1.60
   7 -29  -3   20.80    1.10
  -7 -29   3   22.70    1.50
  -7 -29   3   20.20    1.70
   7  29  -3   23.20    1.40
   7  29  -3   19.70    1.90
  -7  29   3   19.50    1.70
  -7  29   3   21.60    1.70
  -9 -29   5   15.50    1.80
  -9 -29   5   17.50    1.90
   9 -29  -5   17.30    1.40
   9  29  -5   17.40    2.10
  -9  29   5   17.10    1.80
  -9  29   5   13.80    1.80
   9  29  -5   18.80    1.70
 -11 -29   7   31.50    2.70
  11 -29  -7   30.80    2.30
 -11  29   7   30.00    2.80
  11  29  -7   32.90    3.00
  11  29  -7   30.50    2.50
  -6 -30  10   63.99    4.90
   6 -30 -10   70.29    4.50
  -6  30  10   63.79    3.00
   6  30 -10   62.79    4.60
  -6  30  10   70.09    4.50
  -6  30  10   72.49    4.60
  -4 -30   8   10.10    1.80
   4 -30  -8   14.20    1.70
   4 -30  -8   13.80    2.20
  -4 -30   8    8.80    2.00
  -4  30   8   11.30    2.00
   4  30  -8   16.80    2.30
   4  30  -8   11.80    1.50
  -4  30   8   12.40    2.20
  -4  30   8   13.60    1.10
  -2 -30   6    3.30    1.10
  -2 -30   6    5.10    1.30
   2 -30  -6    4.30    1.50
   2 -30  -6    3.50    1.00
   2  30  -6    3.20    0.90
  -2  30   6    5.50    1.40
  -2  30   6    4.40    1.40
  -2  30   6    4.20    0.50
   2  30  -6    3.50    1.30
   0 -30   4    0.00    0.60
   0 -30   4    0.10    0.90
   0 -30  -4   -0.50    0.90
   0 -30  -4    0.40    0.60
   0  30  -4    0.20    0.90
   0  30   4   -0.80    1.00
   0  30   4    0.10    1.00
   2 -30   2   22.10    1.40
   2 -30   2   19.80    1.10
  -2 -30  -2   15.10    1.50
   2 -30   2   20.10    1.50
   2 -30   2   19.40    1.00
  -2 -30  -2   18.50    1.10
  -2  30  -2   20.80    1.50
   2  30   2   21.50    1.50
  -2  30  -2   20.20    1.50
   2  30   2   20.70    1.50
  -4 -30   0  668.03   24.00
   4 -30   0  673.63   24.20
  -4 -30   0  671.23   24.20
  -4  30   0  675.03   24.20
   4  30   0  679.13   23.80
   4  30   0  688.43   24.30
  -4  30   0  683.03   24.20
   4  30   0  671.63   24.30
  -4  30   0  709.53   24.30
   4  30   0  695.73   23.80
   6 -30  -2  207.58    7.70
  -6 -30   2  209.68    7.70
  -6 -30   2  209.68    7.80
   6 -30  -2  208.88    7.30
   6 -30  -2  204.28    7.30
  -6 -30   2  198.08    7.90
  -6  30   2  217.68    7.70
   6  30  -2  199.48    7.90
  -6  30   2  209.18    7.80
   6  30  -2  201.68    7.50
  -6  30   2  213.18    7.90
   6  30  -2  206.18    8.00
   8 -30  -4   57.59    2.50
  -8 -30   4   53.99    3.00
  -8 -30   4   61.29    2.90
  -8  30   4   57.19    3.00
  -8  30   4   61.89    3.00
   8  30  -4   58.59    3.30
   8  30  -4   55.39    2.70
 -10 -30   6   20.30    2.20
  10 -30  -6   19.00    1.70
 -10 -30   6   20.70    2.20
 -10  30   6   18.00    2.10
  10  30  -6   14.90    1.70
  10  30  -6   16.70    2.20
  12 -30  -8   26.70    2.60
 -12 -30   8   25.10    2.90
  12  30  -8   29.10    3.40
 -12  30   8   28.50    3.20
  12  30  -8   25.00    2.90
   5 -31  -9   22.20    2.90
  -5 -31   9   17.50    2.60
  -5  31   9   15.00    1.30
  -5  31   9   19.30    2.60
   5  31  -9   21.10    2.90
   5  31  -9   17.40    2.00
  -5  31   9   18.50    2.70
  -3 -31   7   17.90    1.90
   3 -31  -7   19.70    2.20
  -3 -31   7   14.60    2.00
  -3  31   7   20.70    2.20
  -3  31   7   23.80    2.50
   3  31  -7   15.40    1.60
   3  31  -7   21.10    2.40
   1 -31  -5  270.67   10.60
  -1 -31   5  275.47   10.20
   1 -31  -5  275.77   10.20
  -1 -31   5  277.57   10.60
  -1  31   5  283.17   10.60
   1  31  -5  281.97   10.00
  -1  31   5  282.47   10.60
   1  31  -5  289.37   10.70
   1 -31   3  105.29    3.90
  -1 -31  -3  100.39    4.30
  -1 -31  -3  100.59    3.90
  -1  31  -3   97.09    4.30
   1  31   3  105.79    4.10
   1  31   3  102.69    4.30
   3 -31   1  156.08    5.80
   3 -31   1  169.08    5.80
   3 -31   1  160.58    6.20
   3 -31   1  153.48    6.30
  -3 -31  -1  152.58    6.00
  -3 -31  -1  162.18    6.30
   3  31   1  172.38    6.30
  -3  31  -1  171.68    6.40
   3  31   1  163.08    6.40
  -3  31  -1  165.88    6.20
  -3  31  -1  178.88    6.40
  -5 -31   1   11.50    1.40
  -5 -31   1   10.60    1.20
  -5 -31   1   11.50    1.10
  -5  31   1   12.70    1.20
   5  31  -1   14.90    1.40
   5  31  -1   10.70    1.30
  -5  31   1   12.70    1.30
   5  31  -1   11.30    0.80
  -5  31   1   12.20    1.30
   5  31  -1   11.70    0.90
  -7 -31   3   12.10    1.40
  -7 -31   3   11.70    1.60
   7 -31  -3   13.90    0.90
  -7 -31   3   14.50    1.40
  -7  31   3   12.30    1.50
   7  31  -3   12.20    1.60
   7  31  -3   15.20    1.30
  -7  31   3   16.20    1.60
  -9 -31   5   76.39    3.90
  -9 -31   5   76.49    3.70
   9 -31  -5   81.29    3.40
  -9  31   5   78.19    3.90
   9  31  -5   79.59    3.60
   9  31  -5   82.59    4.10
  -9  31   5   84.19    3.80
 -11 -31   7   46.80    3.20
  11 -31  -7   43.40    2.70
  11  31  -7   42.80    2.90
  11  31  -7   46.60    3.30
 -11  31   7   46.60    3.30
   6 -32 -10    2.80    2.60
  -4 -32   8   16.20    2.00
  -4 -32   8   13.70    2.30
   4 -32  -8   16.50    2.50
  -4  32   8   18.20    2.30
  -4  32   8   17.60    2.30
   4  32  -8   17.80    1.80
   4  32  -8   16.50    2.40
   2 -32  -6    1.10    1.40
  -2 -32   6    5.50    1.20
  -2 -32   6    4.90    1.60
   2 -32  -6    4.60    1.10
  -2  32   6    4.00    1.40
   2  32  -6    5.30    1.60
   2  32  -6    3.80    0.90
  -2  32   6    3.40    1.50
   0 -32   4  120.79    5.10
   0 -32  -4  121.29    5.10
   0 -32  -4  123.79    4.60
   0 -32   4  117.39    4.60
   0  32  -4  117.79    5.10
   0  32   4  116.99    5.10
   0  32   4  122.59    5.10
   2 -32   2   17.20    1.00
  -2 -32  -2   17.10    1.50
   2 -32   2   17.60    1.40
   2 -32   2   18.70    1.50
  -2 -32  -2   19.80    1.10
  -2  32  -2   17.50    1.60
   2  32   2   18.70    1.60
   2  32   2   14.70    1.50
  -2  32  -2   19.50    1.50
   4 -32   0   80.09    3.50
  -4 -32   0   77.79    3.50
  -4 -32   0   85.99    3.30
  -4  32   0   84.69    3.50
   4  32   0   82.09    3.60
   4  32   0   84.49    3.70
  -4  32   0   88.79    3.60
  -4  32   0   81.69    3.60
   6 -32  -2  130.09    5.60
  -6 -32   2  129.69    5.00
   6 -32  -2  101.89    4.60
  -6 -32   2  129.19    4.80
  -6 -32   2  121.69    5.10
   6 -32  -2  119.09    4.50
   6  32  -2  125.49    5.20
  -6  32   2  126.29    5.00
   6  32  -2  129.99    4.60
  -6  32   2  126.09    5.10
   6  32  -2  127.49    5.10
  -6  32   2  129.09    4.90
  -8 -32   4   17.20    1.90
   8 -32  -4   13.60    1.20
  -8 -32   4   12.20    1.40
   8  32  -4   14.70    1.40
  -8  32   4   12.90    1.80
  -8  32   4   13.90    1.70
   8  32  -4   14.60    1.90
 -10 -32   6    4.00    1.70
  10 -32  -6    4.40    1.10
 -10 -32   6    3.10    1.60
 -10  32   6    5.00    1.90
  10  32  -6    3.00    1.30
  10  32  -6    3.30    1.80
 -12 -32   8    1.50    2.20
  12 -32  -8    1.50    1.60
 -12  32   8    1.10    2.40
  12  32  -8    1.50    2.70
  12  32  -8    2.50    2.00
  -5 -33   9    5.10    2.10
  -5 -33   9    2.50    2.20
   5 -33  -9    5.40    1.80
   5 -33  -9    4.80    2.30
   5  33  -9    3.50    2.30
  -5  33   9    0.30    2.10
   5  33  -9    3.10    1.60
  -5  33   9    5.20    2.30
   3 -33  -7   13.50    2.00
  -3 -33   7   11.90    1.90
  -3 -33   7   13.20    1.60
   3 -33  -7   12.30    1.60
   3  33  -7   13.20    2.00
   3  33  -7   12.00    1.40
  -3  33   7   10.60    1.90
  -3  33   7   13.80    2.00
  -1 -33   5  241.68    8.90
  -1 -33   5  239.48    9.30
   1 -33  -5  251.57    9.40
   1 -33  -5  241.28    8.90
   1  33  -5  235.88    8.50
  -1  33   5  235.78    9.30
  -1  33   5  242.98    9.30
   1  33  -5  237.78    9.40
  -1 -33  -3    4.40    1.20
   1 -33   3    2.90    1.10
  -1 -33  -3    4.80    0.70
   1 -33   3    4.10    0.70
  -1  33  -3    5.60    1.30
   1  33   3    3.80    1.20
  -3 -33  -1   17.70    1.10
   3 -33   1   16.30    0.80
   3 -33   1   15.20    1.40
  -3 -33  -1   17.60    1.50
   3 -33   1   17.30    0.80
   3 -33   1   14.70    1.40
  -3  33  -1   18.70    1.60
   3  33   1   15.20    1.50
  -3  33  -1   14.10    1.40
  -3  33  -1   18.50    1.40
  -5 -33   1   97.49    4.10
  -5 -33   1  100.29    4.30
   5 -33  -1   96.49    4.20
  -5 -33   1  100.69    3.90
  -5  33   1   95.99    4.10
   5  33  -1  106.19    4.30
   5  33  -1   95.59    3.60
  -5  33   1   96.59    4.20
   5  33  -1   97.59    4.20
   5  33  -1  100.89    3.60
  -5  33   1   89.29    4.00
   7 -33  -3  194.58    7.10
  -7 -33   3  204.68    7.50
  -7 -33   3  203.18    7.50
  -7 -33   3  191.78    7.70
   7  33  -3  192.48    7.30
  -7  33   3  204.98    7.60
  -7  33   3  200.58    7.70
   7  33  -3  186.68    7.80
   9 -33  -5    8.40    1.10
  -9 -33   5    8.60    1.60
  -9 -33   5    8.70    1.80
   9  33  -5    8.20    1.20
  -9  33   5    7.20    1.70
   9  33  -5    8.60    1.70
  -9  33   5   10.50    1.80
  11 -33  -7    1.40    1.30
 -11 -33   7    2.70    2.10
  11  33  -7    0.70    1.90
  11  33  -7    1.50    1.60
 -11  33   7    2.30    2.10
   4 -34  -8   17.20    2.50
   4 -34  -8   17.80    2.00
  -4 -34   8   18.30    2.10
  -4 -34   8   15.30    2.40
  -4  34   8   15.60    2.40
   4  34  -8   18.50    2.60
  -4  34   8   17.10    2.60
   4  34  -8   18.00    1.90
  -2 -34   6   83.59    3.80
  -2 -34   6   90.89    4.30
   2 -34  -6   92.59    3.80
   2 -34  -6   81.39    4.30
   2  34  -6   84.79    3.40
   2  34  -6   94.89    4.40
  -2  34   6   83.99    4.10
  -2  34   6   82.39    4.10
   0 -34  -4   -0.40    1.10
   0 -34   4   -0.10    1.10
   0 -34   4    0.90    0.70
   0 -34  -4   -0.70    0.60
   0  34  -4    1.40    1.20
   0  34   4    0.80    1.10
   0  34   4   -0.40    1.10
   2 -34   2  359.06   13.10
  -2 -34  -2  376.86   13.70
  -2 -34  -2  374.26   13.30
   2 -34   2  352.56   13.70
   2 -34   2  373.56   13.70
   2  34   2  378.06   13.70
   2  34   2  372.16   13.50
  -2  34  -2  393.06   13.70
  -2  34  -2  373.36   13.70
  -4 -34   0   11.40    1.00
  -4 -34   0    8.30    1.20
   4 -34   0   12.20    1.40
  -4  34   0   11.20    1.30
   4  34   0    8.90    1.30
  -4  34   0   11.40    1.40
   4  34   0    9.10    1.30
  -4  34   0   11.00    1.40
  -6 -34   2   22.30    1.80
   6 -34  -2   22.20    1.00
  -6 -34   2   22.10    1.50
  -6 -34   2   20.50    1.80
  -6  34   2   21.20    1.80
  -6  34   2   21.70    1.80
   6  34  -2   23.30    1.90
   6  34  -2   21.70    1.20
   6  34  -2   22.00    1.80
  -8 -34   4    2.20    1.30
  -8 -34   4    2.10    1.10
   8 -34  -4    1.50    0.70
   8  34  -4    1.00    0.90
   8  34  -4    2.90    1.50
  -8  34   4    1.40    1.30
  -8  34   4    2.30    1.40
  10 -34  -6   18.10    1.80
 -10 -34   6   18.90    2.10
 -10 -34   6   19.00    2.30
  10  34  -6   17.80    1.90
  10  34  -6   20.60    2.50
 -10  34   6   17.40    2.20
  12 -34  -8   20.40    2.30
 -12 -34   8   19.90    3.00
  12  34  -8   20.80    2.60
  12  34  -8   22.40    3.10
 -12  34   8   14.90    3.10
  -5 -35   9   15.10    2.90
  -5 -35   9   11.30    2.40
   5 -35  -9   15.90    2.30
   5 -35  -9   10.00    2.60
   5  35  -9   13.90    2.90
   5  35  -9   10.50    1.80
  -5  35   9   12.20    2.80
  -5  35   9   12.70    2.90
   3 -35  -7   30.10    2.20
   3 -35  -7   30.10    2.60
  -3 -35   7   29.20    2.30
  -3 -35   7   24.30    2.50
   3  35  -7   30.30    2.60
  -3  35   7   28.60    2.50
  -3  35   7   28.30    2.80
   3  35  -7   29.80    1.80
   1 -35  -5   16.20    1.40
  -1 -35   5   17.70    1.50
  -1 -35   5   19.10    2.10
   1 -35  -5   19.90    2.00
   1  35  -5   19.80    2.10
  -1  35   5   19.40    2.00
  -1  35   5   14.40    1.80
  -1 -35  -3  183.08    7.30
   1 -35   3  199.28    7.40
   1 -35   3  188.48    6.80
  -1 -35  -3  184.78    6.90
   1  35   3  181.38    7.30
  -1  35  -3  184.38    7.40
   3 -35   1   97.09    3.50
  -3 -35  -1   91.89    3.70
  -3 -35  -1  100.69    4.20
   3 -35   1   97.79    3.40
   3 -35   1   93.39    4.00
   3 -35   1   90.49    3.90
  -3  35  -1  100.99    4.00
   3  35   1   90.89    4.10
   3  35   1   90.79    4.00
  -3  35  -1   91.49    4.00
  -3  35  -1   90.09    4.10
   5 -35  -1   93.19    3.90
  -5 -35   1   89.59    4.00
  -5 -35   1   81.19    3.80
  -5 -35   1   89.09    3.60
   5  35  -1   92.79    4.10
   5  35  -1   89.79    4.00
  -5  35   1   85.99    3.80
  -5  35   1   86.09    3.80
  -5  35   1   88.79    3.80
  -7 -35   3   70.59    3.20
   7 -35  -3   69.59    2.70
  -7 -35   3   71.09    3.50
  -7 -35   3   68.19    3.30
  -7  35   3   73.79    3.40
   7  35  -3   69.09    2.90
  -7  35   3   65.09    3.40
   7  35  -3   71.19    3.60
   9 -35  -5   18.60    1.50
  -9 -35   5   17.40    2.10
  -9 -35   5   15.50    1.80
  -9  35   5   17.60    2.60
   9  35  -5   15.80    2.20
   9  35  -5   13.70    1.60
  -9  35   5   16.10    2.00
 -11 -35   7    9.00    2.20
  11 -35  -7    5.20    1.50
 -11  35   7    8.80    2.30
  11  35  -7    9.80    2.40
  11  35  -7    7.10    1.80
  -4 -36   8    5.90    2.10
  -4 -36   8    5.30    1.80
   4 -36  -8    4.70    1.60
   4 -36  -8    4.70    2.20
  -4  36   8    7.40    2.30
   4  36  -8    4.20    1.30
  -4  36   8    4.50    2.30
   4  36  -8    4.20    2.20
  -2 -36   6   34.40    2.20
  -2 -36   6   33.40    2.50
   2 -36  -6   33.90    2.60
   2 -36  -6   35.60    2.10
   2  36  -6   31.20    1.60
  -2  36   6   30.80    2.50
  -2  36   6   27.20    2.40
   2  36  -6   33.50    2.80
   0 -36  -4   16.00    1.90
   0 -36   4   20.20    1.40
   0 -36   4   21.30    1.90
   0 -36  -4   18.10    1.40
   0  36   4   17.40    1.90
   0  36  -4   17.60    1.90
   2 -36   2  102.79    4.40
   2 -36   2   96.69    3.70
  -2 -36  -2  102.19    4.30
  -2 -36  -2   96.09    3.80
  -2  36  -2  102.29    4.40
   2  36   2  100.19    4.30
  -2  36  -2   96.99    4.40
   2  36   2   98.19    4.20
  -4 -36   0   63.49    3.00
   4 -36   0   64.79    3.10
  -4 -36   0   66.69    2.70
   4 -36   0   59.39    2.90
  -4  36   0   65.89    3.10
   4  36   0   62.59    3.10
  -4  36   0   63.99    3.00
  -4  36   0   57.09    2.90
   4  36   0   59.69    3.00
  -6 -36   2   16.50    1.70
   6 -36  -2   19.00    2.00
  -6 -36   2   17.60    1.50
   6 -36  -2   17.60    0.90
  -6 -36   2   16.80    1.80
  -6  36   2   18.20    1.80
   6  36  -2   16.20    1.00
  -6  36   2   19.80    2.00
   6  36  -2   18.10    1.80
   6  36  -2   17.30    1.80
  -8 -36   4   39.50    2.70
  -8 -36   4   37.70    2.40
   8 -36  -4   43.50    2.00
  -8  36   4   38.70    2.70
   8  36  -4   42.00    2.80
  -8  36   4   43.30    2.70
   8  36  -4   40.20    2.10
 -10 -36   6   44.20    3.00
  10 -36  -6   40.20    2.40
 -10 -36   6   40.00    3.30
 -10  36   6   39.60    3.30
  10  36  -6   39.10    3.10
  10  36  -6   40.20    2.60
 -12 -36   8   17.70    3.00
   5 -37  -9   18.30    3.20
  -5 -37   9   14.40    3.10
   5 -37  -9   13.10    2.30
  -5 -37   9   15.30    2.50
   5  37  -9   18.10    3.20
  -5  37   9   14.80    3.10
   5  37  -9   13.10    1.90
  -5  37   9   13.80    3.00
  -3 -37   7   26.80    2.30
   3 -37  -7   26.20    2.10
  -3 -37   7   28.30    2.80
   3 -37  -7   23.00    2.60
  -3  37   7   24.50    2.60
  -3  37   7   19.40    2.40
   3  37  -7   25.00    1.60
   3  37  -7   25.70    2.60
   1 -37  -5   17.60    2.10
  -1 -37   5   19.40    1.60
  -1 -37   5   15.30    2.00
   1 -37  -5   18.30    1.50
  -1  37   5   19.20    2.20
  -1  37   5   19.10    2.10
   1  37  -5   20.20    2.30
  -1 -37  -3   42.50    2.70
  -1 -37  -3   46.20    2.10
   1 -37   3   40.20    2.00
   1 -37   3   47.30    2.60
   1  37   3   46.60    2.60
  -1  37  -3   40.80    2.60
  -3 -37  -1   56.49    2.30
   3 -37   1   54.59    2.70
  -3 -37  -1   56.19    2.80
   3 -37   1   47.10    2.60
   3 -37   1   51.79    2.00
  -3  37  -1   50.49    2.80
  -3  37  -1   54.19    2.70
   3  37   1   48.00    2.70
   3  37   1   45.90    2.70
  -5 -37   1   15.10    1.30
   5 -37  -1   19.10    1.80
  -5 -37   1   14.10    1.50
  -5 -37   1   15.00    1.80
   5  37  -1   18.50    1.90
   5  37  -1   14.70    1.70
  -5  37   1   13.70    1.60
  -5  37   1   12.20    1.50
  -5  37   1   14.20    1.70
   7 -37  -3   31.60    1.50
  -7 -37   3   30.20    2.00
  -7 -37   3   34.40    2.40
  -7  37   3   32.90    2.30
   7  37  -3   31.80    1.60
  -7  37   3   31.50    2.30
   7  37  -3   25.90    2.30
   9 -37  -5    7.20    1.10
  -9 -37   5    5.30    1.70
  -9 -37   5    9.50    1.70
  -9  37   5    7.40    2.00
   9  37  -5    6.30    1.80
   9  37  -5    7.50    1.30
 -11 -37   7   13.40    2.70
  11 -37  -7   11.50    1.80
  11  37  -7   13.60    2.00
  11  37  -7   13.10    2.70
 -11  37   7    9.70    2.50
   4 -38  -8    6.30    1.80
  -4 -38   8    9.40    2.00
   4 -38  -8    6.70    2.30
  -4 -38   8    8.20    2.50
  -4  38   8    5.90    2.30
   4  38  -8    9.50    1.40
   4  38  -8    9.10    2.30
  -4  38   8    8.10    2.50
   2 -38  -6   18.00    2.40
  -2 -38   6   16.50    1.80
  -2 -38   6   20.60    2.20
   2 -38  -6   19.50    1.70
  -2  38   6   18.90    2.20
  -2  38   6   20.80    2.20
   2  38  -6   17.80    2.30
   0 -38   4    0.30    1.20
   0 -38  -4   -0.20    0.70
   0 -38   4    0.10    0.70
   0 -38  -4    0.00    1.20
   0  38   4    0.10    1.20
   0  38  -4    0.80    1.30
  -2 -38  -2    2.40    0.70
  -2 -38  -2    4.00    1.30
   2 -38   2    3.20    0.60
   2 -38   2    2.00    1.20
   2  38   2    3.40    1.40
   2  38   2    3.60    1.30
  -2  38  -2    3.10    1.30
  -2  38  -2    3.10    1.20
  -4 -38   0  273.07    9.80
   4 -38   0  267.77    9.70
   4 -38   0  257.17    9.70
  -4 -38   0  255.67    9.40
   4  38   0  254.47    9.80
  -4  38   0  240.38    9.70
  -4  38   0  263.07    9.60
  -4  38   0  259.77    9.70
   4  38   0  245.68    9.80
  -6 -38   2   51.59    2.80
  -6 -38   2   49.20    2.50
   6 -38  -2   50.49    2.00
  -6 -38   2   52.39    2.90
   6 -38  -2   53.89    2.80
   6  38  -2   47.70    1.90
   6  38  -2   47.80    2.80
  -6  38   2   52.59    2.70
  -6  38   2   52.09    2.80
   6  38  -2   44.50    3.00
  -8 -38   4   40.70    2.60
  -8 -38   4   45.20    3.10
   8 -38  -4   45.00    2.10
   8  38  -4   43.40    2.90
  -8  38   4   46.60    2.90
  -8  38   4   42.70    2.90
   8  38  -4   43.80    2.20
 -10 -38   6    3.20    2.10
 -10 -38   6    2.20    1.70
  10 -38  -6    2.00    1.10
  10  38  -6    3.90    1.90
  10  38  -6    1.30    1.30
 -10  38   6    1.70    1.90
  -5 -39   9   24.10    3.00
   5  39  -9   21.10    3.30
  -5  39   9   20.30    3.10
  -3 -39   7   63.99    4.00
   3 -39  -7   62.59    3.30
   3 -39  -7   66.79    3.90
  -3 -39   7   62.99    3.40
   3  39  -7   64.89    2.70
  -3  39   7   68.59    4.00
  -3  39   7   60.09    3.80
   3  39  -7   66.59    3.90
   1 -39  -5   33.20    2.60
  -1 -39   5   38.60    2.70
   1 -39  -5   34.70    2.00
  -1 -39   5   32.30    2.10
  -1  39   5   29.90    2.70
   1  39  -5   39.90    2.70
  -1  39   5   35.40    2.60
   1 -39   3  159.88    6.00
  -1 -39  -3  166.18    6.10
  -1 -39  -3  157.58    6.50
   1 -39   3  159.28    6.50
   1  39   3  164.18    6.60
  -1  39  -3  156.48    6.60
  -3 -39  -1   46.70    2.10
   3 -39   1   43.90    2.50
   3 -39   1   45.80    2.60
   3 -39   1   43.40    1.80
  -3 -39  -1   48.20    2.60
  -3  39  -1   41.90    2.70
  -3  39  -1   42.90    2.50
   3  39   1   45.50    2.70
   3  39   1   47.40    2.70
  -5 -39   1  347.87   12.50
  -5 -39   1  373.26   12.90
   5 -39  -1  352.96   12.90
  -5 -39   1  352.96   13.00
   5  39  -1  340.17   13.00
  -5  39   1  332.37   12.80
  -5  39   1  332.47   12.80
  -5  39   1  355.06   12.80
   5  39  -1  338.47   13.00
   7 -39  -3   35.90    2.70
   7 -39  -3   35.30    1.60
  -7 -39   3   36.40    2.20
  -7 -39   3   36.30    2.60
   7  39  -3   30.10    2.50
   7  39  -3   33.80    1.60
  -7  39   3   32.80    2.50
  -7  39   3   34.70    2.70
  -9 -39   5    7.40    1.60
   9 -39  -5    6.20    1.10
  -9 -39   5    4.90    1.70
   9  39  -5    8.00    1.30
   9  39  -5    6.40    2.00
  -9  39   5    4.50    1.80
  11 -39  -7   34.70    2.70
 -11 -39   7   38.30    3.50
 -11  39   7   37.60    4.00
  11  39  -7   36.70    2.80
  11  39  -7   39.20    3.70
   4 -40  -8    1.10    1.60
  -4 -40   8   -1.00    1.80
  -4 -40   8    3.80    2.50
   4 -40  -8    1.30    2.20
  -4  40   8    3.20    2.20
   4  40  -8    1.70    2.20
   4  40  -8    2.40    1.20
  -4  40   8    1.10    2.20
  -2 -40   6    4.50    1.30
   2 -40  -6    5.80    1.30
   2 -40  -6    4.30    1.80
  -2 -40   6    7.30    2.00
  -2  40   6    5.90    1.80
  -2  40   6    8.30    2.10
   2  40  -6    6.70    1.80
   0 -40  -4    4.80    1.00
   0 -40   4    4.80    0.90
   0 -40   4    6.00    1.60
   0 -40  -4    2.70    1.50
   0  40  -4    3.70    1.60
   0  40   4    4.50    1.60
   2 -40   2   10.20    0.90
  -2 -40  -2   11.40    1.20
   2 -40   2   12.10    1.70
  -2 -40  -2   12.40    1.60
  -2  40  -2    9.90    1.60
   2  40   2   11.00    1.60
  -2  40  -2   11.80    1.70
   2  40   2    9.30    1.60
   4 -40   0    1.90    1.10
   4 -40   0    1.70    0.40
   4 -40   0    2.70    1.20
  -4 -40   0    2.00    1.20
  -4 -40   0    1.90    0.70
  -4 -40   0    1.60    1.30
   4  40   0    2.40    1.30
  -4  40   0    2.40    1.20
  -4  40   0    1.00    1.10
   4  40   0    1.30    1.20
  -4  40   0    1.10    1.10
  -6 -40   2    4.50    1.40
  -6 -40   2    3.80    1.40
  -6 -40   2    5.90    1.10
   6 -40  -2    6.90    0.60
   6 -40  -2    3.90    1.40
  -6  40   2    7.60    1.50
   6  40  -2    4.50    1.40
   6  40  -2    4.90    1.40
  -6  40   2    5.10    1.40
  -8 -40   4   13.60    2.00
  -8 -40   4   11.70    1.60
   8 -40  -4   10.70    1.20
   8 -40  -4   11.60    2.00
   8  40  -4   10.90    2.00
  -8  40   4   12.90    2.00
   8  40  -4   10.00    1.10
  -8  40   4   11.10    1.90
 -10 -40   6   34.50    3.10
  10 -40  -6   29.80    2.20
 -10 -40   6   32.50    3.00
 -10  40   6   31.40    3.50
  10  40  -6   26.30    2.20
  10  40  -6   32.40    3.50
   3 -41  -7    2.80    1.40
   3 -41  -7    2.00    2.00
  -3 -41   7    1.80    1.50
  -3 -41   7    2.70    1.90
   3  41  -7    1.10    1.90
  -3  41   7    0.70    1.90
  -3  41   7    1.00    2.10
   1 -41  -5    3.40    1.00
   1 -41  -5    1.10    1.70
  -1 -41   5    2.80    1.70
  -1 -41   5    3.70    1.10
  -1  41   5    2.90    1.60
   1  41  -5    1.60    1.50
   1 -41   3    7.30    0.90
  -1 -41  -3    7.20    1.60
  -1 -41  -3    7.20    1.00
   1 -41   3    9.10    1.60
   1  41   3    7.60    1.80
  -1  41  -3    6.40    1.70
  -3 -41  -1   68.49    2.90
  -3 -41  -1   69.29    3.50
   3 -41   1   73.19    3.60
   3 -41   1   67.19    2.60
   3  41   1   71.39    3.50
  -3  41  -1   64.99    3.50
   3  41   1   70.59    3.50
  -3  41  -1   63.29    3.40
   5 -41  -1   61.59    3.20
  -5 -41   1   61.49    2.80
   5 -41  -1   60.09    2.30
  -5 -41   1   66.09    3.30
  -5 -41   1   67.29    3.40
  -5  41   1   59.49    3.10
   5  41  -1   61.99    3.30
  -5  41   1   59.59    3.10
   5  41  -1   58.39    3.20
  -5  41   1   59.19    3.10
  -7 -41   3   24.40    1.90
   7 -41  -3   28.30    2.60
  -7 -41   3   27.20    2.40
   7 -41  -3   25.50    1.40
  -7  41   3   26.00    2.60
   7  41  -3   25.20    1.30
   7  41  -3   25.00    2.40
  -7  41   3   25.60    2.40
  -9 -41   5   15.50    2.00
   9 -41  -5   15.80    1.50
  -9 -41   5   14.80    2.20
   9 -41  -5   13.50    2.30
   9  41  -5   14.00    1.50
  -9  41   5   19.00    2.50
   9  41  -5   12.90    2.30
 -11 -41   7   13.20    2.80
  11  41  -7   10.30    2.80
   4 -42  -8   71.29    3.90
  -4 -42   8   71.59    4.50
  -4 -42   8   69.29    4.10
   4 -42  -8   71.39    4.90
   4  42  -8   76.19    4.90
   4  42  -8   66.49    2.90
  -4  42   8   76.39    4.90
  -4  42   8   65.79    4.40
  -2 -42   6   28.60    2.30
   2 -42  -6   23.30    2.00
  -2 -42   6   33.80    3.00
   2 -42  -6   31.30    2.80
  -2  42   6   28.70    2.80
   2  42  -6   31.70    3.10
  -2  42   6   29.80    2.70
   0 -42   4    1.10    1.40
   0 -42  -4    0.50    0.90
   0 -42  -4    0.00    1.60
   0 -42   4   -0.40    0.80
   0  42  -4   -0.70    1.40
   0  42   4    1.00    1.60
   2 -42   2   23.00    1.30
   2 -42   2   27.90    2.10
  -2 -42  -2   21.30    1.50
  -2 -42  -2   22.70    2.30
  -2  42  -2   23.70    2.30
   2  42   2   26.30    2.10
  -2  42  -2   19.10    2.00
   4 -42   0   41.30    1.60
   4 -42   0   43.70    2.60
   4 -42   0   46.10    2.50
  -4 -42   0   48.10    2.70
  -4 -42   0   41.70    2.10
  -4 -42   0   38.50    2.60
   4  42   0   40.80    2.60
  -4  42   0   34.10    2.40
   4  42   0   39.70    2.60
  -4  42   0   38.30    2.40
  -4  42   0   41.60    2.60
   6 -42  -2   86.79    4.20
  -6 -42   2   87.39    4.40
   6 -42  -2   88.39    3.30
  -6 -42   2   85.99    3.80
  -6  42   2   90.79    4.20
  -6  42   2   88.49    4.20
   6  42  -2   91.09    4.30
   6  42  -2   90.39    4.40
   8 -42  -4   16.00    1.30
  -8 -42   4   17.40    2.40
   8 -42  -4   15.70    2.20
  -8 -42   4   16.70    1.80
   8  42  -4   17.80    2.50
  -8  42   4   16.80    2.20
  -8  42   4   14.60    2.10
   8  42  -4   14.30    1.30
 -10 -42   6   38.40    3.70
  10 -42  -6   37.90    2.50
  10 -42  -6   39.80    3.60
 -10 -42   6   41.40    3.30
 -10  42   6   37.90    3.60
  10  42  -6   40.90    2.50
  10  42  -6   48.80    4.10
   3 -43  -7   32.10    3.30
  -3 -43   7   32.50    3.10
   3 -43  -7   30.20    2.50
  -3 -43   7   29.30    2.70
   3  43  -7   33.20    3.60
  -3  43   7   34.90    3.20
  -3  43   7   32.70    3.30
  -1 -43   5    2.20    1.60
   1 -43  -5    2.50    1.10
   1 -43  -5    1.60    1.70
  -1 -43   5    1.70    1.10
   1  43  -5    1.60    1.80
  -1  43   5    3.40    1.70
   1 -43   3  125.29    5.30
  -1 -43  -3  120.89    4.70
  -1 -43  -3  122.89    5.30
   1 -43   3  121.29    4.60
  -1  43  -3  108.89    5.20
   1  43   3  114.59    5.30
  -3 -43  -1    1.70    1.50
   3 -43   1    1.40    0.50
   3 -43   1    2.10    1.50
  -3 -43  -1    0.30    0.70
  -3  43  -1    2.60    1.50
  -3  43  -1   -0.30    1.20
   3  43   1    2.50    1.40
   3  43   1    2.30    1.50
  -5 -43   1  167.28    7.00
  -5 -43   1  164.88    6.50
  -5 -43   1  179.98    6.90
   5 -43  -1  170.58    6.10
   5 -43  -1  182.28    6.90
   5  43  -1  164.28    7.00
  -5  43   1  175.18    6.90
  -5  43   1  163.88    6.80
   5  43  -1  168.08    7.00
  -7 -43   3    4.40    1.20
   7 -43  -3    5.40    1.70
   7 -43  -3    5.40    0.80
  -7 -43   3    3.90    1.80
   7  43  -3    3.70    1.70
  -7  43   3    4.40    1.80
  -7  43   3    5.50    1.60
   9 -43  -5    5.80    1.20
  -9 -43   5    4.80    2.20
  -9 -43   5    5.70    1.80
   9 -43  -5   10.20    2.50
   9  43  -5    4.90    1.10
  -9  43   5    7.90    2.40
   9  43  -5    7.50    2.40
  -4 -44   8    1.90    2.10
   4  44  -8    0.60    3.90
  -4  44   8    1.90    2.50
   2 -44  -6   61.29    3.90
  -2 -44   6   61.69    3.80
   2 -44  -6   59.59    3.10
  -2 -44   6   57.09    3.20
   2  44  -6   65.29    4.10
  -2  44   6   60.59    4.00
   0 -44  -4   43.80    2.20
   0 -44  -4   45.20    3.00
   0 -44   4   39.20    2.80
   0 -44   4   38.90    2.20
   0  44   4   35.20    3.00
   0  44  -4   41.50    3.10
   2 -44   2   79.59    3.30
  -2 -44  -2   83.79    3.40
   2 -44   2   80.49    4.10
  -2 -44  -2   91.09    4.30
  -2  44  -2   80.99    4.10
  -2  44  -2   83.19    4.20
   2  44   2   87.59    4.10
   4 -44   0    7.00    0.70
   4 -44   0    7.80    1.70
  -4 -44   0    7.80    1.80
  -4 -44   0    9.40    1.10
   4 -44   0    7.70    1.60
  -4 -44   0    8.80    1.70
   4  44   0    7.40    1.70
  -4  44   0    8.10    1.60
  -4  44   0    8.10    1.50
   4  44   0    6.30    1.70
  -6 -44   2    4.70    1.20
   6 -44  -2    2.70    1.50
  -6 -44   2    3.00    1.60
  -6  44   2    2.10    1.60
   6  44  -2    4.30    1.60
  -6  44   2    3.80    1.50
   6  44  -2    4.10    1.60
  -8 -44   4   46.10    3.40
  -8 -44   4   45.40    2.70
   8 -44  -4   44.60    2.20
   8 -44  -4   41.40    3.40
  -8  44   4   40.40    3.40
   8  44  -4   43.90    1.90
   8  44  -4   43.60    3.30
 -10 -44   6   51.79    3.80
  10 -44  -6   50.29    3.00
  10 -44  -6   56.79    4.50
 -10 -44   6   51.19    4.30
  10  44  -6   52.19    4.10
  10  44  -6   52.69    2.90
 -10  44   6   49.99    4.40
   3 -45  -7    5.40    2.50
   3 -45  -7    7.30    1.70
  -3 -45   7    6.30    2.50
  -3 -45   7    5.90    1.80
   3  45  -7    7.00    2.70
  -3  45   7    5.30    2.40
  -3  45   7    4.50    2.30
   1 -45  -5   11.80    2.40
  -1 -45   5   10.50    1.40
   1 -45  -5   10.70    1.40
  -1 -45   5   12.20    2.20
  -1  45   5    9.10    2.00
   1  45  -5    8.90    2.10
  -1 -45  -3   24.30    1.70
   1 -45   3   27.20    1.60
  -1 -45  -3   27.20    2.70
   1 -45   3   28.00    2.40
   1  45   3   25.50    2.40
  -1  45  -3   23.80    2.60
  -3 -45  -1   97.49    4.00
   3 -45   1   99.49    3.80
   3 -45   1  111.49    4.70
  -3 -45  -1  104.09    4.60
   3  45   1   97.29    4.60
  -3  45  -1  101.09    4.70
   3  45   1  103.89    4.70
  -3  45  -1   96.89    4.60
  -5 -45   1   16.10    1.50
   5 -45  -1   15.60    1.90
   5 -45  -1   16.20    1.00
  -5 -45   1   17.90    2.00
  -5 -45   1   18.60    2.30
  -5  45   1   17.40    2.00
   5  45  -1   20.30    2.30
  -5  45   1   16.20    2.00
   5  45  -1   19.10    2.30
  -7 -45   3   16.40    1.70
   7 -45  -3   21.00    2.40
   7 -45  -3   17.30    1.30
  -7 -45   3   20.50    2.40
   7  45  -3   17.30    2.30
  -7  45   3   22.40    2.40
  -7  45   3   18.80    2.30
   9 -45  -5    1.20    1.10
  -9 -45   5    2.00    1.70
  -9 -45   5    1.30    2.00
   9 -45  -5    0.20    2.10
   9  45  -5    1.00    2.10
  -9  45   5    0.00    2.10
   9  45  -5    0.30    1.00
   2 -46  -6    2.40    1.40
   2 -46  -6    0.70    2.00
  -2 -46   6    2.90    1.50
  -2 -46   6    2.30    2.20
  -2  46   6    3.30    2.30
   2  46  -6    3.30    2.00
   0 -46   4   -0.40    0.90
   0 -46  -4   -1.00    1.50
   0 -46  -4    0.20    0.90
   0 -46   4    0.50    1.60
   0  46  -4   -0.30    1.60
   0  46   4    1.30    1.60
  -2 -46  -2    5.80    1.70
  -2 -46  -2    2.70    0.90
   2 -46   2    3.60    0.80
   2 -46   2    5.30    1.70
  -2  46  -2    3.20    1.50
  -2  46  -2    5.00    1.70
   2  46   2    4.30    1.60
  -4 -46   0   11.90    1.90
  -4 -46   0   16.30    1.40
   4 -46   0   16.30    1.00
   4 -46   0   19.50    2.20
   4 -46   0   17.80    2.10
  -4 -46   0   19.60    2.30
  -4  46   0   13.70    1.90
   4  46   0   19.90    2.30
   4  46   0   15.90    2.10
  -4  46   0   16.60    2.00
  -6 -46   2   15.20    2.10
   6 -46  -2   15.90    2.00
   6 -46  -2   14.40    1.00
  -6 -46   2   17.60    1.70
   6  46  -2   12.10    2.00
   6  46  -2   15.70    2.10
  -6  46   2   14.90    2.00
  -6  46   2   16.10    2.00
   8 -46  -4   11.20    2.20
   8 -46  -4   13.80    1.40
  -8 -46   4    9.90    1.80
  -8 -46   4   14.50    2.50
   8  46  -4   13.30    2.40
  -8  46   4   11.60    2.30
 -10 -46   6    2.60    2.20
  10 -46  -6    1.20    2.20
 -10 -46   6    0.70    2.40
  10  46  -6    0.60    1.30
   3 -47  -7   11.90    2.80
   3 -47  -7   12.50    1.90
  -3 -47   7   10.20    2.00
  -3 -47   7    8.50    2.50
  -3  47   7   10.60    3.00
   3  47  -7    9.90    2.60
   1 -47  -5   77.19    3.50
  -1 -47   5   76.99    3.50
   1 -47  -5   72.19    4.30
  -1  47   5   69.69    4.10
   1  47  -5   67.29    4.40
   1 -47   3    3.10    1.80
  -1 -47  -3    4.70    1.70
   1 -47   3    4.20    1.00
  -1 -47  -3    3.70    1.00
  -1  47  -3    3.00    1.60
   1  47   3    4.00    1.60
  -3 -47  -1   50.59    3.10
   3 -47   1   50.39    2.20
  -3 -47  -1   53.89    2.50
   3 -47   1   53.59    3.30
  -3  47  -1   53.99    3.30
   3  47   1   51.49    3.30
   3  47   1   57.99    3.40
  -3  47  -1   55.09    3.30
   5 -47  -1   15.70    2.20
   5 -47  -1   13.20    0.90
  -5 -47   1   11.80    2.40
   5 -47  -1   18.00    2.10
  -5 -47   1   16.70    2.20
  -5 -47   1   12.50    1.40
   5  47  -1   12.00    2.00
  -5  47   1   14.90    2.10
   5  47  -1   14.60    2.20
  -5  47   1   14.40    2.00
  -7 -47   3    6.10    2.00
  -7 -47   3    6.50    1.40
   7 -47  -3    4.60    1.80
  -7  47   3    5.40    1.90
   7  47  -3    4.80    2.00
  -7  47   3    7.50    2.00
   9 -47  -5   13.90    1.60
  -9 -47   5   12.80    2.20
   9 -47  -5   13.00    2.90
  -9 -47   5   14.00    2.60
  -9  47   5   14.90    2.70
   9  47  -5   16.80    3.10
  -2 -48   6    4.70    1.60
  -2 -48   6    7.50    2.40
   2 -48  -6    5.30    2.40
   2 -48  -6    6.50    1.50
  -2  48   6    8.00    2.60
   2  48  -6    7.40    2.70
   0 -48   4   34.60    2.20
   0 -48  -4   37.40    2.20
   0 -48   4   38.90    3.00
   0 -48  -4   32.10    2.90
   0  48  -4   34.50    3.20
   0  48   4   31.90    2.90
   2 -48   2   47.20    3.20
   2 -48   2   44.10    2.10
  -2 -48  -2   50.59    3.10
  -2 -48  -2   44.60    2.30
   2  48   2   43.90    3.00
  -2  48  -2   45.50    3.30
  -2  48  -2   46.00    3.20
  -4 -48   0   33.70    2.00
  -4 -48   0   39.20    2.90
  -4 -48   0   32.20    2.90
   4 -48   0   35.20    1.60
   4 -48   0   37.60    2.70
   4  48   0   39.70    3.00
   4  48   0   35.40    3.00
  -4  48   0   34.90    2.60
  -4  48   0   31.90    2.80
  -6 -48   2   15.70    2.30
   6 -48  -2   23.50    2.60
  -6 -48   2   19.00    1.90
   6 -48  -2   18.30    1.20
   6  48  -2   16.30    2.50
   6  48  -2   12.50    2.20
  -6  48   2   17.60    2.10
  -6  48   2   20.90    2.40
   8 -48  -4    5.90    2.30
  -8 -48   4    7.40    1.70
  -8 -48   4    5.30    2.10
   8 -48  -4    5.50    1.10
  -8  48   4    7.60    2.30
   8  48  -4    7.90    2.60
  -3  49   7    4.80    3.00
   1 -49  -5    6.70    2.40
   1 -49  -5    7.30    1.50
  -1 -49   5    7.40    2.30
  -1 -49   5    7.70    1.50
  -1  49   5    7.60    2.20
   1  49  -5    5.20    2.30
  -1 -49  -3   23.60    1.80
  -1 -49  -3   19.50    2.40
   1 -49   3   21.90    1.70
   1 -49   3   25.10    2.80
  -1  49  -3   23.60    2.70
   1  49   3   25.00    2.70
   3 -49   1  149.19    5.70
   3 -49   1  169.78    6.70
  -3 -49  -1  168.58    6.70
  -3 -49  -1  153.68    6.00
  -3  49  -1  154.98    6.70
   3  49   1  154.98    6.70
   3  49   1  162.78    6.70
  -3  49  -1  145.09    6.60
   5 -49  -1    1.70    1.70
  -5 -49   1    4.20    2.00
   5 -49  -1    2.00    0.60
  -5 -49   1    3.10    1.10
   5 -49  -1    1.10    1.80
   5  49  -1    4.20    1.80
   5  49  -1    4.70    2.00
  -5  49   1    3.00    1.80
  -5  49   1    4.00    1.80
  -7 -49   3   18.60    1.90
   7 -49  -3   18.20    1.40
   7 -49  -3   14.90    2.60
  -7 -49   3   16.10    2.50
  -7  49   3   16.10    2.40
   7  49  -3   19.80    2.80
  -7  49   3   12.90    2.50
   9 -49  -5   51.59    4.20
  -9 -49   5   52.99    3.70
  -9 -49   5   45.40    3.80
   9 -49  -5   49.30    2.70
   9  49  -5   47.90    4.10
  -9  49   5   50.59    4.00
   2 -50  -6    4.70    1.70
  -2 -50   6    2.40    1.70
  -2 -50   6    5.20    2.40
   2 -50  -6    1.50    2.50
   2  50  -6    4.30    2.40
  -2  50   6    4.10    2.70
   0 -50   4    0.50    2.00
   0 -50  -4   -0.10    1.90
   0 -50  -4    0.40    1.10
   0 -50   4    1.00    1.10
   0  50   4   -0.60    2.10
   0  50  -4    0.40    1.80
  -2 -50  -2   48.70    3.20
   2 -50   2   47.70    3.40
  -2 -50  -2   46.90    2.40
   2 -50   2   44.70    2.20
  -2  50  -2   46.00    3.30
   2  50   2   48.90    3.20
  -2  50  -2   44.00    3.40
   4 -50   0   34.20    1.60
  -4 -50   0   36.10    2.10
  -4 -50   0   35.20    3.20
  -4 -50   0   36.30    2.80
   4 -50   0   40.10    2.80
  -4  50   0   34.90    3.80
  -4  50   0   33.50    2.70
   4  50   0   34.70    3.20
   4  50   0   30.50    3.00
   6 -50  -2   33.50    1.70
  -6 -50   2   31.90    2.40
   6 -50  -2   40.90    3.20
  -6 -50   2   36.30    3.10
   6  50  -2   37.00    3.00
  -6  50   2   35.70    2.80
  -6  50   2   33.50    3.10
   6  50  -2   31.90    3.30
   8 -50  -4   33.40    3.70
  -8 -50   4   20.40    2.90
  -8 -50   4   22.30    2.30
   8 -50  -4   23.60    1.90
   8  50  -4   22.30    3.30
  -8  50   4   24.70    3.20
   1 -51  -5   47.30    3.80
   1 -51  -5   49.20    2.80
  -1 -51   5   42.50    2.80
  -1  51   5   46.50    3.70
   1  51  -5   49.60    3.80
   1 -51   3   13.50    1.40
   1 -51   3    9.40    2.20
  -1 -51  -3   14.90    1.50
  -1 -51  -3   10.50    2.40
   1  51   3   10.30    2.10
  -1  51  -3   12.10    2.40
   3 -51   1   29.50    1.60
   3 -51   1   31.10    2.90
  -3 -51  -1   27.80    1.90
  -3 -51  -1   28.50    2.90
   3  51   1   31.10    3.00
  -3  51  -1   30.70    2.90
  -3  51  -1   34.70    2.90
  -5 -51   1   10.50    1.40
   5 -51  -1    9.50    2.00
   5 -51  -1    9.60    0.90
  -5 -51   1   10.00    2.10
   5 -51  -1    8.00    2.00
  -5  51   1    6.80    1.90
   5  51  -1    9.30    2.10
   5  51  -1   11.90    2.40
   7 -51  -3    1.00    0.90
  -7 -51   3    2.60    1.50
   7 -51  -3    1.70    2.30
  -7 -51   3    1.10    2.40
  -7  51   3    1.40    2.20
   7  51  -3    1.80    2.40
  -2  52   6   12.30    3.20
   0 -52  -4   15.40    1.70
   0 -52   4   15.40    2.60
   0 -52   4   16.40    1.70
   0 -52  -4   13.50    2.60
   0  52  -4   14.10    2.50
   0  52   4   10.90    2.40
   2 -52   2   39.80    3.40
   2 -52   2   37.10    2.10
  -2 -52  -2   41.50    3.20
  -2 -52  -2   40.10    2.30
  -2  52  -2   42.00    3.40
   2  52   2   41.60    3.40
  -4 -52   0   10.20    2.30
   4 -52   0   13.10    1.10
  -4 -52   0   12.40    2.50
  -4 -52   0   12.50    1.50
   4 -52   0   16.90    2.30
   4  52   0   12.70    2.40
   4  52   0   13.80    2.40
  -4  52   0   12.50    2.20
  -6 -52   2    3.50    2.10
   6 -52  -2    5.20    0.80
  -6 -52   2    4.40    1.40
   6 -52  -2    4.20    2.10
   6  52  -2    4.70    2.30
   6  52  -2    3.80    2.40
  -6  52   2    5.60    2.00
  -6  52   2    3.00    1.90
   8 -52  -4   25.50    3.30
  -8 -52   4   31.10    2.90
  -8 -52   4   29.00    3.50
   8 -52  -4   28.20    2.00
  -8  52   4   30.70    3.40
   8  52  -4   30.30    3.50
  -1 -53   5    1.30    1.40
  -1 -53   5    0.60    2.50
   1 -53  -5    0.60    1.40
   1 -53  -5    0.30    2.70
  -1  53   5    0.20    2.70
   1  53  -5    0.00    2.60
   1 -53   3   11.70    1.40
   1 -53   3   10.40    2.30
  -1 -53  -3    8.80    2.40
  -1 -53  -3    9.70    1.40
   1  53   3    7.20    2.20
  -1  53  -3    9.20    2.30
  -3 -53  -1    6.20    1.20
   3 -53   1    8.00    2.00
   3 -53   1    6.70    1.00
  -3 -53  -1    4.40    2.20
  -3 -53  -1    7.70    2.10
   3  53   1    4.50    1.90
  -3  53  -1    6.10    1.90
  -3  53  -1    7.90    2.20
   5 -53  -1   61.99    2.60
  -5 -53   1   69.09    4.30
  -5 -53   1   64.59    3.30
   5 -53  -1   68.29    4.20
   5  53  -1   71.09    4.40
   5  53  -1   74.59    4.40
  -5  53   1   69.99    4.10
  -7 -53   3   17.70    3.00
   7 -53  -3   17.50    2.80
   7 -53  -3   17.30    1.50
  -7 -53   3   14.00    2.00
  -7  53   3   19.00    2.70
   7  53  -3   23.70    3.30
   0 -54   4   -0.90    1.30
   0 -54  -4    0.20    1.30
   0 -54   4   -0.60    2.50
   0 -54  -4   -1.30    2.20
   0  54  -4   -0.30    2.50
   0  54   4   -1.00    2.30
  -2 -54  -2    3.00    2.30
   2 -54   2    1.20    1.90
   2 -54   2    1.80    1.00
  -2 -54  -2    2.30    1.10
  -2  54  -2    3.40    2.20
   2  54   2    4.30    2.20
  -4 -54   0   16.10    1.70
   4 -54   0   13.40    1.20
   4 -54   0   18.80    2.50
  -4 -54   0   14.10    2.70
  -4  54   0   16.20    2.40
   4  54   0   10.70    2.40
   4  54   0   14.70    2.60
   6 -54  -2    4.60    2.50
  -6 -54   2    1.50    2.50
   6 -54  -2    5.30    1.00
  -6 -54   2    6.40    1.60
   6  54  -2    7.30    2.60
  -6  54   2    5.60    2.30
   6  54  -2    4.20    2.60
  -1 -55  -3   -0.30    2.50
  -1 -55  -3    0.40    1.30
   1 -55   3    0.30    2.30
   1 -55   3    0.50    1.30
   1  55   3    0.50    2.10
  -1  55  -3    1.60    2.10
  -3 -55  -1    4.00    2.40
   3 -55   1    6.30    1.00
   3 -55   1    5.60    2.40
  -3 -55  -1    7.00    2.40
  -3 -55  -1    5.80    1.30
  -3  55  -1    5.20    2.30
  -3  55  -1    7.60    2.40
   3  55   1    7.00    2.40
   5 -55  -1    7.90    0.90
   5 -55  -1    9.10    2.30
  -5 -55   1    8.90    1.60
  -5 -55   1    5.70    2.20
   5  55  -1    5.30    2.20
   5  55  -1   11.10    2.70
  -5  55   1   10.10    2.30
   7 -55  -3   50.29    4.40
   7 -55  -3   46.40    2.40
  -7 -55   3   43.10    4.30
  -7 -55   3   41.40    3.30
  -7  55   3   46.90    4.20
   7  55  -3   46.00    4.40
   0 -56   4    9.90    2.10
   0 -56  -4   12.80    2.90
   0 -56  -4   11.60    1.90
   0 -56   4   12.20    2.90
   0  56  -4    9.70    3.00
   0  56   4   11.20    2.70
   2 -56   2    8.30    1.30
  -2 -56  -2    9.10    1.50
  -2 -56  -2    6.60    2.50
   2 -56   2    8.30    2.70
   2  56   2    7.50    2.30
  -2  56  -2    6.60    2.50
   4 -56   0   21.30    2.80
   4 -56   0   19.10    1.40
  -4 -56   0   22.30    2.20
  -4 -56   0   25.00    3.20
   4  56   0   22.20    3.00
   4  56   0   22.80    3.10
  -4  56   0   22.10    2.80
  -6 -56   2    7.20    2.50
   6 -56  -2    7.40    1.00
  -6 -56   2    4.00    1.70
   6 -56  -2    8.60    3.30
   6  56  -2    7.70    2.80
  -6  56   2    9.10    2.60
   1 -57   3   19.10    1.80
   1 -57   3   13.50    2.80
  -1 -57  -3   21.60    3.30
  -1 -57  -3   14.60    1.80
  -1  57  -3   17.20    2.90
   1  57   3   10.10    2.60
   3 -57   1   16.10    3.00
  -3 -57  -1   18.70    2.90
   3 -57   1   18.20    1.60
  -3 -57  -1   17.80    1.80
  -3 -57  -1   18.20    3.10
  -3  57  -1   17.80    2.90
   3  57   1   18.10    2.80
   5 -57  -1    0.60    2.60
   5 -57  -1    2.60    0.90
  -5 -57   1    1.80    1.50
  -5 -57   1    2.40    2.30
  -5  57   1    2.00    2.50
   5  57  -1    2.70    2.30
   5  57  -1    4.80    2.70
  -2 -58  -2   26.50    2.30
   2 -58   2   32.70    2.20
   2 -58   2   36.10    3.70
  -2 -58  -2   27.80    3.30
  -2  58  -2   33.40    3.80
   2  58   2   27.90    3.20
   4 -58   0   43.10    4.10
   4 -58   0   36.50    2.00
  -4 -58   0   43.40    4.10
  -4 -58   0   37.50    2.60
   4  58   0   34.90    3.60
  -4  58   0   46.40    4.00
   3 -59   1    8.60    2.90
   3 -59   1   11.10    1.40
  -3  59  -1    8.70    2.80
   5 -59  -1    2.10    2.80
  -4   0  10   -0.30    1.70
  -4   0  10   -1.80    1.60
  -2   0   8    0.60    1.20
  -2   0   8    0.70    1.30
   2   0  -8    2.00    1.30
   0   0   6    0.60    0.60
   0   0  -6   -0.10    0.80
   0   0   6    0.90    0.80
   0   0   6   -0.20    0.60
   0   0   6    0.10    0.80
   0   0  -6    0.50    0.70
   0   0  -6    0.30    0.60
   0   0   6   -0.10    0.80
   0   0  -6    0.50    0.60
   2   0   4    0.90    0.50
   2   0   4   -0.30    0.60
  -2   0  -4    1.50    0.50
  -2   0  -4    1.30    0.50
  -2   0  -4    1.20    0.40
   2   0   4    1.00    0.50
   2   0   4    0.70    0.50
  -2   0  -4    1.10    0.50
   4   0   2    0.30    0.30
  -4   0  -2    0.40    0.30
   4   0   2    0.20    0.30
   4   0   2    0.00    0.30
  -4   0  -2    0.00    0.30
  -4   0  -2    0.30    0.30
   4   0   2    0.40    0.40
  -6   0   0    1.90    0.50
  -6   0   0    1.70    0.40
   6   0   0    1.50    0.40
   6   0   0    0.80    0.40
   6   0   0    2.00    0.50
  -8   0   2    0.40    0.50
  -8   0   2    0.90    0.60
   8   0  -2    0.30    0.60
   8   0  -2    0.90    0.60
  -8   0   2    1.10    0.60
   8   0  -2    0.70    0.50
  -8   0   2    0.50    0.40
 -10   0   4    0.30    0.70
 -10   0   4    0.50    0.70
  10   0  -4    1.70    0.80
  10   0  -4   -0.50    0.70
  10   0  -4    2.50    1.00
 -10   0   4    0.60    0.90
 -12   0   6    2.20    1.20
 -12   0   6    1.80    1.10
 -12   0   6    3.70    1.30
  12   0  -6    3.40    1.20
 -14   0   8    0.70    1.60
 -14   0   8    0.10    1.80
  -5  -1  11    0.40    2.10
  -5  -1  11    0.10    2.20
  -5   1  11    0.10    2.10
  -5   1  11    2.30    2.10
  -3  -1   9    0.70    1.60
  -3  -1   9    2.80    1.50
  -3   1   9    2.60    1.60
  -3   1   9    1.50    1.60
   1  -1  -7    7.90    1.40
   1  -1  -7    8.50    1.00
   1  -1  -7   10.40    1.20
  -1  -1   7    7.50    1.30
  -1  -1   7    7.40    1.30
  -1   1   7    6.00    1.20
  -1   1   7    6.10    1.00
  -1   1   7    6.00    1.20
   1   1  -7   10.10    1.10
   1   1  -7    7.70    1.30
   1   1  -7    7.00    1.20
   1  -1   5  346.57   12.20
  -1  -1  -5  348.97   12.40
  -1  -1  -5  349.07   12.20
   1  -1   5  342.37   12.20
   1  -1   5  332.07   12.40
   1  -1   5  348.17   12.30
  -1  -1  -5  343.47   12.20
   1  -1   5  329.67   12.30
  -1   1  -5  348.07   12.30
   1   1   5  347.67   12.20
  -1   1  -5  338.57   12.20
  -1   1  -5  351.66   12.40
   1   1   5  329.17   12.40
   1   1   5  337.17   12.30
   1   1   5  328.07   12.30
   1   1   5  350.66   12.20
  -1   1  -5  358.96   12.20
  -3  -1  -3   98.29    3.70
   3  -1   3   90.89    3.70
   3  -1   3   95.59    3.70
  -3  -1  -3   95.49    3.60
   3  -1   3   94.49    3.70
  -3  -1  -3   99.09    3.70
   3  -1   3   95.59    3.60
   3   1   3   96.49    3.60
  -3   1  -3   96.99    3.70
   3   1   3  101.99    3.70
  -3   1  -3  103.49    3.60
  -3   1  -3  104.49    3.70
   3   1   3  100.99    3.70
   3   1   3   93.39    3.70
   5  -1   1  677.93   25.10
  -5  -1  -1  713.83   25.00
   5  -1   1  688.23   25.00
   5  -1   1  729.53   24.90
  -5  -1  -1  717.13   25.00
   5  -1   1  715.83   25.10
  -5  -1  -1  705.93   25.00
  -5   1  -1  727.43   25.00
   5   1   1  710.23   25.10
   5   1   1  706.13   25.00
   5   1   1  731.63   24.90
  -5   1  -1  728.03   25.00
   5   1   1  738.53   25.00
   7  -1  -1   90.19    3.70
  -7  -1   1   95.79    3.70
   7  -1  -1   97.39    3.70
  -7  -1   1  101.19    3.70
  -7  -1   1  100.99    3.50
  -7  -1   1   93.39    3.70
   7  -1  -1   94.29    3.60
  -7   1   1  102.09    3.50
   7   1  -1   95.99    3.70
   7   1  -1  101.89    3.70
  -7   1   1  100.59    3.70
  -7   1   1   99.19    3.70
   7   1  -1   98.79    3.70
  -9  -1   3   27.70    1.40
   9  -1  -3   21.00    1.40
  -9  -1   3   24.20    1.40
   9  -1  -3   22.50    1.50
   9  -1  -3   23.50    1.30
  -9  -1   3   24.40    1.30
  -9  -1   3   23.00    1.40
   9   1  -3   21.80    1.50
   9   1  -3   24.60    1.40
   9   1  -3   21.80    1.50
  -9   1   3   22.40    1.30
  -9   1   3   25.80    1.40
  -9   1   3   25.00    1.40
  -9   1   3   26.80    1.30
 -11  -1   5   76.99    3.30
  11  -1  -5   70.69    3.20
 -11  -1   5   71.59    3.30
 -11  -1   5   72.79    3.20
  11  -1  -5   70.49    3.20
 -11   1   5   71.09    3.20
 -11   1   5   74.19    3.30
  11   1  -5   71.19    3.20
 -11   1   5   70.19    3.20
  11   1  -5   72.19    3.20
 -13  -1   7   95.49    4.30
 -13  -1   7   94.39    4.30
 -13   1   7   85.09    4.10
 -13   1   7   90.19    4.40
 -15  -1   9   13.60    2.50
 -15   1   9   14.60    2.40
  -4  -2  10   11.50    2.20
  -4  -2  10    6.50    1.90
  -4   2  10   11.40    2.00
  -4   2  10   12.90    2.30
  -2  -2   8   19.40    1.90
  -2  -2   8   22.90    2.20
   2   2  -8   21.00    2.10
  -2   2   8   23.50    2.00
  -2   2   8   22.50    2.10
   0  -2  -6    6.20    1.00
   0  -2  -6    6.80    0.80
   0  -2   6    4.60    0.90
   0  -2   6    6.40    0.90
   0  -2   6    4.40    0.70
   0  -2  -6    8.10    0.90
   0  -2   6    5.40    1.10
   0  -2   6    5.90    1.00
   0  -2  -6    6.80    0.90
   0   2  -6    7.10    0.80
   0   2   6    7.20    1.10
   0   2   6    5.10    1.00
   0   2   6    5.80    1.00
   0   2   6    5.50    0.90
   0   2  -6    7.20    0.90
   0   2  -6    6.80    0.90
   0   2  -6    6.40    1.00
   0   2   6    7.70    0.80
   2  -2   4  786.12   27.80
  -2  -2  -4  780.12   27.80
   2  -2   4  788.22   27.80
   2  -2   4  812.02   27.80
  -2  -2  -4  798.92   27.70
  -2  -2  -4  791.42   27.80
   2  -2   4  775.62   27.80
  -2   2  -4  780.42   27.80
   2   2   4  816.42   27.70
  -2   2  -4  782.12   27.80
   2   2   4  795.72   27.80
  -2   2  -4  774.72   27.60
   2   2   4  806.22   27.90
  -2   2  -4  790.82   27.80
   2   2   4  785.72   27.80
   4  -2   2  175.18    6.30
   4  -2   2  177.68    6.40
   4  -2   2  169.28    6.40
  -4  -2  -2  186.18    6.40
   4  -2   2  174.28    6.30
  -4  -2  -2  186.58    6.40
  -4  -2  -2  182.58    6.40
  -4   2  -2  179.48    6.30
   4   2   2  171.68    6.40
   4   2   2  172.18    6.40
   4   2   2  183.28    6.40
   4   2   2  175.48    6.40
  -4   2  -2  172.48    6.40
   6  -2   0  932.91   34.30
  -6  -2   0  984.40   34.30
   6  -2   0  981.00   34.20
  -6  -2   0  985.00   34.20
  -6  -2   0  985.90   34.20
   6   2   0  956.60   34.30
   6   2   0  966.50   34.20
  -6   2   0  993.90   34.30
   6   2   0 1020.70   34.10
   6   2   0 1001.00   34.20
  -6   2   0  960.90   34.20
  -8  -2   2  128.09    4.70
  -8  -2   2  130.09    4.60
   8  -2  -2  120.69    4.80
  -8  -2   2  135.99    4.80
  -8  -2   2  125.79    4.80
   8  -2  -2  131.79    4.80
   8  -2  -2  124.19    4.70
  -8   2   2  130.39    4.70
  -8   2   2  123.29    4.80
   8   2  -2  121.39    4.80
  -8   2   2  131.49    4.60
   8   2  -2  123.59    4.70
 -10  -2   4   56.59    2.50
  10  -2  -4   58.59    2.50
  10  -2  -4   59.49    2.60
 -10  -2   4   52.69    2.70
  10   2  -4   55.39    2.60
  10   2  -4   60.69    2.80
  10   2  -4   52.09    2.60
 -10   2   4   58.89    2.50
 -10   2   4   60.79    2.70
 -12  -2   6   72.29    3.30
 -12  -2   6   70.89    3.40
  12  -2  -6   72.79    3.40
 -12  -2   6   68.89    3.40
 -12   2   6   68.79    3.50
 -12   2   6   71.69    3.30
  12   2  -6   69.79    3.40
 -12   2   6   70.69    3.30
 -14  -2   8    4.40    1.70
 -14  -2   8    3.60    1.70
 -14   2   8    3.20    1.90
 -14   2   8    3.50    1.60
  -5  -3  11    2.80    2.40
  -5   3  11    3.50    2.40
  -5   3  11    2.50    2.10
  -3  -3   9    2.70    1.70
  -3  -3   9    2.80    1.70
  -3   3   9    1.20    1.40
   3   3  -9    3.40    1.80
  -3   3   9    3.00    1.40
   1  -3  -7  126.49    4.90
  -1  -3   7  126.09    5.00
  -1  -3   7  119.69    5.10
  -1  -3   7  132.19    5.10
   1  -3  -7  124.79    5.00
   1  -3  -7  123.89    5.10
   1   3  -7  119.99    4.90
  -1   3   7  125.09    4.90
   1   3  -7  117.49    5.00
  -1   3   7  124.69    5.00
  -1   3   7  129.59    5.10
   1  -3   5  606.24   21.50
  -1  -3  -5  625.34   21.50
   1  -3   5  586.04   21.40
   1  -3   5  603.64   21.40
   1  -3   5  618.34   21.40
   1  -3   5  598.44   21.20
  -1  -3  -5  596.94   21.30
   1   3   5  621.34   21.40
   1   3   5  584.74   21.50
  -1   3  -5  621.74   21.20
  -1   3  -5  608.04   21.40
  -1   3  -5  583.64   21.40
   1   3   5  625.84   21.30
  -1   3  -5  599.54   21.40
   1   3   5  594.94   21.30
   1   3   5  597.24   21.40
  -3  -3  -3   73.19    2.60
   3  -3   3   66.89    2.60
   3  -3   3   66.59    2.70
   3  -3   3   67.29    2.70
  -3  -3  -3   62.59    2.70
  -3  -3  -3   70.49    2.70
   3  -3   3   67.59    2.70
  -3   3  -3   71.89    2.60
   3   3   3   70.49    2.70
   3   3   3   68.39    2.70
   3   3   3   69.89    2.60
  -3   3  -3   65.59    2.70
   3   3   3   69.29    2.70
  -3   3  -3   71.19    2.50
  -3   3  -3   66.89    2.70
  -5  -3  -1  207.08    7.30
   5  -3   1  202.58    7.30
   5  -3   1  210.38    7.20
  -5  -3  -1  206.68    7.40
  -5  -3  -1  201.88    7.40
   5  -3   1  191.28    7.40
   5   3   1  213.58    7.30
  -5   3  -1  198.98    7.30
   5   3   1  210.18    7.30
   5   3   1  218.38    7.40
   5   3   1  209.58    7.40
  -5   3  -1  197.28    7.30
  -7  -3   1  695.63   23.80
  -7  -3   1  669.93   23.80
  -7  -3   1  687.23   23.70
   7  -3  -1  657.13   23.70
   7  -3  -1  658.53   23.80
  -7  -3   1  678.23   23.80
   7   3  -1  677.43   23.80
   7   3  -1  683.43   23.80
  -7   3   1  704.13   23.60
   7   3  -1  647.84   23.80
  -7   3   1  688.83   23.80
  -7   3   1  679.03   23.90
  -9  -3   3  226.18    8.60
  -9  -3   3  239.98    8.60
   9  -3  -3  237.38    8.60
  -9  -3   3  229.88    8.40
  -9  -3   3  245.98    8.50
   9  -3  -3  227.18    8.50
   9  -3  -3  240.58    8.50
   9   3  -3  234.58    8.50
  -9   3   3  239.08    8.40
   9   3  -3  232.48    8.60
  -9   3   3  231.38    8.60
   9   3  -3  230.48    8.60
  -9   3   3  226.78    8.50
  11  -3  -5   48.30    2.40
 -11  -3   5   48.00    2.50
 -11  -3   5   45.60    2.40
 -11  -3   5   48.20    2.40
  11  -3  -5   47.50    3.10
  11   3  -5   48.50    2.40
  11   3  -5   45.80    2.40
 -11   3   5   46.20    2.40
 -11   3   5   49.70    2.50
 -11   3   5   47.10    2.30
 -13  -3   7   32.70    2.60
  13  -3  -7   28.70    2.40
 -13  -3   7   32.00    2.50
 -13   3   7   28.10    2.30
 -13   3   7   31.70    2.60
 -15  -3   9    5.60    2.20
 -15   3   9    4.40    2.10
  -4  -4  10   60.89    3.70
  -4   4  10   62.59    3.70
  -4   4  10   71.89    3.70
  -2  -4   8  171.98    6.80
  -2  -4   8  161.18    6.70
  -2   4   8  158.48    6.70
  -2   4   8  168.18    6.60
   2   4  -8  178.38    6.70
   0  -4   6    0.20    0.60
   0  -4   6    0.40    0.80
   0  -4  -6    0.60    0.80
   0  -4  -6    0.30    0.70
   0  -4  -6    0.50    0.70
   0  -4   6   -0.30    0.80
   0  -4   6    0.30    0.90
   0   4  -6    0.00    0.80
   0   4   6    0.00    0.70
   0   4   6   -0.20    0.80
   0   4   6   -0.10    0.60
   0   4  -6    0.30    0.70
   0   4  -6    0.00    0.70
   0   4   6    0.50    0.70
   0   4   6    0.10    0.80
   0   4  -6    0.00    0.50
   2  -4   4  119.09    4.30
   2  -4   4  114.39    4.30
  -2  -4  -4  114.19    4.20
   2  -4   4  112.19    4.30
  -2  -4  -4  111.79    4.20
  -2  -4  -4  114.69    4.30
   2  -4   4  114.79    4.20
   2   4   4  109.99    4.30
  -2   4  -4  111.09    4.30
  -2   4  -4  106.69    4.20
   2   4   4  119.09    4.30
  -2   4  -4  103.89    4.20
   2   4   4  117.29    4.20
   2   4   4  113.59    4.30
  -2   4  -4  110.39    4.10
   4  -4   2 1161.18   40.80
   4  -4   2 1108.59   40.90
  -4  -4  -2 1174.78   40.80
  -4  -4  -2 1195.68   40.90
   4  -4   2 1149.98   40.80
  -4  -4  -2 1151.68   40.90
  -4   4  -2 1198.18   40.80
   4   4   2 1158.58   40.80
   4   4   2 1192.68   40.90
  -4   4  -2 1175.28   40.80
   4   4   2 1195.28   40.90
   4   4   2 1180.48   40.90
  -6  -4   0 3383.66  116.49
   6  -4   0 3386.26  116.49
  -6  -4   0 3364.76  116.49
   6  -4   0 3289.57  116.49
  -6  -4   0 3469.55  116.69
  -6   4   0 3272.97  116.39
   6   4   0 3358.26  116.49
   6   4   0 3297.77  116.59
  -6   4   0 3357.26  116.49
   6   4   0 3388.26  116.49
   6   4   0 3255.17  116.49
  -8  -4   2  103.89    3.80
   8  -4  -2  101.19    3.90
  -8  -4   2   98.29    3.90
  -8  -4   2   96.19    3.70
  -8  -4   2   94.99    3.90
   8  -4  -2   99.39    3.80
   8  -4  -2  101.29    3.80
  -8   4   2   92.29    3.90
   8   4  -2  104.49    3.80
  -8   4   2   98.19    3.80
   8   4  -2  101.79    3.90
   8   4  -2  104.49    3.90
  -8   4   2  104.29    3.70
 -10  -4   4   94.69    4.00
 -10  -4   4   90.89    3.90
  10  -4  -4   95.39    3.80
 -10  -4   4  104.49    3.80
  10  -4  -4   98.19    3.90
  10   4  -4   94.39    3.90
  10   4  -4   90.29    4.00
 -10   4   4  102.59    3.80
 -10   4   4   91.79    3.80
 -10   4   4  100.49    4.10
  10   4  -4   94.89    3.90
 -12  -4   6   53.59    2.80
  12  -4  -6   45.60    2.60
 -12  -4   6   50.79    2.70
 -12  -4   6   48.00    2.70
 -12   4   6   44.90    2.50
 -12   4   6   53.29    2.80
 -12   4   6   51.09    2.70
 -14  -4   8  137.39    5.80
 -14  -4   8  119.49    5.70
 -14   4   8  130.79    5.60
 -14   4   8  127.49    5.90
  -5  -5  11   31.80    3.60
  -5   5  11   35.90    3.30
  -5   5  11   32.30    3.60
  -3  -5   9   23.60    2.50
  -3   5   9   26.10    2.30
   3   5  -9   26.50    2.40
  -3   5   9   26.30    2.20
  -1  -5   7   18.40    1.80
   1  -5  -7   19.20    1.60
   1  -5  -7   20.10    1.80
  -1  -5   7   21.50    1.70
  -1  -5   7   20.00    1.70
   1  -5  -7   21.20    1.50
   1   5  -7   18.10    1.50
  -1   5   7   17.40    1.60
   1   5  -7   16.50    1.60
  -1   5   7   22.00    1.60
  -1   5   7   19.70    1.70
   1  -5   5  173.48    6.60
   1  -5   5  171.78    6.30
  -1  -5  -5  177.08    6.60
  -1  -5  -5  183.08    6.50
   1  -5   5  167.58    6.50
   1  -5   5  166.58    6.60
  -1  -5  -5  178.38    6.50
   1   5   5  180.38    6.50
  -1   5  -5  173.78    6.60
  -1   5  -5  171.58    6.50
   1   5   5  187.28    6.40
   1   5   5  174.38    6.50
  -1   5  -5  182.38    6.30
  -1   5  -5  185.78    6.50
   1   5   5  166.88    6.50
   1   5   5  174.78    6.60
  -3  -5  -3  278.17   10.10
   3  -5   3  281.37   10.00
   3  -5   3  294.87   10.10
   3  -5   3  284.87   10.10
  -3  -5  -3  266.77   10.00
   3  -5   3  278.77   10.10
  -3  -5  -3  269.77   10.00
   3   5   3  280.17   10.10
   3   5   3  288.47   10.00
   3   5   3  289.47   10.10
   3   5   3  284.47   10.00
  -3   5  -3  280.47   10.00
  -3   5  -3  286.27    9.90
  -3   5  -3  278.17   10.10
   5  -5   1  303.07   10.80
  -5  -5  -1  300.67   10.70
   5  -5   1  312.67   10.60
  -5  -5  -1  305.47   10.80
   5  -5   1  286.87   10.70
  -5  -5  -1  300.77   10.80
   5   5   1  295.37   10.80
  -5   5  -1  300.27   10.70
  -5   5  -1  314.57   10.70
   5   5   1  308.27   10.70
  -7  -5   1  359.06   12.30
  -7  -5   1  334.07   12.30
   7  -5  -1  346.87   12.20
  -7  -5   1  344.57   12.30
  -7  -5   1  344.77   12.20
   7  -5  -1  338.07   12.30
   7   5  -1  341.37   12.30
  -7   5   1  365.76   12.10
   7   5  -1  335.57   12.30
   7   5  -1  346.87   12.30
  -7   5   1  348.67   12.30
  -7   5   1  335.97   12.20
  -9  -5   3   52.29    2.40
  -9  -5   3   49.60    2.30
   9  -5  -3   57.09    2.40
   9  -5  -3   57.39    2.30
  -9  -5   3   59.19    2.40
  -9  -5   3   54.09    2.40
   9  -5  -3   59.89    2.50
  -9   5   3   49.00    2.40
   9   5  -3   54.09    2.50
  -9   5   3   55.59    2.30
   9   5  -3   53.69    2.50
   9   5  -3   59.59    2.40
 -11  -5   5  101.09    4.00
  11  -5  -5   92.69    4.00
 -11  -5   5   96.09    4.10
 -11  -5   5   93.89    4.20
  11   5  -5  100.09    4.10
 -11   5   5  101.79    4.00
 -11   5   5   99.79    4.20
  11   5  -5  100.49    4.30
  11   5  -5   95.09    4.20
 -11   5   5   99.39    4.00
 -13  -5   7  125.89    6.70
 -13  -5   7  135.09    5.70
 -13  -5   7  132.99    5.80
  13  -5  -7  138.39    5.70
 -13   5   7  138.09    5.60
 -13   5   7  138.79    5.80
 -15  -5   9   10.00    2.40
 -15   5   9    6.90    2.10
 -15   5   9    7.30    2.60
  -4  -6  10    3.70    2.00
  -4   6  10    2.40    1.60
  -4   6  10    3.60    1.80
   2  -6  -8  110.59    4.60
  -2  -6   8  102.99    4.80
   2  -6  -8  116.99    4.60
  -2  -6   8  109.29    4.80
  -2   6   8  108.59    4.80
  -2   6   8  112.09    4.70
   2   6  -8  119.79    4.80
  -2   6   8  103.19    4.70
   0  -6   6  111.59    4.50
   0  -6  -6  118.79    4.60
   0  -6   6  111.19    4.40
   0  -6  -6  116.09    4.40
   0  -6   6  102.19    4.50
   0  -6  -6  113.69    4.40
   0   6  -6  114.09    4.30
   0   6   6  108.59    4.50
   0   6   6  115.09    4.50
   0   6  -6  114.79    4.40
   0   6   6  110.29    4.40
   0   6  -6  107.09    4.50
   0   6  -6  113.79    4.60
   2  -6   4  762.82   26.80
  -2  -6  -4  764.92   26.80
  -2  -6  -4  744.63   26.80
   2  -6   4  789.02   26.90
  -2  -6  -4  732.93   26.90
   2  -6   4  764.72   26.90
   2   6   4  751.72   26.90
  -2   6  -4  750.42   26.80
  -2   6  -4  774.32   26.60
   2   6   4  781.02   26.90
   2   6   4  759.42   26.80
   2   6   4  776.52   26.80
   2   6   4  784.92   26.70
  -2   6  -4  757.32   26.90
  -2   6  -4  765.62   26.90
   4  -6   2  113.89    4.40
  -4  -6  -2  124.99    4.40
   4  -6   2  112.39    4.30
   4  -6   2  117.89    4.30
  -4  -6  -2  118.89    4.30
  -4   6  -2  123.69    4.30
  -4   6  -2  119.49    4.30
   4   6   2  118.99    4.40
   4   6   2  119.89    4.30
  -4   6  -2  111.69    4.40
   4   6   2  128.29    4.40
   4   6   2  112.59    4.40
  -6  -6   0 2444.06   85.49
   6  -6   0 2442.46   85.39
   6  -6   0 2468.85   85.49
  -6   6   0 2472.25   85.29
  -6   6   0 2441.66   85.29
   6   6   0 2452.95   85.39
   6   6   0 2409.66   85.49
   6   6   0 2514.95   85.39
  -6   6   0 2427.36   85.39
   6   6   0 2449.05   85.39
   8  -6  -2 1762.72   60.99
   8  -6  -2 1747.13   60.99
  -8  -6   2 1775.62   61.09
  -8  -6   2 1715.53   60.99
  -8  -6   2 1723.93   61.09
  -8  -6   2 1786.22   60.89
  -8   6   2 1726.73   60.89
  -8   6   2 1728.73   61.09
   8   6  -2 1760.82   61.09
  -8   6   2 1828.12   60.89
   8   6  -2 1659.73   60.99
  10  -6  -4   10.00    1.10
 -10  -6   4    9.20    1.10
 -10  -6   4    6.40    1.00
  10  -6  -4   11.00    1.10
 -10  -6   4    8.70    1.10
 -10  -6   4    9.40    1.20
  10   6  -4    9.80    1.10
 -10   6   4    9.60    1.20
  10   6  -4   12.60    1.40
  10   6  -4   10.70    1.20
 -10   6   4    9.90    1.00
 -10   6   4    9.00    1.00
 -12  -6   6   38.00    2.50
 -12  -6   6   34.60    2.30
  12  -6  -6   37.30    2.30
 -12  -6   6   38.10    2.40
 -12   6   6   32.60    2.30
  12   6  -6   36.60    2.40
 -12   6   6   34.10    2.20
 -14  -6   8   21.70    2.40
 -14   6   8   21.20    2.30
 -14   6   8   19.20    2.50
  -5  -7  11   12.20    2.50
  -5   7  11   11.40    2.30
  -5   7  11   11.30    2.50
  -3  -7   9   16.70    2.00
  -3   7   9   11.80    1.70
  -3   7   9   13.20    1.90
   3   7  -9   19.70    2.20
   1  -7  -7   37.10    2.10
   1  -7  -7   43.00    2.10
  -1  -7   7   37.90    2.30
  -1  -7   7   35.10    2.20
  -1  -7   7   37.70    2.20
  -1   7   7   38.50    2.10
   1   7  -7   34.50    2.10
  -1   7   7   39.20    2.10
  -1   7   7   35.20    2.20
   1   7  -7   33.10    2.10
  -1  -7  -5    4.60    0.70
   1  -7   5    4.60    0.70
   1  -7   5    6.50    1.00
  -1  -7  -5    5.90    0.90
   1  -7   5    5.60    0.90
  -1  -7  -5    6.20    0.80
  -1   7  -5    4.80    0.70
   1   7   5    3.00    0.80
   1   7   5    3.50    0.60
   1   7   5    4.80    0.80
   1   7   5    4.40    0.80
  -1   7  -5    6.50    0.90
  -1   7  -5    5.40    0.50
  -1   7  -5    4.60    0.70
   1   7   5    3.90    0.80
   3  -7   3  249.88    9.10
  -3  -7  -3  255.27    9.10
   3  -7   3  240.48    9.00
  -3  -7  -3  251.27    9.10
   3  -7   3  251.67    9.10
  -3  -7  -3  250.77    9.00
   3   7   3  258.97    9.00
   3   7   3  260.87    9.00
   3   7   3  251.67    9.10
  -3   7  -3  250.07    9.00
   3   7   3  256.67    9.10
  -3   7  -3  247.88    9.10
  -3   7  -3  255.77    8.80
  -5  -7  -1  612.04   22.10
   5  -7   1  623.84   21.90
  -5  -7  -1  634.34   22.00
   5  -7   1  591.74   22.10
  -5  -7  -1  642.24   22.10
   5  -7   1  653.83   21.90
  -5   7  -1  617.64   21.90
  -5   7  -1  629.54   22.00
   5   7   1  629.84   22.00
   5   7   1  629.54   22.10
   5   7   1  637.34   22.00
   5   7   1  614.74   22.00
  -5   7  -1  642.54   21.90
  -7  -7   1  358.46   12.70
  -7  -7   1  355.46   12.80
   7  -7  -1  356.06   12.70
  -7  -7   1  367.76   12.80
  -7  -7   1  358.76   12.70
   7  -7  -1  346.47   12.80
   7   7  -1  361.66   12.70
   7   7  -1  359.86   12.80
   7   7  -1  339.67   12.80
  -7   7   1  368.16   12.60
  -7   7   1  360.96   12.80
  -7   7   1  370.86   12.60
  -7   7   1  359.66   12.60
  -9  -7   3   11.50    1.10
   9  -7  -3   10.10    1.00
  -9  -7   3   13.50    1.10
   9  -7  -3   11.20    0.90
  -9  -7   3   13.60    1.00
  -9  -7   3   11.20    1.00
  -9   7   3   10.50    0.90
   9   7  -3   10.10    1.10
   9   7  -3   12.00    1.20
  -9   7   3    9.80    1.10
   9   7  -3   12.30    1.10
  -9   7   3   11.90    1.30
  -9   7   3   10.70    0.90
 -11  -7   5   77.79    3.70
 -11  -7   5   82.39    3.50
  11  -7  -5   82.89    3.50
 -11  -7   5   81.69    3.60
 -11   7   5   82.49    3.50
 -11   7   5   84.99    3.50
  11   7  -5   93.39    3.70
 -11   7   5   87.99    3.70
  11   7  -5   81.49    3.80
  11   7  -5   74.19    3.60
 -13  -7   7   16.70    2.00
  13  -7  -7   21.50    2.00
 -13  -7   7   15.90    2.00
 -13  -7   7   12.80    1.80
 -13   7   7   12.20    1.60
 -13   7   7   15.50    2.10
 -15  -7   9   17.70    2.70
 -15   7   9   15.30    2.60
 -15   7   9   20.10    2.40
  -4  -8  10    5.10    1.90
  -4   8  10    4.20    1.70
   4   8 -10    5.00    1.90
  -4   8  10    8.90    2.00
   2  -8  -8   22.80    1.90
   2  -8  -8   20.70    1.90
  -2  -8   8   21.10    2.00
   2   8  -8   22.30    2.00
  -2   8   8   22.20    2.00
  -2   8   8   20.40    2.00
  -2   8   8   23.40    1.90
   0  -8   6    1.20    1.00
   0  -8  -6    1.30    0.90
   0  -8  -6    1.00    0.80
   0  -8   6    0.90    0.80
   0  -8   6   -0.10    0.80
   0  -8  -6    0.40    0.70
   0   8  -6    1.00    0.70
   0   8   6    1.50    0.80
   0   8  -6    1.80    0.80
   0   8   6    0.80    0.80
   0   8   6    0.10    0.80
   2  -8   4  846.42   29.60
   2  -8   4  837.42   29.50
   2  -8   4  859.71   29.60
  -2  -8  -4  857.61   29.60
  -2  -8  -4  857.71   29.60
  -2  -8  -4  833.42   29.60
   2   8   4  815.72   29.60
   2   8   4  818.12   29.60
  -2   8  -4  839.52   29.60
  -2   8  -4  831.02   29.60
   2   8   4  839.22   29.60
   2   8   4  859.61   29.40
   2   8   4  847.22   29.50
   4  -8   2  477.45   17.40
  -4  -8  -2  500.95   17.40
  -4  -8  -2  507.85   17.50
  -4  -8  -2  490.85   17.50
   4  -8   2  481.85   17.50
   4  -8   2  488.55   17.40
  -4   8  -2  493.85   17.50
  -4   8  -2  489.15   17.40
   4   8   2  484.45   17.50
   4   8   2  512.55   17.50
   4   8   2  502.25   17.40
  -4   8  -2  505.95   17.40
   4   8   2  489.85   17.40
  -4   8  -2  505.95   17.30
  -6  -8   0  883.21   31.90
  -6  -8   0  897.91   31.90
   6  -8   0  922.21   31.80
   6  -8   0  918.71   31.70
  -6  -8   0  889.21   31.90
   6  -8   0  883.21   31.80
   6  -8   0  920.51   31.90
   6   8   0  895.81   31.80
  -6   8   0  919.61   31.70
   6   8   0  918.51   31.90
  -6   8   0  914.41   31.90
   6   8   0  909.11   32.00
   6   8   0  913.11   31.90
  -6   8   0  937.61   31.70
  -6   8   0  936.21   31.70
   8  -8  -2  113.69    4.30
  -8  -8   2  116.39    4.40
  -8  -8   2  115.59    4.50
   8  -8  -2  109.19    4.40
  -8  -8   2  116.19    4.50
  -8  -8   2  111.69    4.30
   8   8  -2  120.89    4.40
   8   8  -2  116.89    4.50
  -8   8   2  117.89    4.30
   8   8  -2  119.09    4.50
  -8   8   2  116.29    4.50
  -8   8   2  112.09    4.30
  -8   8   2  122.99    4.30
 -10  -8   4   10.00    1.10
 -10  -8   4   11.00    1.20
 -10  -8   4    9.00    1.10
  10  -8  -4    9.80    1.20
  10  -8  -4   10.60    1.10
 -10  -8   4   10.40    1.10
  10   8  -4   10.30    1.10
  10   8  -4   10.30    1.30
 -10   8   4   12.40    1.20
 -10   8   4    8.30    1.20
  10   8  -4    8.90    1.20
 -10   8   4   10.60    1.00
  12  -8  -6   46.50    2.70
 -12  -8   6   47.40    2.70
 -12  -8   6   50.79    2.80
 -12   8   6   51.39    2.60
 -12   8   6   47.20    2.90
  12   8  -6   53.89    2.90
 -14  -8   8    2.20    1.80
  14  -8  -8    2.20    1.70
 -14   8   8    2.50    1.80
 -14   8   8    1.90    1.50
  -5  -9  11   40.20    3.50
  -5   9  11   40.80    3.80
  -5   9  11   42.10    3.40
  -3  -9   9  139.19    6.10
   3   9  -9  135.69    5.80
  -3   9   9  139.59    6.00
  -3   9   9  136.09    5.70
  -1  -9   7   17.00    1.80
  -1  -9   7   17.20    1.70
   1  -9  -7   16.30    1.50
   1  -9  -7   17.00    1.60
  -1   9   7   18.50    1.60
   1   9  -7   17.50    1.50
   1   9  -7   16.00    1.60
  -1   9   7   17.20    1.50
  -1   9   7   19.70    1.70
   1  -9   5   12.40    1.10
   1  -9   5   13.60    1.10
  -1  -9  -5   14.30    1.10
  -1  -9  -5    9.80    1.00
   1  -9   5   11.00    1.20
  -1  -9  -5   10.80    1.20
   1   9   5   11.60    0.80
  -1   9  -5   11.40    1.00
  -1   9  -5   13.30    1.10
   1   9   5   10.60    1.00
  -1   9  -5   11.10    1.00
   1   9   5   10.70    1.10
   1   9   5    9.40    1.10
  -1   9  -5   11.30    0.60
   1   9   5   13.30    1.10
  -3  -9  -3  679.23   23.60
  -3  -9  -3  654.13   23.60
  -3  -9  -3  685.83   23.60
   3  -9   3  669.73   23.60
   3  -9   3  668.43   23.50
   3   9   3  678.23   23.50
   3   9   3  658.83   23.70
  -3   9  -3  656.63   23.50
  -3   9  -3  659.03   23.70
   3   9   3  692.13   23.60
   3   9   3  681.83   23.60
   5  -9   1 1011.30   36.20
  -5  -9  -1 1028.50   36.20
  -5  -9  -1 1039.50   36.20
   5  -9   1  997.00   36.10
  -5  -9  -1 1032.70   36.20
   5  -9   1 1067.59   36.10
   5  -9   1 1065.19   36.10
   5   9   1 1051.69   36.20
  -5   9  -1 1038.10   36.10
   5   9   1 1008.10   36.20
  -5   9  -1 1068.29   36.00
  -5   9  -1 1009.80   36.20
   5   9   1  998.20   36.20
  -5   9  -1 1070.29   36.00
  -7  -9   1  449.46   16.30
   7  -9  -1  465.05   16.20
  -7  -9   1  457.45   16.40
   7  -9  -1  465.45   16.20
  -7  -9   1  440.86   16.30
   7  -9  -1  464.95   16.30
  -7  -9   1  458.05   16.30
   7   9  -1  444.36   16.30
   7   9  -1  456.15   16.40
  -7   9   1  476.35   16.20
  -7   9   1  457.75   16.40
  -7   9   1  466.95   16.20
  -7   9   1  483.95   16.20
   7   9  -1  458.35   16.30
   7   9  -1  468.55   16.30
  -9  -9   3    4.00    0.80
  -9  -9   3    6.30    1.00
   9  -9  -3    5.10    0.70
  -9  -9   3    4.70    0.80
   9  -9  -3    5.90    0.80
  -9  -9   3    6.10    0.80
   9   9  -3    4.50    0.90
  -9   9   3    4.80    0.80
   9   9  -3    5.50    1.00
   9   9  -3    5.10    0.90
  -9   9   3    4.70    0.90
  -9   9   3    5.90    0.70
  -9   9   3    4.90    0.60
 -11  -9   5   51.19    2.70
  11  -9  -5   52.89    2.50
 -11  -9   5   49.40    2.60
 -11  -9   5   51.49    2.60
  11   9  -5   57.89    2.80
 -11   9   5   49.70    2.50
 -11   9   5   52.99    2.40
  11   9  -5   50.19    2.70
 -11   9   5   51.99    2.70
 -13  -9   7    0.80    1.40
  13  -9  -7    1.20    1.30
 -13  -9   7    0.30    1.30
 -13  -9   7    1.50    1.50
 -13   9   7    1.20    1.60
 -13   9   7    0.80    1.20
 -15  -9   9   31.10    3.50
 -15   9   9   29.40    3.30
 -15   9   9   34.40    3.00
  -4 -10  10   23.20    2.60
  -4  10  10   25.70    2.80
  -4  10  10   21.30    2.50
   4  10 -10   24.20    2.60
   2 -10  -8   42.90    2.50
  -2 -10   8   36.00    2.50
   2 -10  -8   44.70    2.50
  -2  10   8   41.90    2.40
  -2  10   8   40.30    2.60
   2  10  -8   44.90    2.60
  -2  10   8   44.30    2.60
   0 -10   6  856.91   31.20
   0 -10  -6  892.81   31.20
   0 -10  -6  890.11   31.10
   0 -10   6  906.81   31.10
   0 -10   6  949.90   31.20
   0  10  -6  868.11   31.20
   0  10   6  854.31   31.10
   0  10  -6  848.82   31.10
   0  10   6  872.11   31.10
   0  10   6  884.31   31.30
   2 -10   4  669.33   24.00
   2 -10   4  738.83   24.10
  -2 -10  -4  655.53   24.00
  -2 -10  -4  696.23   24.10
  -2 -10  -4  672.33   24.10
   2 -10   4  677.83   24.10
   2  10   4  691.33   24.10
   2  10   4  655.53   24.10
   2  10   4  692.13   23.90
  -2  10  -4  687.43   24.20
  -2  10  -4  653.73   24.00
   2  10   4  678.23   24.10
   2  10   4  712.13   24.00
  -4 -10  -2  643.44   22.10
  -4 -10  -2  626.34   22.00
   4 -10   2  624.04   22.00
   4 -10   2  636.94   22.00
  -4 -10  -2  609.44   22.10
   4 -10   2  628.04   22.20
   4  10   2  636.84   22.00
   4  10   2  620.84   22.10
  -4  10  -2  621.64   22.10
   4  10   2  619.34   22.10
  -4  10  -2  624.44   21.90
  -4  10  -2  653.33   21.90
   4  10   2  618.24   22.10
   6 -10   0  985.80   34.40
  -6 -10   0  960.90   34.30
  -6 -10   0  982.60   34.30
  -6 -10   0  992.60   34.40
   6 -10   0  966.40   34.20
   6 -10   0  970.60   34.20
   6 -10   0  986.20   34.20
  -6  10   0 1009.90   34.20
  -6  10   0  973.80   34.30
   6  10   0  976.80   34.30
   6  10   0  985.10   34.30
   6  10   0 1029.60   34.30
   6  10   0  921.71   34.40
  -8 -10   2  699.53   25.10
  -8 -10   2  709.03   25.10
  -8 -10   2  729.93   25.20
  -8 -10   2  689.13   25.20
   8 -10  -2  687.23   25.00
   8 -10  -2  734.43   25.10
  -8  10   2  724.53   25.00
   8  10  -2  724.83   25.10
   8  10  -2  701.43   25.20
  -8  10   2  730.63   25.00
   8  10  -2  711.63   25.20
  -8  10   2  713.43   25.00
 -10 -10   4  275.97    9.50
 -10 -10   4  258.07    9.40
  10 -10  -4  266.67    9.30
 -10 -10   4  255.67    9.50
 -10 -10   4  252.37    9.50
  10 -10  -4  257.07    9.40
  10  10  -4  245.68    9.50
 -10  10   4  251.57    9.30
  10  10  -4  243.18    9.50
  10  10  -4  270.87    9.50
 -10  10   4  268.87    9.40
 -10  10   4  237.68    9.50
 -12 -10   6  110.79    4.80
  12 -10  -6  100.89    4.60
 -12 -10   6  112.99    4.70
 -12 -10   6  118.49    4.90
  12  10  -6  121.09    4.90
  12  10  -6  114.49    5.00
 -12  10   6  106.09    4.90
 -12  10   6  109.79    4.50
  14 -10  -8    7.80    1.80
 -14 -10   8    7.20    2.00
 -14  10   8    4.40    1.90
 -14  10   8    6.90    1.60
  -5 -11  11   35.90    3.80
  -5  11  11   35.00    3.30
  -5  11  11   28.90    3.00
   5  11 -11   27.00    3.00
  -3 -11   9    7.60    1.80
   3 -11  -9    9.40    1.80
   3 -11  -9    9.10    1.80
   3  11  -9    9.00    1.70
  -3  11   9    7.40    1.50
  -3  11   9    6.70    1.70
  -1 -11   7   36.60    2.10
  -1 -11   7   35.20    2.10
   1 -11  -7   32.00    2.00
   1 -11  -7   32.60    2.10
   1  11  -7   33.70    2.00
   1  11  -7   35.30    2.10
  -1  11   7   31.60    1.90
  -1  11   7   30.40    2.00
  -1  11   7   32.00    2.10
   1 -11   5   64.59    2.80
  -1 -11  -5   68.59    2.90
  -1 -11  -5   65.99    2.80
   1 -11   5   65.29    2.70
   1 -11   5   67.59    2.90
  -1 -11  -5   68.59    2.80
   1  11   5   69.89    2.50
   1  11   5   60.99    2.80
   1  11   5   62.69    3.00
  -1  11  -5   64.39    2.80
   1  11   5   62.09    2.70
  -1  11  -5   65.69    2.80
   1  11   5   64.39    2.90
   3 -11   3  586.34   20.70
  -3 -11  -3  581.54   20.70
   3 -11   3  572.34   20.60
  -3 -11  -3  609.34   20.70
  -3 -11  -3  559.04   20.70
  -3  11  -3  604.24   20.60
   3  11   3  597.04   20.60
  -3  11  -3  589.04   20.80
  -3  11  -3  592.44   20.60
   3  11   3  573.04   20.70
   3  11   3  593.14   20.80
  -5 -11  -1  199.48    7.30
   5 -11   1  211.08    7.30
   5 -11   1  215.08    7.20
   5 -11   1  202.58    7.20
  -5 -11  -1  206.38    7.40
  -5 -11  -1  206.68    7.40
   5  11   1  203.58    7.40
   5  11   1  208.68    7.40
  -5  11  -1  200.88    7.30
  -5  11  -1  195.88    7.40
   5  11   1  197.18    7.30
   5  11   1  201.08    7.30
  -7 -11   1  339.27   12.00
   7 -11  -1  333.27   11.90
   7 -11  -1  344.47   12.10
  -7 -11   1  341.47   12.10
  -7 -11   1  352.36   12.10
   7 -11  -1  320.47   11.90
  -7 -11   1  318.87   12.00
   7  11  -1  333.27   12.10
   7  11  -1  344.57   12.10
  -7  11   1  338.17   11.80
  -7  11   1  350.16   11.90
   7  11  -1  332.37   12.00
  -7  11   1  360.96   11.80
   7  11  -1  323.97   12.20
  -9 -11   3    0.70    0.80
   9 -11  -3    0.80    0.50
   9 -11  -3   -0.10    0.60
  -9 -11   3   -0.10    0.70
  -9 -11   3    0.10    0.80
  -9 -11   3    0.10    0.60
   9  11  -3    0.90    0.70
  -9  11   3    0.80    0.50
  -9  11   3    0.80    0.70
   9  11  -3   -0.30    0.80
  -9  11   3    1.00    0.60
  -9  11   3    2.70    0.70
   9  11  -3    1.00    0.80
 -11 -11   5   67.39    3.10
  11 -11  -5   61.59    2.90
 -11 -11   5   62.19    2.90
 -11 -11   5   61.09    3.10
 -11  11   5   65.09    2.90
 -11  11   5   66.49    2.80
  11  11  -5   61.09    3.10
  11  11  -5   58.39    3.10
 -11  11   5   66.59    3.20
 -13 -11   7    5.40    1.80
 -13 -11   7    6.70    1.80
  13 -11  -7    4.00    1.40
 -13 -11   7    5.50    1.70
 -13  11   7    5.70    1.30
 -13  11   7    4.50    1.60
 -15  11   9    4.30    1.90
 -15  11   9    4.20    2.60
  -4 -12  10   31.10    3.20
  -4  12  10   30.30    3.10
   4  12 -10   27.60    2.80
  -4  12  10   29.60    2.60
   2 -12  -8  297.37   10.90
   2 -12  -8  284.77   10.90
  -2 -12   8  298.47   10.90
  -2 -12   8  303.27   11.10
   2  12  -8  282.67   10.90
   2  12  -8  290.27   11.00
  -2  12   8  305.27   11.00
  -2  12   8  287.37   11.10
  -2  12   8  284.17   10.80
   0 -12  -6    3.00    0.80
   0 -12   6    1.20    0.90
   0 -12  -6    2.50    1.00
   0 -12   6    1.50    0.80
   0  12  -6    2.40    0.80
   0  12   6    2.40    0.80
   0  12   6    2.60    0.90
   0  12  -6    2.40    0.80
   0  12   6    2.70    1.00
  -2 -12  -4  218.28    7.80
   2 -12   4  215.68    7.80
   2 -12   4  211.58    7.90
  -2 -12  -4  230.08    7.90
  -2 -12  -4  216.28    7.90
   2 -12   4  215.78    7.90
   2  12   4  208.08    7.80
   2  12   4  212.88    7.90
   2  12   4  215.08    7.70
  -2  12  -4  218.18    7.80
   2  12   4  207.08    7.90
  -2  12  -4  219.78    8.00
   4 -12   2   33.50    1.50
   4 -12   2   33.10    1.40
  -4 -12  -2   33.10    1.60
  -4 -12  -2   33.30    1.50
   4 -12   2   30.60    1.30
  -4 -12  -2   33.30    1.50
  -4  12  -2   36.50    1.30
   4  12   2   33.10    1.60
  -4  12  -2   32.00    1.60
  -4  12  -2   35.80    1.30
   4  12   2   31.20    1.50
   4  12   2   32.50    1.50
  -4  12  -2   35.80    1.40
  -6 -12   0  902.71   31.70
  -6 -12   0  900.01   31.80
   6 -12   0  917.71   31.60
   6 -12   0  894.91   31.60
  -6 -12   0  950.20   31.80
   6 -12   0  876.11   31.80
   6  12   0  900.81   31.80
   6  12   0  905.71   31.90
   6  12   0  901.41   31.70
   6  12   0  888.51   31.80
  -6  12   0  929.91   31.80
  -6  12   0  913.61   31.70
  -8 -12   2  184.08    6.80
   8 -12  -2  185.28    6.70
  -8 -12   2  180.18    6.80
   8 -12  -2  188.78    6.60
  -8 -12   2  180.88    6.80
   8 -12  -2  186.78    6.60
  -8 -12   2  177.98    6.80
  -8  12   2  181.28    6.80
  -8  12   2  179.08    6.50
  -8  12   2  186.78    6.50
  -8  12   2  185.28    6.60
   8  12  -2  182.08    6.70
   8  12  -2  184.48    6.80
 -10 -12   4   15.40    1.40
 -10 -12   4   14.90    1.20
 -10 -12   4   12.60    1.20
  10 -12  -4   14.50    1.20
 -10 -12   4   13.20    1.50
 -10  12   4   12.70    1.20
 -10  12   4   18.60    1.60
 -10  12   4   14.90    1.10
  10  12  -4   12.40    1.30
  10  12  -4   12.50    1.40
  12 -12  -6   78.59    3.60
 -12 -12   6   76.09    3.70
 -12 -12   6   82.89    3.90
 -12 -12   6   80.99    3.70
  12  12  -6   81.09    3.90
  12  12  -6   85.39    3.80
 -12  12   6   78.59    3.40
 -12  12   6   74.09    3.80
  14 -12  -8   10.00    1.80
 -14  12   8    9.60    1.60
 -14  12   8    9.40    2.10
  -5 -13  11    8.00    2.60
   5  13 -11    7.50    2.40
  -5  13  11    5.40    2.10
  -5  13  11    8.80    2.80
  -3 -13   9   46.30    3.10
   3 -13  -9   47.10    2.90
   3 -13  -9   52.59    3.00
   3  13  -9   47.30    3.00
  -3  13   9   50.19    2.80
  -3  13   9   49.10    3.10
  -3  13   9   53.29    3.30
   1 -13  -7  415.66   15.00
   1 -13  -7  416.06   15.00
  -1 -13   7  402.06   15.00
  -1 -13   7  413.36   15.10
  -1  13   7  405.76   15.00
   1  13  -7  415.36   15.00
  -1  13   7  417.06   15.00
  -1  13   7  411.96   15.10
   1  13  -7  427.26   15.00
   1 -13   5   10.20    1.30
  -1 -13  -5   10.90    1.10
   1 -13   5    6.90    0.80
   1 -13   5    7.20    1.00
  -1 -13  -5    9.20    1.00
  -1 -13  -5   12.70    1.20
   1  13   5    8.60    0.90
   1  13   5    7.30    1.10
  -1  13  -5    9.80    1.00
   1  13   5    9.40    1.00
   1  13   5    6.80    1.00
  -1  13  -5    9.00    0.90
   3 -13   3  218.48    7.90
  -3 -13  -3  218.18    7.90
  -3 -13  -3  221.38    8.00
   3 -13   3  211.88    8.00
  -3 -13  -3  228.28    8.00
  -3  13  -3  209.58    8.10
  -3  13  -3  235.48    7.90
   3  13   3  210.58    7.90
  -3  13  -3  228.58    7.90
   3  13   3  215.78    8.00
   3  13   3  224.48    7.90
   5 -13   1 1616.14   58.89
  -5 -13  -1 1706.93   58.79
   5 -13   1 1667.53   58.59
  -5 -13  -1 1660.13   58.89
   5 -13   1 1701.53   58.69
   5 -13   1 1738.73   58.59
  -5 -13  -1 1668.83   58.79
   5  13   1 1717.43   58.79
  -5  13  -1 1699.83   58.79
   5  13   1 1695.33   58.89
   5  13   1 1682.23   58.79
  -5  13  -1 1666.63   58.89
   7 -13  -1  227.48    8.00
  -7 -13   1  231.98    8.30
  -7 -13   1  235.88    8.20
  -7 -13   1  234.38    8.20
   7 -13  -1  229.58    8.20
  -7 -13   1  229.38    8.30
   7 -13  -1  222.58    8.00
   7  13  -1  207.28    8.20
   7  13  -1  229.08    8.20
  -7  13   1  226.98    8.30
  -7  13   1  235.58    8.10
   7  13  -1  222.48    8.20
   7  13  -1  215.48    8.30
   9 -13  -3   27.20    1.50
  -9 -13   3   26.70    1.70
  -9 -13   3   32.40    1.60
  -9 -13   3   26.20    1.60
   9 -13  -3   25.50    1.40
  -9 -13   3   27.10    1.60
   9  13  -3   28.50    1.80
   9  13  -3   25.30    1.60
  -9  13   3   27.20    1.40
   9  13  -3   27.40    1.60
  -9  13   3   24.20    1.60
  -9  13   3   28.60    1.30
  -9  13   3   29.40    1.30
 -11 -13   5  112.59    4.70
 -11 -13   5  112.99    4.80
 -11 -13   5  113.79    4.60
  11 -13  -5  110.39    4.50
 -11  13   5  109.49    4.40
 -11  13   5  114.39    4.80
  11  13  -5  110.09    4.70
  11  13  -5  114.69    4.80
 -11  13   5  113.39    4.50
  13 -13  -7   20.70    2.10
 -13 -13   7   22.10    2.40
 -13  13   7   23.20    2.40
 -13  13   7   22.40    1.80
 -15  13   9    5.10    1.70
 -15  13   9    5.00    2.70
  -4 -14  10    2.10    2.20
  -4  14  10    1.60    1.60
   4  14 -10    1.50    1.70
  -4  14  10   -0.20    2.00
  -2 -14   8   27.10    2.20
   2 -14  -8   24.60    2.10
  -2 -14   8   25.90    2.10
   2 -14  -8   21.90    2.00
  -2  14   8   23.10    2.10
  -2  14   8   26.80    2.10
   2  14  -8   25.20    2.10
  -2  14   8   23.80    2.00
   2  14  -8   24.40    2.10
   0 -14   6  329.47   11.50
   0 -14   6  317.87   11.70
   0  14   6  306.07   11.60
   0  14   6  322.47   11.70
   0  14   6  313.37   11.50
   0  14  -6  318.57   11.60
   0  14  -6  311.87   11.50
  -2 -14  -4  149.99    5.50
  -2 -14  -4  158.68    5.60
   2 -14   4  143.59    5.60
  -2 -14  -4  164.68    5.60
   2 -14   4  144.69    5.50
   2  14   4  146.29    5.50
  -2  14  -4  133.59    5.60
   2  14   4  149.99    5.70
  -2  14  -4  148.39    5.50
   2  14   4  156.08    5.40
  -2  14  -4  138.49    5.40
   2  14   4  142.99    5.60
  -4 -14  -2  710.93   24.60
   4 -14   2  692.23   24.60
  -4 -14  -2  710.23   24.70
  -4 -14  -2  650.63   24.60
   4 -14   2  686.43   24.50
   4 -14   2  710.63   24.50
   4  14   2  718.73   24.70
  -4  14  -2  735.53   24.50
  -4  14  -2  683.63   24.70
   4  14   2  697.33   24.60
   4  14   2  706.23   24.60
  -6 -14   0    0.60    0.40
  -6 -14   0    0.80    0.50
   6 -14   0    0.50    0.20
   6 -14   0    0.60    0.20
  -6 -14   0    0.60    0.50
   6 -14   0    0.60    0.40
  -6  14   0    0.40    0.50
   6  14   0    1.50    0.50
  -6  14   0    0.20    0.50
   6  14   0    0.90    0.50
   6  14   0    0.60    0.50
   6  14   0    0.10    0.40
  -6  14   0    0.50    0.40
  -8 -14   2  113.79    4.40
   8 -14  -2  113.59    4.30
  -8 -14   2  117.79    4.40
  -8 -14   2  119.59    4.50
   8 -14  -2  113.39    4.20
   8 -14  -2  114.69    4.20
  -8 -14   2  103.99    4.40
  -8  14   2  121.69    4.30
  -8  14   2  116.09    4.00
   8  14  -2  109.79    4.40
  -8  14   2  110.69    4.50
  -8  14   2  115.09    4.00
   8  14  -2  108.49    4.50
 -10 -14   4   35.60    2.10
 -10 -14   4   39.30    2.10
 -10 -14   4   36.20    2.20
  10 -14  -4   40.20    1.90
 -10 -14   4   39.80    2.10
 -10  14   4   35.90    2.10
  10  14  -4   32.10    2.10
  10  14  -4   38.20    2.10
 -10  14   4   37.70    2.00
 -10  14   4   41.70    1.80
 -12 -14   6   54.29    3.00
  12 -14  -6   51.09    2.70
 -12 -14   6   57.29    3.00
  12  14  -6   59.69    3.10
 -12  14   6   50.09    3.00
  12  14  -6   57.19    3.10
 -12  14   6   58.29    2.60
  14 -14  -8    4.00    1.70
 -14  14   8    7.80    1.50
 -14  14   8    5.00    2.20
  -5 -15  11   33.00    3.60
  -5  15  11   29.50    3.00
   5  15 -11   30.00    3.10
  -5  15  11   28.80    3.20
  -3 -15   9   32.50    2.70
   3 -15  -9   39.20    2.80
   3 -15  -9   40.10    2.70
  -3  15   9   40.60    2.50
  -3  15   9   38.50    2.90
  -3  15   9   34.10    2.70
   3  15  -9   38.00    2.60
  -1 -15   7   38.40    2.30
  -1 -15   7   38.00    2.20
   1 -15  -7   40.50    2.30
   1 -15  -7   33.90    2.10
  -1  15   7   39.30    2.40
   1  15  -7   36.40    2.30
   1  15  -7   40.40    2.20
  -1  15   7   40.30    2.20
  -1  15   7   44.70    2.40
   1 -15   5   68.19    2.70
   1 -15   5   59.59    2.80
  -1 -15  -5   64.09    2.70
  -1 -15  -5   64.19    2.80
   1  15   5   67.79    2.90
   1  15   5   59.19    2.80
  -1  15  -5   60.19    2.60
   1  15   5   62.49    2.70
  -1  15  -5   62.89    2.90
  -3 -15  -3  207.18    7.50
   3 -15   3  200.18    7.50
   3 -15   3  224.08    7.80
  -3 -15  -3  200.28    7.40
  -3 -15  -3  200.08    7.60
   3 -15   3  209.88    7.40
  -3  15  -3  198.68    7.60
  -3  15  -3  209.28    7.30
   3  15   3  211.08    7.40
   3  15   3  202.78    7.60
  -3  15  -3  203.28    7.30
   3  15   3  203.48    7.40
  -5 -15  -1  330.97   12.00
  -5 -15  -1  349.67   12.10
   5 -15   1  341.37   11.80
  -5 -15  -1  325.07   12.10
   5 -15   1  337.47   12.00
   5 -15   1  327.77   11.80
   5 -15   1  320.37   12.10
  -5  15  -1  346.67   12.10
   5  15   1  331.37   12.10
   5  15   1  345.67   12.00
  -5  15  -1  356.46   12.00
   5  15   1  337.37   12.10
  -5  15  -1  351.26   12.00
  -7 -15   1  213.48    7.80
  -7 -15   1  216.18    7.80
  -7 -15   1  220.08    7.70
  -7 -15   1  221.98    7.80
   7 -15  -1  208.88    7.60
   7 -15  -1  203.48    7.70
   7 -15  -1  208.28    7.60
   7  15  -1  203.58    7.80
  -7  15   1  221.58    7.80
  -7  15   1  219.88    7.60
   7  15  -1  214.78    7.70
   7  15  -1  208.68    7.90
   9 -15  -3  141.59    5.20
  -9 -15   3  139.79    5.50
  -9 -15   3  125.69    5.30
   9 -15  -3  134.59    5.20
  -9 -15   3  135.19    5.30
  -9 -15   3  147.79    5.40
  -9  15   3  132.79    5.40
  -9  15   3  144.09    5.00
   9  15  -3  136.79    5.40
  -9  15   3  151.28    5.00
  -9  15   3  147.49    5.20
   9  15  -3  127.29    5.50
 -11 -15   5   10.40    1.40
 -11 -15   5    9.80    1.60
  11 -15  -5   10.00    1.20
 -11 -15   5    9.60    1.40
 -11  15   5   10.70    1.50
  11  15  -5   11.10    1.50
 -11  15   5    8.00    1.40
  11  15  -5   10.30    1.50
 -11  15   5   11.10    1.10
  13 -15  -7    2.00    1.40
 -13 -15   7    1.70    1.60
 -13  15   7    2.80    1.10
 -13  15   7    1.80    1.50
  13  15  -7    1.50    1.70
  15 -15  -9   37.20    3.50
 -15  15   9   35.30    2.70
 -15  15   9   41.20    4.00
  -4 -16  10   32.10    3.00
   4  16 -10   28.40    2.90
  -4  16  10   28.30    3.10
  -4  16  10   29.40    2.60
   2 -16  -8    2.70    1.10
  -2 -16   8    3.60    1.40
  -2 -16   8    5.00    1.40
   2 -16  -8    5.00    1.50
  -2  16   8    3.80    1.20
  -2  16   8    3.30    1.50
  -2  16   8    2.10    1.30
   2  16  -8    4.00    1.40
   2  16  -8    2.90    1.10
   0 -16  -6    0.00    0.80
   0 -16   6   -0.10    0.90
   0 -16   6    0.90    0.70
   0  16  -6    0.80    1.00
   0  16   6    0.70    0.70
   0  16   6    0.50    0.90
   0  16   6    0.10    0.90
   0  16  -6    1.00    0.70
   2 -16   4   12.70    0.90
  -2 -16  -4   12.00    1.20
  -2 -16  -4   10.70    0.90
  -2 -16  -4   10.80    1.10
   2 -16   4   10.50    1.10
   2  16   4   10.00    1.20
  -2  16  -4   10.30    0.90
   2  16   4   11.30    0.80
  -2  16  -4   11.80    1.20
   2  16   4   10.70    1.00
  -2  16  -4   11.60    0.80
   2  16   4   10.30    0.90
   4 -16   2  217.38    8.00
   4 -16   2  231.98    8.20
  -4 -16  -2  237.08    8.30
   4 -16   2  221.38    8.00
  -4 -16  -2  229.68    8.10
   4  16   2  218.88    8.20
  -4  16  -2  232.98    8.30
   4  16   2  226.98    8.30
  -4  16  -2  237.28    8.10
   4  16   2  217.58    8.10
  -6 -16   0  198.78    7.20
  -6 -16   0  194.98    7.30
   6 -16   0  197.98    7.00
  -6 -16   0  210.88    7.30
   6 -16   0  187.18    7.30
   6 -16   0  198.68    7.00
  -6  16   0  194.68    7.30
  -6  16   0  203.78    7.30
   6  16   0  195.58    7.30
  -6  16   0  201.68    7.20
   6  16   0  199.48    7.30
   6  16   0  201.78    7.20
  -8 -16   2  499.25   17.90
   8 -16  -2  504.25   17.70
  -8 -16   2  519.55   17.90
  -8 -16   2  494.25   17.90
   8 -16  -2  510.05   17.70
   8 -16  -2  518.95   17.80
  -8  16   2  507.65   17.70
   8  16  -2  480.95   18.00
  -8  16   2  495.25   18.00
   8  16  -2  510.55   17.80
   8  16  -2  485.85   17.90
 -10 -16   4  108.89    4.40
 -10 -16   4  112.79    4.50
 -10 -16   4  111.79    4.60
  10 -16  -4  105.49    4.20
 -10 -16   4  111.59    4.50
 -10  16   4  108.99    4.10
  10  16  -4  107.89    4.60
 -10  16   4  117.49    4.30
  10  16  -4  100.49    4.40
 -10  16   4  105.59    4.50
 -12 -16   6    2.10    1.40
  12 -16  -6    2.10    1.10
 -12 -16   6    2.60    1.40
  12  16  -6    2.10    1.40
 -12  16   6    0.90    1.30
  12  16  -6    3.90    1.50
 -12  16   6    4.50    0.90
  14 -16  -8    8.20    1.90
 -14  16   8    8.30    1.50
 -14  16   8    9.00    2.30
  -5 -17  11    6.40    2.90
  -5  17  11    9.00    2.10
  -5  17  11    7.30    2.50
   5  17 -11    9.40    2.50
  -3 -17   9   28.00    2.50
   3 -17  -9   25.50    2.40
   3 -17  -9   29.80    2.60
   3  17  -9   28.40    2.40
  -3  17   9   31.30    2.70
  -3  17   9   23.90    2.40
  -3  17   9   27.90    2.20
   1 -17  -7  101.29    4.40
   1 -17  -7  100.99    4.20
  -1 -17   7  103.49    4.50
  -1 -17   7  100.09    4.30
  -1  17   7  101.09    4.20
   1  17  -7  110.39    4.50
   1  17  -7   93.49    4.20
  -1  17   7  106.49    4.50
  -1  17   7  103.89    4.40
   1 -17   5   13.20    1.10
   1 -17   5   14.20    1.40
  -1 -17  -5   12.90    1.20
  -1 -17  -5   12.10    1.10
  -1  17  -5   10.80    1.30
   1  17   5   11.40    1.00
   1  17   5   12.40    1.20
   1  17   5   11.90    1.30
  -1  17  -5    8.50    0.90
  -3 -17  -3  222.78    8.20
  -3 -17  -3  219.78    8.30
   3 -17   3  226.68    7.90
   3 -17   3  221.68    8.30
   3 -17   3  226.68    8.10
   3 -17   3  218.68    8.10
  -3  17  -3  240.98    8.00
  -3  17  -3  231.48    8.00
   3  17   3  233.48    8.10
   3  17   3  221.58    8.10
  -3  17  -3  221.18    8.30
   3  17   3  223.28    8.30
   5 -17   1 1016.20   34.30
   5 -17   1  958.00   34.40
  -5 -17  -1  969.30   34.40
  -5 -17  -1  938.11   34.30
   5 -17   1  979.30   34.10
   5 -17   1 1000.80   34.10
   5  17   1  975.00   34.40
  -5  17  -1  981.50   34.30
   5  17   1  976.10   34.30
  -5  17  -1 1001.30   34.30
  -5  17  -1  984.40   34.40
   5  17   1  979.70   34.40
   7 -17  -1  211.98    7.60
  -7 -17   1  215.08    7.80
  -7 -17   1  217.98    7.90
   7 -17  -1  210.28    7.80
   7 -17  -1  218.08    7.60
  -7 -17   1  223.08    7.90
  -7 -17   1  216.58    7.90
   7  17  -1  205.28    7.80
   7  17  -1  203.18    7.80
  -7  17   1  219.88    7.90
  -7  17   1  221.68    7.70
   7  17  -1  204.28    7.90
   9 -17  -3   37.90    1.70
  -9 -17   3   38.20    2.10
   9 -17  -3   38.80    1.90
  -9 -17   3   39.90    2.00
  -9 -17   3   35.40    2.00
  -9 -17   3   42.50    2.00
  -9  17   3   40.30    1.80
  -9  17   3   36.20    2.10
   9  17  -3   37.60    2.00
   9  17  -3   35.20    2.20
 -11 -17   5    8.70    1.30
  11 -17  -5    9.60    1.20
 -11 -17   5    8.90    1.40
  11  17  -5    9.80    1.50
  11  17  -5    6.30    1.30
 -11  17   5    8.70    0.90
 -11  17   5    8.20    1.60
 -13 -17   7    3.10    1.70
  13 -17  -7    2.10    1.30
  13  17  -7    1.30    1.70
 -13  17   7    1.10    1.00
 -13  17   7    1.40    1.60
  13  17  -7    1.90    1.70
  15 -17  -9    1.00    2.10
 -15  17   9    2.10    1.60
 -15  17   9    1.10    2.40
  -4 -18  10   22.10    2.90
   4  18 -10   23.30    2.50
  -4  18  10   25.60    2.90
  -4  18  10   21.70    2.40
  -2 -18   8    8.40    1.50
   2 -18  -8    8.10    1.40
   2 -18  -8    8.70    1.60
  -2 -18   8    6.80    1.50
  -2  18   8    9.90    1.40
  -2  18   8    8.60    1.70
   2  18  -8    7.10    1.60
   2  18  -8    9.40    1.40
  -2  18   8    9.70    1.80
   0 -18  -6  480.75   16.60
   0 -18   6  454.75   16.60
   0 -18  -6  479.25   16.40
   0 -18   6  453.25   16.40
   0  18  -6  436.96   16.40
   0  18   6  446.06   16.60
   0  18   6  455.45   16.30
   0  18  -6  453.35   16.60
   0  18   6  457.95   16.50
  -2 -18  -4  337.27   11.90
   2 -18   4  322.47   12.00
   2 -18   4  328.67   11.90
  -2 -18  -4  329.87   12.10
  -2  18  -4  353.06   11.80
   2  18   4  321.67   11.90
  -2  18  -4  334.07   12.10
   2  18   4  313.37   12.00
   2  18   4  343.87   11.80
  -2  18  -4  334.07   11.80
  -4 -18  -2   83.99    3.30
   4 -18   2   81.69    3.10
   4 -18   2   82.39    3.40
  -4 -18  -2   84.19    3.40
   4 -18   2   80.49    3.10
   4  18   2   84.89    3.50
  -4  18  -2   90.19    3.20
   4  18   2   91.39    3.30
   4  18   2   85.59    3.30
   4  18   2   88.59    3.40
  -4  18  -2   91.09    3.50
   6 -18   0   44.60    1.50
  -6 -18   0   40.40    1.80
   6 -18   0   41.80    1.50
  -6 -18   0   44.80    2.00
   6 -18   0   39.60    1.90
  -6 -18   0   42.10    2.00
   6  18   0   41.10    1.90
  -6  18   0   42.70    1.80
  -6  18   0   42.90    1.90
   6  18   0   48.40    2.10
   6  18   0   39.80    1.80
  -6  18   0   41.00    1.90
  -8 -18   2  795.62   27.60
  -8 -18   2  767.32   27.60
  -8 -18   2  782.52   27.50
   8 -18  -2  780.42   27.40
  -8 -18   2  772.42   27.60
   8 -18  -2  802.52   27.40
   8 -18  -2  773.72   27.50
   8  18  -2  776.42   27.70
   8  18  -2  786.52   27.60
  -8  18   2  786.32   27.40
  -8  18   2  767.32   27.60
 -10 -18   4   85.89    3.90
 -10 -18   4   90.89    3.90
 -10 -18   4   91.19    3.90
  10 -18  -4   95.99    3.70
 -10  18   4   94.19    3.80
  10  18  -4   91.99    4.00
  10  18  -4   93.49    4.10
 -10  18   4   93.39    4.10
 -10  18   4   95.89    3.40
 -10  18   4   93.49    3.40
 -12 -18   6   47.00    3.10
  12 -18  -6   42.80    2.40
 -12 -18   6   45.70    2.80
  12  18  -6   38.10    2.70
 -12  18   6   41.20    2.00
  12  18  -6   45.20    2.90
 -12  18   6   42.10    2.70
  14 -18  -8   10.20    1.90
  14  18  -8    9.50    3.40
 -14  18   8    7.40    2.20
 -14  18   8    7.30    1.40
  -5 -19  11    7.00    2.90
  -5  19  11    4.30    1.90
   5  19 -11    7.70    2.40
  -5  19  11    4.90    2.80
   3 -19  -9   31.00    2.60
  -3 -19   9   29.00    2.60
   3 -19  -9   31.80    2.50
   3  19  -9   35.80    2.50
  -3  19   9   33.20    2.60
  -3  19   9   29.60    2.20
  -3  19   9   32.40    2.80
   1 -19  -7   69.89    3.40
  -1 -19   7   73.19    3.60
  -1 -19   7   70.19    3.30
   1  19  -7   73.29    3.20
  -1  19   7   70.39    3.40
  -1  19   7   68.59    3.10
   1  19  -7   75.09    3.50
  -1  19   7   73.39    3.50
  -1 -19  -5  203.48    7.60
   1 -19   5  204.68    7.40
   1 -19   5  202.48    7.70
  -1 -19  -5  209.38    7.50
   1  19   5  200.48    7.40
   1  19   5  199.68    7.60
  -1  19  -5  196.78    7.40
  -1  19  -5  195.48    7.60
   1  19   5  199.68    7.60
   3 -19   3   42.00    2.10
   3 -19   3   47.20    1.90
  -3 -19  -3   45.20    2.20
   3 -19   3   44.10    1.90
   3 -19   3   47.20    1.80
  -3 -19  -3   50.29    2.00
  -3  19  -3   47.70    1.70
  -3  19  -3   46.80    1.70
   3  19   3   48.00    2.00
   3  19   3   51.19    2.00
   3  19   3   48.30    2.00
   3  19   3   44.10    2.20
  -3  19  -3   46.60    2.30
  -5 -19  -1  281.57   10.40
   5 -19   1  283.47   10.40
   5 -19   1  292.17   10.00
   5 -19   1  275.67   10.00
   5 -19   1  276.17   10.30
  -5 -19  -1  294.37   10.30
   5  19   1  284.67   10.30
  -5  19  -1  295.97   10.30
   5  19   1  289.17   10.40
   5  19   1  316.87   10.80
  -5  19  -1  286.47   10.40
   5  19   1  284.87   10.40
  -5  19  -1  284.37   10.30
  -7 -19   1   21.30    1.50
  -7 -19   1   21.60    1.30
   7 -19  -1   19.50    1.30
  -7 -19   1   23.80    1.40
  -7 -19   1   23.40    1.40
   7 -19  -1   22.10    0.90
   7 -19  -1   21.20    0.90
   7  19  -1   22.50    1.40
   7  19  -1   21.00    1.20
  -7  19   1   22.10    1.20
  -7  19   1   24.40    1.40
   7  19  -1   19.30    1.40
  -9 -19   3    3.10    0.80
   9 -19  -3    3.60    0.80
  -9 -19   3    5.00    0.90
   9 -19  -3    3.00    0.60
  -9 -19   3    3.80    1.00
  -9  19   3    3.60    1.00
   9  19  -3    3.00    1.10
   9  19  -3    2.80    0.80
  -9  19   3    3.80    0.80
 -11 -19   5    5.80    1.50
  11 -19  -5    5.00    1.00
 -11 -19   5    4.40    1.20
 -11 -19   5    4.30    1.30
 -11  19   5    4.20    0.60
  11  19  -5    2.80    1.10
 -11  19   5    4.90    1.30
  11  19  -5    3.40    1.30
  13 -19  -7   35.40    2.60
 -13 -19   7   39.90    3.00
 -13  19   7   40.40    2.10
  13  19  -7   39.80    3.00
  13  19  -7   38.40    3.00
 -13  19   7   41.00    3.10
  15 -19  -9    9.60    2.40
 -15  19   9    5.80    1.50
 -15  19   9    6.20    2.70
   4 -20 -10    4.10    1.90
  -4 -20  10    5.00    2.40
  -4  20  10    6.10    2.20
  -4  20  10    4.30    2.20
   4  20 -10    5.10    1.90
  -4  20  10    6.60    1.60
  -2 -20   8    7.80    1.60
  -2 -20   8   11.20    1.60
   2 -20  -8    6.80    1.60
  -2  20   8   11.80    1.80
  -2  20   8   10.20    1.70
   2  20  -8   10.60    1.80
   2  20  -8   10.30    1.50
  -2  20   8    7.40    1.20
   0 -20   6    5.40    1.20
   0 -20  -6    4.10    1.20
   0  20   6    5.00    1.30
   0  20   6    3.60    0.80
   0  20  -6    3.50    0.80
   0  20  -6    4.90    1.20
   0  20   6    4.60    1.20
  -2 -20  -4  131.49    4.80
   2 -20   4  123.49    4.80
  -2 -20  -4  119.89    5.00
   2 -20   4  122.99    5.00
  -2  20  -4  126.09    5.00
   2  20   4  113.49    5.00
   2  20   4  133.09    4.70
  -2  20  -4  141.29    4.70
  -2  20  -4  131.19    4.70
   2  20   4  123.29    4.80
   4 -20   2  285.17   10.40
  -4 -20  -2  303.27   10.80
   4 -20   2  289.37   10.40
  -4 -20  -2  305.87   10.60
   4 -20   2  282.37   10.70
   4  20   2  294.07   10.60
  -4  20  -2  296.67   10.80
   4  20   2  313.27   10.60
  -4  20  -2  304.47   10.50
   4  20   2  305.37   10.70
   4  20   2  283.67   10.70
  -6 -20   0  124.09    4.60
  -6 -20   0  109.49    4.60
   6 -20   0  121.09    4.60
  -6 -20   0  120.89    4.50
   6  20   0  113.79    4.50
  -6  20   0  122.49    4.50
  -6  20   0  123.19    4.60
   6  20   0  118.19    4.60
  -6  20   0  120.19    4.60
   6  20   0  116.49    4.70
  -8 -20   2  125.49    5.00
  -8 -20   2  133.79    5.10
  -8 -20   2  128.19    5.00
   8 -20  -2  127.29    4.70
  -8 -20   2  129.49    5.10
   8 -20  -2  131.69    4.70
   8 -20  -2  129.79    4.90
  -8  20   2  136.69    5.10
   8  20  -2  124.89    5.20
  -8  20   2  140.19    4.90
   8  20  -2  120.69    5.00
  10 -20  -4   68.39    2.80
 -10 -20   4   64.89    3.10
 -10 -20   4   62.89    3.10
 -10 -20   4   62.79    3.10
  10  20  -4   66.39    3.30
 -10  20   4   65.29    3.00
 -10  20   4   68.69    3.30
  10  20  -4   66.89    3.10
 -12 -20   6   76.49    3.70
  12 -20  -6   67.79    3.30
 -12  20   6   68.59    2.80
 -12  20   6   69.69    3.60
  12  20  -6   77.59    3.80
  12  20  -6   69.59    3.60
  14 -20  -8   19.30    2.30
 -14 -20   8   17.40    2.80
 -14  20   8   18.20    1.80
 -14  20   8   20.10    2.70
  14  20  -8   23.30    2.80
  -5 -21  11    7.30    3.30
  -5  21  11    5.10    2.70
  -5  21  11   10.60    2.70
   5  21 -11   11.30    2.50
  -3 -21   9   46.00    3.20
   3 -21  -9   37.40    3.10
   3  21  -9   39.90    3.40
  -3  21   9   38.60    2.40
   3  21  -9   36.40    2.70
  -3  21   9   41.10    3.10
  -3  21   9   47.00    3.20
  -1 -21   7  122.69    5.30
   1 -21  -7  129.79    5.30
   1 -21  -7  122.19    5.00
  -1 -21   7  117.09    5.00
  -1  21   7  129.49    5.30
   1  21  -7  127.59    5.00
  -1  21   7  122.69    4.90
   1  21  -7  125.09    5.30
  -1  21   7  129.69    5.30
  -1 -21  -5  155.08    5.70
   1 -21   5  146.39    5.90
   1 -21   5  156.28    5.70
  -1 -21  -5  154.58    6.00
   1  21   5  153.18    6.00
   1  21   5  149.49    5.60
  -1  21  -5  141.69    5.90
   1  21   5  147.09    5.90
  -1  21  -5  153.18    5.60
  -3 -21  -3  108.29    4.20
   3 -21   3  105.69    4.10
   3 -21   3  109.29    4.10
   3 -21   3  112.19    4.40
  -3 -21  -3  110.19    4.50
   3 -21   3  112.69    4.10
   3  21   3  113.69    4.50
  -3  21  -3  109.79    4.50
   3  21   3  116.09    4.30
   3  21   3  120.69    4.20
   3  21   3  109.49    4.20
   5 -21   1  245.48    9.00
  -5 -21  -1  239.58    9.10
   5 -21   1  254.57    8.70
  -5 -21  -1  247.58    9.00
  -5  21  -1  258.47    9.00
   5  21   1  252.17    9.20
   5  21   1  237.18    8.90
  -5  21  -1  252.37    9.10
   5  21   1  267.77    9.00
  -5  21  -1  253.07    9.20
   5  21   1  238.78    9.10
   7 -21  -1   30.40    1.20
   7 -21  -1   29.60    1.60
  -7 -21   1   30.20    1.80
  -7 -21   1   28.80    1.60
  -7 -21   1   27.00    1.70
  -7 -21   1   31.10    1.60
   7 -21  -1   28.60    1.20
  -7  21   1   36.00    1.80
   7  21  -1   28.00    1.50
   7  21  -1   31.40    1.80
   7  21  -1   27.50    1.70
  -7  21   1   33.60    1.60
  -7  21   1   32.20    1.60
  -9 -21   3   27.20    1.80
   9 -21  -3   28.20    1.40
  -9 -21   3   25.20    1.70
  -9 -21   3   22.10    1.60
  -9  21   3   23.30    1.70
  -9  21   3   25.60    1.50
   9  21  -3   27.70    1.90
   9  21  -3   26.10    1.60
 -11 -21   5   21.50    2.00
 -11 -21   5   26.20    1.90
 -11 -21   5   25.00    2.10
  11 -21  -5   21.90    1.60
  11  21  -5   24.10    2.20
  11  21  -5   23.90    2.00
 -11  21   5   24.80    2.20
  13 -21  -7   38.40    2.60
 -13 -21   7   45.80    3.10
  13  21  -7   37.30    3.00
 -13  21   7   37.60    1.90
 -13  21   7   39.10    2.90
  13  21  -7   41.80    3.10
  15 -21  -9    3.50    2.20
   4 -22 -10   16.10    2.60
  -4 -22  10   18.20    2.80
   4  22 -10   14.00    2.20
  -4  22  10   19.50    2.00
  -4  22  10   16.70    2.50
  -4  22  10   16.50    2.70
  -2 -22   8   79.69    4.10
   2 -22  -8   83.99    4.10
  -2 -22   8   80.19    3.80
  -2  22   8   81.59    3.60
   2  22  -8   83.79    3.70
   2  22  -8   84.69    4.10
  -2  22   8   69.19    4.00
  -2  22   8   84.69    4.00
   0 -22  -6  752.32   26.70
   0 -22   6  740.33   26.70
   0 -22   6  736.03   26.50
   0 -22  -6  771.42   26.50
   0  22   6  743.03   26.70
   0  22   6  745.83   26.40
   0  22  -6  737.53   26.70
   0  22  -6  743.63   26.50
   0  22   6  767.02   26.70
   2 -22   4   19.90    1.50
  -2 -22  -4   21.00    1.30
   2 -22   4   22.00    1.20
  -2 -22  -4   19.80    1.50
   2  22   4   20.80    1.20
  -2  22  -4   18.50    1.50
   2  22   4   19.40    1.60
  -2  22  -4   22.20    1.10
  -2  22  -4   22.10    1.10
   2  22   4   23.10    1.20
  -4 -22  -2  128.69    5.20
  -4 -22  -2  138.99    5.00
   4 -22   2  128.89    4.80
   4 -22   2  128.19    5.10
   4 -22   2  135.09    5.00
   4 -22   2  131.99    4.80
   4  22   2  141.59    5.10
   4  22   2  144.79    5.00
   4  22   2  133.09    5.20
   4  22   2  131.49    4.90
  -4  22  -2  132.39    5.20
  -4  22  -2  142.59    5.00
   6 -22   0    0.70    0.70
  -6 -22   0    0.90    0.70
  -6 -22   0    0.60    0.50
   6  22   0    0.50    0.70
   6  22   0    0.60    0.60
  -6  22   0    0.90    0.70
  -6  22   0    0.80    0.60
   6  22   0    0.70    0.60
  -6  22   0    0.80    0.60
   6  22   0    0.70    0.50
  -8 -22   2  112.09    4.00
   8 -22  -2   98.89    3.70
   8 -22  -2  105.69    3.70
  -8 -22   2  101.59    4.10
  -8 -22   2   94.29    4.00
   8 -22  -2  106.59    4.00
   8  22  -2   92.69    4.10
  -8  22   2  105.09    4.00
  -8  22   2   97.69    4.10
   8  22  -2   98.19    4.00
   8  22  -2   85.69    4.10
 -10 -22   4   30.10    2.00
 -10 -22   4   29.50    2.10
 -10 -22   4   27.00    2.00
  10 -22  -4   29.10    1.60
 -10  22   4   28.20    2.20
  10  22  -4   30.80    2.00
  10  22  -4   30.50    2.10
 -10  22   4   35.80    1.90
 -12 -22   6    9.30    1.80
  12 -22  -6    7.80    1.30
 -12  22   6    7.90    0.70
 -12  22   6    5.90    1.60
  12  22  -6    5.50    1.50
  12  22  -6    5.20    1.70
  14 -22  -8   45.40    3.10
 -14 -22   8   49.80    3.70
  14  22  -8   52.09    3.70
 -14  22   8   43.70    2.20
 -14  22   8   48.20    3.90
   5  23 -11    7.50    2.90
  -5  23  11    9.20    3.10
  -3 -23   9    1.20    1.70
   3 -23  -9    1.80    1.80
   3  23  -9    2.00    1.40
  -3  23   9    3.20    1.30
  -3  23   9    3.30    1.70
  -3  23   9    2.30    1.90
   3  23  -9    2.70    1.80
  -1 -23   7   31.90    2.30
   1 -23  -7   30.60    2.10
  -1 -23   7   37.00    2.20
   1 -23  -7   33.80    2.40
  -1  23   7   36.80    2.50
   1  23  -7   31.80    1.90
  -1  23   7   30.70    1.90
  -1  23   7   31.90    2.50
   1  23  -7   30.30    2.40
   1 -23   5  420.46   15.40
   1 -23   5  424.76   15.20
  -1 -23  -5  424.76   15.40
  -1 -23  -5  440.96   15.20
   1  23   5  433.16   15.50
  -1  23  -5  413.16   15.40
   1  23   5  422.06   15.10
   1  23   5  420.76   15.40
  -1  23  -5  421.96   15.10
   3 -23   3  164.98    6.20
  -3 -23  -3  156.78    6.20
   3 -23   3  159.08    5.90
   3 -23   3  164.28    5.80
   3 -23   3  161.38    5.80
  -3 -23  -3  156.18    6.00
   3  23   3  168.18    6.00
  -3  23  -3  155.38    6.20
   3  23   3  173.78    5.90
   3  23   3  157.78    5.90
   3  23   3  154.58    6.20
   5 -23   1  234.48    8.80
  -5 -23  -1  229.68    8.90
  -5 -23  -1  240.48    8.70
  -5  23  -1  245.78    8.90
  -5  23  -1  239.58    8.80
  -5  23  -1  241.48    8.80
   5  23   1  248.98    8.70
   5  23   1  250.37    9.00
   5  23   1  261.97    8.80
   5  23   1  232.38    8.90
   7 -23  -1  180.28    6.50
   7 -23  -1  182.08    6.90
  -7 -23   1  180.38    7.00
   7 -23  -1  188.68    6.50
  -7 -23   1  183.58    6.80
  -7 -23   1  184.18    7.00
   7  23  -1  179.08    7.10
   7  23  -1  175.88    6.80
  -7  23   1  196.18    6.90
   7  23  -1  183.18    7.00
  -7  23   1  193.38    7.00
  -7  23   1  199.28    6.90
  -9 -23   3  110.39    4.70
  -9 -23   3  121.69    4.60
  -9 -23   3  111.89    4.60
   9 -23  -3  113.29    4.30
  -9  23   3  119.89    4.50
   9  23  -3  107.79    4.50
  -9  23   3  107.79    4.70
   9  23  -3  115.69    4.80
 -11 -23   5   83.69    3.80
 -11 -23   5   79.79    3.60
  11 -23  -5   80.29    3.40
 -11 -23   5   71.29    3.60
 -11  23   5   73.29    3.70
  11  23  -5   81.29    3.90
  11  23  -5   76.89    3.60
  13 -23  -7   16.80    1.80
 -13 -23   7   19.40    2.40
  13  23  -7   16.90    2.30
 -13  23   7   18.10    1.10
 -13  23   7   19.60    2.60
  13  23  -7   14.90    2.40
   4 -24 -10    4.40    2.30
  -4 -24  10    9.80    2.40
   4 -24 -10    6.60    2.00
   4  24 -10    7.70    1.90
  -4  24  10    6.70    2.20
  -4  24  10    6.70    2.50
  -4  24  10    5.00    1.60
  -2 -24   8   98.39    4.50
   2 -24  -8   98.29    4.40
   2 -24  -8  107.29    4.80
  -2 -24   8  108.39    4.90
  -2  24   8  103.59    4.70
   2  24  -8  105.19    4.40
  -2  24   8   98.29    4.70
   2  24  -8  100.39    4.60
  -2  24   8   98.29    4.20
   0 -24  -6    4.00    1.00
   0 -24  -6    1.90    1.10
   0 -24   6    2.50    0.90
   0 -24   6    3.70    1.30
   0  24   6    1.10    1.10
   0  24   6    1.00    1.10
   0  24  -6    1.30    0.70
   0  24   6    1.80    0.80
   0  24  -6    1.70    1.20
   2 -24   4  214.68    8.00
  -2 -24  -4  218.98    8.30
  -2 -24  -4  220.18    8.00
   2 -24   4  218.58    8.20
  -2  24  -4  205.48    8.30
   2  24   4  217.38    7.90
   2  24   4  225.08    8.30
  -2  24  -4  230.28    7.80
  -2  24  -4  223.18    7.80
   4 -24   2  334.37   12.20
   4 -24   2  351.46   12.50
  -4 -24  -2  344.07   12.40
  -4 -24  -2  332.97   12.60
   4 -24   2  339.47   12.20
   4 -24   2  349.27   12.30
   4  24   2  369.86   12.30
   4  24   2  349.77   12.50
   4  24   2  330.57   12.60
   4  24   2  353.86   12.30
  -4  24  -2  347.87   12.60
  -4  24  -2  351.16   12.30
  -6 -24   0  713.43   24.90
   6 -24   0  673.63   25.00
  -6 -24   0  696.53   25.10
  -6  24   0  714.53   25.10
   6  24   0  688.23   25.10
   6  24   0  715.53   25.10
   6  24   0  716.03   24.90
  -6  24   0  708.63   25.00
  -6  24   0  744.33   25.00
  -8 -24   2   49.90    2.50
  -8 -24   2   57.49    2.50
   8 -24  -2   56.29    2.20
   8 -24  -2   51.49    2.10
   8 -24  -2   54.99    2.50
  -8 -24   2   61.99    2.70
   8  24  -2   60.29    2.70
   8  24  -2   49.40    2.40
  -8  24   2   53.69    2.60
  -8  24   2   57.09    2.50
   8  24  -2   52.99    2.80
 -10 -24   4   58.79    2.90
  10 -24  -4   56.29    2.50
 -10 -24   4   56.09    2.80
 -10 -24   4   57.89    3.00
  10  24  -4   54.89    3.10
 -10  24   4   60.69    2.90
 -10  24   4   57.39    3.00
  10  24  -4   59.59    2.80
 -12 -24   6   16.10    2.00
  12 -24  -6   17.80    1.70
 -12  24   6   16.10    2.00
  12  24  -6   15.60    1.90
  12  24  -6   16.80    2.10
  14 -24  -8   54.89    3.40
 -14 -24   8   50.69    3.90
 -14  24   8   49.99    4.20
  14  24  -8   54.99    3.80
  -3 -25   9   27.40    2.90
   3 -25  -9   28.00    2.70
  -3 -25   9   28.80    2.70
   3 -25  -9   26.30    2.60
  -3  25   9   28.30    2.90
  -3  25   9   28.90    2.70
   3  25  -9   29.50    2.40
   3  25  -9   30.50    2.90
  -3  25   9   33.20    2.10
   1 -25  -7  163.68    6.90
  -1 -25   7  164.68    6.80
  -1 -25   7  168.48    6.60
   1 -25  -7  170.18    6.60
  -1  25   7  172.88    6.40
  -1  25   7  176.38    6.90
   1  25  -7  164.98    6.50
  -1  25   7  171.18    6.90
   1  25  -7  173.58    6.90
   1 -25   5   21.40    1.40
  -1 -25  -5   19.50    1.70
  -1 -25  -5   18.10    1.40
   1 -25   5   23.90    1.70
   1  25   5   20.40    1.70
  -1  25  -5   22.50    1.90
  -1  25  -5   19.70    1.20
   1  25   5   21.00    1.70
   1  25   5   20.20    1.20
  -3 -25  -3   14.40    1.00
  -3 -25  -3    9.20    1.20
   3 -25   3    8.80    0.80
   3 -25   3   11.90    1.30
   3  25   3    9.90    1.20
   3  25   3   11.40    0.80
   3  25   3   11.80    0.90
  -3  25  -3   11.60    1.40
   3  25   3   12.70    1.10
  -5 -25  -1  266.17    9.60
   5 -25   1  265.27    9.80
  -5 -25  -1  267.97    9.90
  -5  25  -1  271.97    9.90
   5  25   1  263.97    9.60
   5  25   1  260.97    9.80
   5  25   1  257.17    9.90
  -5  25  -1  269.37    9.80
  -5  25  -1  277.37    9.70
   5  25   1  281.27    9.60
   7 -25  -1  121.99    4.40
  -7 -25   1  131.49    5.00
   7 -25  -1  123.39    4.80
   7 -25  -1  122.29    4.40
  -7 -25   1  128.69    4.90
  -7 -25   1  121.69    4.70
  -7  25   1  131.49    4.80
   7  25  -1  115.09    4.90
  -7  25   1  126.89    4.90
   7  25  -1  118.99    4.70
   7  25  -1  120.09    5.00
  -7  25   1  122.19    4.70
   9 -25  -3   27.10    1.40
  -9 -25   3   24.80    1.70
  -9 -25   3   21.40    1.60
  -9 -25   3   23.10    1.90
   9  25  -3   29.80    1.70
   9  25  -3   23.70    2.00
  -9  25   3   24.60    2.00
  -9  25   3   25.10    1.60
  11 -25  -5   17.40    1.50
 -11 -25   5   21.40    2.00
 -11 -25   5   16.70    1.80
 -11  25   5   16.20    1.90
  11  25  -5   16.80    2.10
  11  25  -5   12.80    1.60
  13 -25  -7   21.30    2.10
 -13 -25   7   27.10    2.80
  13  25  -7   20.50    2.60
  13  25  -7   26.90    2.60
 -13  25   7   23.10    2.60
   4 -26 -10   11.30    2.40
  -4 -26  10   10.60    2.50
   4 -26 -10   10.50    2.20
  -4  26  10   10.30    2.40
   4  26 -10   14.00    2.20
  -4  26  10    7.10    2.30
  -4  26  10   10.60    1.70
  -2 -26   8   12.40    2.00
   2 -26  -8   13.00    2.10
  -2 -26   8    7.60    1.50
   2 -26  -8    9.70    1.60
  -2  26   8   12.50    2.00
  -2  26   8   11.60    1.30
   2  26  -8    9.70    1.40
  -2  26   8    9.50    1.90
   2  26  -8   11.50    2.00
   0 -26   6  124.39    5.00
   0 -26  -6  131.39    5.00
   0 -26  -6  125.09    5.30
   0 -26   6  131.39    5.30
   0  26   6  126.59    4.80
   0  26   6  130.29    5.30
   0  26  -6  119.99    4.80
   0  26   6  131.19    5.30
   0  26  -6  117.79    5.30
   2 -26   4  311.67   11.20
   2 -26   4  318.87   11.60
  -2 -26  -4  313.37   11.30
  -2 -26  -4  301.87   11.60
  -2  26  -4  316.67   11.60
   2  26   4  321.57   11.60
   2  26   4  311.87   11.20
  -4 -26  -2   41.40    1.90
[truncated: 663,506 more chars]
