# Supplementary material for: Crystal structure and Hirshfeld surface analyses, inter­action energy calculations and energy frameworks of (Z)-4-benzyl-2-(4-methyl­benzylidene)-2H-[1,4]benzo­thia­zin-3(4H)-one
Source: Acta Crystallogr E Crystallogr Commun. 2026 May 15;82(Pt 6):665–9. doi: 10.1107/S2056989026004664 (PMC13239011; doi:10.1107/S2056989026004664)
Supplement: Supplementary file 2 [file e-82-00665-Isup2.hkl]

data_I                                                                          
_shelx_title ' jtm1268_a.res in Fdd2'                                           
_shelx_refln_list_code          4                                               
_shelx_F_calc_maximum      612.58                                               
_exptl_crystal_F_000      3008.00                                               
_reflns_d_resolution_high  0.7270                                               
                                                                                
loop_                                                                           
 _space_group_symop_operation_xyz                                               
 'x, y, z'                                                                      
 '-x, -y, z'                                                                    
 'x+1/4, -y+1/4, z+1/4'                                                         
 '-x+1/4, y+1/4, z+1/4'                                                         
 'x, y+1/2, z+1/2'                                                              
 '-x, -y+1/2, z+1/2'                                                            
 'x+1/4, -y+3/4, z+3/4'                                                         
 '-x+1/4, y+3/4, z+3/4'                                                         
 'x+1/2, y, z+1/2'                                                              
 '-x+1/2, -y, z+1/2'                                                            
 'x+3/4, -y+1/4, z+3/4'                                                         
 '-x+3/4, y+1/4, z+3/4'                                                         
 'x+1/2, y+1/2, z'                                                              
 '-x+1/2, -y+1/2, z'                                                            
 'x+3/4, -y+3/4, z+1/4'                                                         
 '-x+3/4, y+3/4, z+1/4'                                                         
                                                                                
_cell_length_a    18.7286                                                       
_cell_length_b    43.9025                                                       
_cell_length_c     8.9154                                                       
_cell_angle_alpha  90.000                                                       
_cell_angle_beta   90.000                                                       
_cell_angle_gamma  90.000                                                       
                                                                                
_shelx_F_squared_multiplier     1.000                                           
                                                                                
loop_                                                                           
 _refln_index_h                                                                 
 _refln_index_k                                                                 
 _refln_index_l                                                                 
 _refln_F_squared_calc                                                          
 _refln_F_squared_meas                                                          
 _refln_F_squared_sigma                                                         
 _refln_observed_status                                                         
   4   4 -12        255.66        294.42       110.41 o                         
   2   6 -12        381.04        621.55       122.67 o                         
   4   6 -12        451.39        527.50       118.59 o                         
   0   8 -12       2304.93       2698.43       192.19 o                         
   2   8 -12        833.62       1234.93       139.03 o                         
   2  10 -12        529.35        621.01        84.97 o                         
   5   1 -11         61.85         61.34        85.87 o                         
   7   1 -11        130.74        165.61        89.96 o                         
   9   1 -11        379.08        460.26        83.83 o                         
  11   1 -11         93.26        159.48        85.87 o                         
   3   3 -11        644.79        654.27       102.23 o                         
   5   3 -11        100.42        110.41        89.96 o                         
   7   3 -11        250.90        179.92        85.87 o                         
   9   3 -11         40.13         32.71        85.87 o                         
  11   3 -11        170.64        202.96        75.01 o                         
   1   5 -11        243.61        241.26        94.05 o                         
   3   5 -11       1487.27       1369.87       134.94 o                         
   5   5 -11       1082.86       1386.22       134.94 o                         
   7   5 -11        438.86        494.79        98.14 o                         
   9   5 -11        504.80        441.63        98.14 o                         
  11   5 -11        433.88        257.62       102.23 o                         
   1   7 -11        523.98        546.01        70.44 o                         
   3   7 -11        181.59        134.94        85.87 o                         
   5   7 -11        491.38        462.07        94.05 o                         
   7   7 -11        799.61        650.18        98.14 o                         
   9   7 -11        730.22        695.16       102.23 o                         
   1   9 -11        690.39        766.53       102.23 o                         
   3   9 -11        963.89       1218.02        91.05 o                         
   5   9 -11       1783.51       1840.12       139.03 o                         
   7   9 -11       1004.19       1120.43       122.67 o                         
   9   9 -11        259.25        155.39        81.78 o                         
   1  11 -11        234.09        363.29        63.61 o                         
   3  11 -11        494.24        581.44        75.65 o                         
   5  11 -11       1373.47       1240.39       130.85 o                         
   7  11 -11        152.27         77.69        77.69 o                         
   9  11 -11        512.88        511.14        98.14 o                         
   1  13 -11       5008.68       5309.50       176.38 o                         
   3  13 -11         81.15        166.29        60.51 o                         
   5  13 -11        273.53        270.32        64.63 o                         
   7  13 -11        116.96        150.06        69.94 o                         
   9  13 -11        478.45        494.79       118.59 o                         
   1  15 -11       1121.12       1123.10        83.85 o                         
   3  15 -11        547.43        637.85        70.80 o                         
   5  15 -11       1051.36       1149.94        88.15 o                         
   7  15 -11        121.94        149.03        63.86 o                         
   1  17 -11         60.39        127.07        57.61 o                         
   3  17 -11        529.61        514.24        69.21 o                         
   5  17 -11        303.64        327.97        63.86 o                         
   7  17 -11        449.11        535.82        70.74 o                         
   1  19 -11        144.61        208.35        60.51 o                         
   3  19 -11        250.15        442.86        66.32 o                         
   5  19 -11        250.33        272.46        60.92 o                         
   7  19 -11        460.94        494.79       114.50 o                         
   1  21 -11         51.03         73.60        57.83 o                         
   3  21 -11        337.73        368.27        61.71 o                         
   5  21 -11        391.60        419.84        78.53 o                         
   1  23 -11        442.38        545.59        65.01 o                         
   3  23 -11        997.63       1076.71        92.18 o                         
   5  23 -11        330.50        306.69       118.59 o                         
   6   0 -10       2474.89       2453.09       147.21 o                         
  10   0 -10       3946.78       3974.25       200.37 o                         
  14   0 -10         18.07         36.80        94.05 o                         
   2   2 -10        814.33        932.33       110.41 o                         
   4   2 -10        417.88        547.95        89.96 o                         
   6   2 -10       1713.58       1535.64        98.14 o                         
   8   2 -10       1149.42        989.29        79.48 o                         
  10   2 -10         20.33         79.56        50.54 o                         
  12   2 -10        579.93        457.29        69.21 o                         
  14   2 -10        105.42        156.45        66.32 o                         
   2   4 -10         57.43         73.60        65.43 o                         
   4   4 -10       2982.55       2665.72       155.39 o                         
   6   4 -10        136.77         32.71        69.52 o                         
   8   4 -10        634.40        609.28        85.87 o                         
  10   4 -10        497.31        471.40       126.76 o                         
  12   4 -10        179.81        162.27        63.42 o                         
  14   4 -10        542.09        383.27        70.44 o                         
   0   6 -10       2587.02       2244.54       147.21 o                         
   2   6 -10        480.77        459.87        94.05 o                         
   4   6 -10        107.30        167.66        69.52 o                         
   6   6 -10       1835.00       1754.25       126.76 o                         
   8   6 -10        137.86        188.10        69.52 o                         
  10   6 -10         75.03         20.45        77.69 o                         
  12   6 -10        743.51        928.24       110.41 o                         
  14   6 -10         93.04        109.50        63.86 o                         
   2   8 -10       2154.23       2192.75       120.63 o                         
   4   8 -10        212.73        189.35        51.81 o                         
   6   8 -10        471.13        355.76        77.69 o                         
   8   8 -10        718.28        793.30        94.05 o                         
  10   8 -10       1348.45       1251.28       118.59 o                         
  12   8 -10         92.81        130.85        77.69 o                         
   0  10 -10        335.20        351.67        77.69 o                         
   2  10 -10        702.28        559.94        59.22 o                         
   4  10 -10        960.88        952.75        73.69 o                         
   6  10 -10       1505.52       1520.39       120.63 o                         
   8  10 -10        929.00        965.04       102.23 o                         
  10  10 -10         21.89          8.18        69.52 o                         
  12  10 -10        801.67       1018.20       118.59 o                         
   2  12 -10         32.16          2.90        44.75 o                         
   4  12 -10       1147.65       1150.93        77.91 o                         
   6  12 -10       1168.92       1201.39        80.34 o                         
   8  12 -10       1444.15       1480.28       114.50 o                         
  10  12 -10         79.33         28.62        69.52 o                         
  12  12 -10        255.07        212.64        77.69 o                         
   0  14 -10       1155.00       1455.74       114.50 o                         
   2  14 -10       2159.03       1953.32        91.05 o                         
   4  14 -10         28.34         65.68        45.99 o                         
   6  14 -10        268.80        308.12        79.74 o                         
   8  14 -10        142.05        207.37        51.09 o                         
  10  14 -10        792.66        650.18        89.96 o                         
  12  14 -10         98.59         61.34        69.52 o                         
   2  16 -10        781.91        772.48        79.74 o                         
   4  16 -10       1209.80       1158.98        77.43 o                         
   6  16 -10        440.24        502.26        57.96 o                         
   8  16 -10        213.36        191.22        54.03 o                         
  10  16 -10       1380.81       1422.66        90.22 o                         
  12  16 -10         12.51          0.00        61.34 o                         
   0  18 -10       2054.84       1979.15       130.85 o                         
   2  18 -10        251.88        218.25        63.38 o                         
   4  18 -10       1011.69       1062.49       100.18 o                         
   6  18 -10        215.90        222.81        37.78 o                         
   8  18 -10       1113.45       1092.95        66.76 o                         
  10  18 -10        364.79        386.72        49.76 o                         
  12  18 -10        256.24        331.22       147.21 o                         
   2  20 -10        790.65        770.81        63.61 o                         
   4  20 -10        135.38        182.01        42.07 o                         
   6  20 -10        495.86        486.06        42.95 o                         
   8  20 -10        822.82        782.97        55.22 o                         
  10  20 -10        325.57        275.53        47.29 o                         
  12  20 -10         47.66         46.85        68.68 o                         
   0  22 -10        876.80        758.52        74.17 o                         
   2  22 -10       1281.61       1374.38        58.76 o                         
   4  22 -10        703.73        674.92        52.59 o                         
   6  22 -10        749.45        786.00        45.66 o                         
   8  22 -10        163.07        149.75        39.83 o                         
  10  22 -10        159.52        144.83        44.09 o                         
   2  24 -10        638.62        712.61        45.69 o                         
   4  24 -10        340.11        274.31        35.75 o                         
   6  24 -10         63.39        138.85        35.54 o                         
   8  24 -10        437.44        455.58        44.95 o                         
  10  24 -10        206.74        279.40        48.57 o                         
   0  26 -10       1983.09       1828.79        77.38 o                         
   2  26 -10        265.27        321.42        35.42 o                         
   4  26 -10        419.89        469.33        39.53 o                         
   6  26 -10       1125.41       1012.49        51.29 o                         
   8  26 -10        568.70        613.51        47.72 o                         
   2  28 -10        974.02        930.77        45.32 o                         
   4  28 -10       1232.37       1486.80        54.28 o                         
   6  28 -10       1493.76       1516.39        58.87 o                         
   8  28 -10        100.13        160.54        51.94 o                         
   0  30 -10       1896.02       2189.29        86.70 o                         
   2  30 -10        188.58        187.12        31.11 o                         
   4  30 -10        593.73        561.58        42.16 o                         
   6  30 -10       2755.33       2628.89        77.11 o                         
   2  32 -10        339.84        395.03        33.36 o                         
   4  32 -10        889.10        875.27        51.97 o                         
   6  32 -10        124.72        114.50       106.32 o                         
   0  34 -10        488.64        637.19        87.54 o                         
   2  34 -10        331.59        304.14        35.77 o                         
   1   1  -9        128.50        110.41        37.77 o                         
   3   1  -9        127.05        156.21        43.08 o                         
   5   1  -9        206.37        223.33        46.26 o                         
   7   1  -9       2342.73       2230.65       108.36 o                         
   9   1  -9        949.53        986.18        75.65 o                         
  11   1  -9       1788.05       1611.64        86.74 o                         
  13   1  -9        142.78        230.67        56.33 o                         
  15   1  -9        545.34        489.00        65.01 o                         
  17   1  -9         70.09        144.21        65.01 o                         
   1   3  -9       1436.68       1542.18        75.18 o                         
   3   3  -9        152.99        116.03        45.19 o                         
   5   3  -9         15.98         41.74        41.85 o                         
   7   3  -9        117.00        233.72        47.12 o                         
   9   3  -9        645.45        665.05        96.10 o                         
  11   3  -9         58.84         69.52        48.90 o                         
  13   3  -9        997.02       1138.91       147.21 o                         
  15   3  -9        338.38        263.63        59.22 o                         
  17   3  -9        307.79        259.34        71.56 o                         
   1   5  -9        998.93        919.04        65.01 o                         
   3   5  -9       1086.01       1070.98        67.90 o                         
   5   5  -9        934.20        891.44        89.96 o                         
   7   5  -9        222.72        162.08        47.12 o                         
   9   5  -9       1667.32       1584.60        83.26 o                         
  11   5  -9        239.24        362.86        55.88 o                         
  13   5  -9        423.57        433.02        60.51 o                         
  15   5  -9        321.90        302.62        59.90 o                         
  17   5  -9        358.41        237.17       102.23 o                         
   1   7  -9       3968.83       3881.51       165.61 o                         
   3   7  -9        694.67        707.04        92.01 o                         
   5   7  -9        521.11        607.35        69.52 o                         
   7   7  -9       1560.89       1357.60       102.23 o                         
   9   7  -9       1382.55       1394.40       102.23 o                         
  11   7  -9        541.20        454.52        60.92 o                         
  13   7  -9        408.76        344.11        56.97 o                         
  15   7  -9        627.73        654.07        68.68 o                         
  17   7  -9        155.37        106.32        98.14 o                         
   1   9  -9        836.86        776.89        59.22 o                         
   3   9  -9       5901.92       5564.98       167.71 o                         
   5   9  -9       1522.03       1553.73       167.66 o                         
   7   9  -9         58.44         72.34        41.26 o                         
   9   9  -9       1878.31       1602.95       114.50 o                         
  11   9  -9        205.73        188.10        65.43 o                         
  13   9  -9        289.53        282.15        73.60 o                         
  15   9  -9       1252.36       1284.00       118.59 o                         
   1  11  -9        282.15        355.71        53.16 o                         
   3  11  -9        268.58        371.66        35.14 o                         
   5  11  -9       5580.77       5467.38       135.26 o                         
   7  11  -9        961.72        862.90        51.24 o                         
   9  11  -9        175.24        255.06        45.99 o                         
  11  11  -9         67.76          2.51        44.19 o                         
  13  11  -9       1082.87        965.04        98.14 o                         
  15  11  -9        120.38        200.37        73.60 o                         
   1  13  -9         64.88        112.87        30.95 o                         
   3  13  -9       1978.25       1925.60        68.52 o                         
   5  13  -9        129.98        156.34        31.87 o                         
   7  13  -9       1850.92       1699.54        65.77 o                         
   9  13  -9       1790.43       1747.56        69.33 o                         
  11  13  -9        524.97        614.84        57.61 o                         
  13  13  -9        192.00        196.05        50.05 o                         
  15  13  -9        216.18        192.19        69.52 o                         
   1  15  -9         88.13        106.77        27.28 o                         
   3  15  -9       1569.37       1635.62        49.61 o                         
   5  15  -9        868.16        900.12        40.90 o                         
   7  15  -9       1660.86       1553.25        61.97 o                         
   9  15  -9       1662.49       1592.34       113.34 o                         
  11  15  -9       1947.32       1786.65        73.06 o                         
  13  15  -9        281.65        323.19        52.04 o                         
  15  15  -9       1368.82       1506.30        89.41 o                         
   1  17  -9        338.19        372.37        26.66 o                         
   3  17  -9       1051.86       1171.64        41.53 o                         
   5  17  -9       3343.22       3729.13        78.84 o                         
   7  17  -9        695.92        739.66        69.28 o                         
   9  17  -9        864.46        878.99        53.63 o                         
  11  17  -9       1677.30       1660.44        70.12 o                         
  13  17  -9       1596.50       1551.79        94.05 o                         
  15  17  -9         77.89         52.82        49.91 o                         
   1  19  -9       5606.50       5826.52        87.05 o                         
   3  19  -9       1395.07       1356.87        42.35 o                         
   5  19  -9       2849.53       2843.34        61.68 o                         
   7  19  -9        385.50        401.00        35.40 o                         
   9  19  -9        591.01        610.24        77.85 o                         
  11  19  -9        196.12        126.09        38.51 o                         
  13  19  -9        829.26        789.41        57.78 o                         
  15  19  -9        321.17        304.59       100.18 o                         
   1  21  -9       3351.46       3386.53        59.26 o                         
   3  21  -9       1645.72       1605.24        45.52 o                         
   5  21  -9       1134.77       1061.55        41.40 o                         
   7  21  -9         86.08         69.89        28.83 o                         
   9  21  -9        868.16        834.74        50.71 o                         
  11  21  -9        946.46        993.31        82.97 o                         
  13  21  -9        451.75        505.43        47.94 o                         
  15  21  -9        112.21        143.12        89.96 o                         
   1  23  -9       1358.26       1385.48        38.42 o                         
   3  23  -9         62.62         88.13        24.48 o                         
   5  23  -9        293.97        383.32        29.92 o                         
   7  23  -9        630.89        641.42        36.81 o                         
   9  23  -9       1273.30       1173.63        60.20 o                         
  11  23  -9       1066.28       1110.15        60.19 o                         
  13  23  -9        271.71        290.13        50.07 o                         
   1  25  -9        120.69        224.86        24.77 o                         
   3  25  -9       1192.56       1193.62        37.97 o                         
   5  25  -9        210.41        259.10        26.57 o                         
   7  25  -9         31.47         21.63        26.92 o                         
   9  25  -9        182.55        165.55        32.78 o                         
  11  25  -9         49.38         28.57        34.57 o                         
  13  25  -9        934.13        906.98        58.02 o                         
   1  27  -9       1165.68       1274.84        38.40 o                         
   3  27  -9        167.96        208.96        24.67 o                         
   5  27  -9        668.08        580.59        30.58 o                         
   7  27  -9         25.60         28.26        25.53 o                         
   9  27  -9        500.97        536.62        51.35 o                         
  11  27  -9         69.70         68.51        31.30 o                         
  13  27  -9        257.32        376.75        66.80 o                         
   1  29  -9        411.98        421.48        28.43 o                         
   3  29  -9        892.65        876.74        33.44 o                         
   5  29  -9        673.25        647.73        32.04 o                         
   7  29  -9        937.47       1087.59        41.00 o                         
   9  29  -9        795.81        898.09        44.72 o                         
  11  29  -9          1.00         10.55        47.74 o                         
   1  31  -9        228.71        239.91        25.34 o                         
   3  31  -9         88.49        142.93        24.80 o                         
   5  31  -9        720.33        773.15        36.20 o                         
   7  31  -9        472.71        483.04        31.40 o                         
   9  31  -9         34.20         53.37        36.48 o                         
  11  31  -9        296.21        325.32        75.65 o                         
   1  33  -9        289.86        260.17        26.42 o                         
   3  33  -9         69.57         45.62        24.30 o                         
   5  33  -9        166.17        169.40        24.15 o                         
   7  33  -9        438.62        562.31        41.10 o                         
   9  33  -9       1589.12       1662.87        63.41 o                         
   1  35  -9        802.73        800.87        34.89 o                         
   3  35  -9        337.37        400.11        27.11 o                         
   5  35  -9        484.74        542.70        37.96 o                         
   7  35  -9        858.04        886.79        47.94 o                         
   9  35  -9        129.85        106.32       122.67 o                         
   1  37  -9        257.46        292.59        26.20 o                         
   3  37  -9       2431.07       2373.05        60.74 o                         
   5  37  -9        547.90        594.70        40.67 o                         
   7  37  -9        719.14        919.71        75.05 o                         
   1  39  -9        947.21        994.52        59.67 o                         
   3  39  -9        240.10        257.06        34.00 o                         
   5  39  -9        940.77       1028.40        77.84 o                         
   0   0  -8        635.76        355.76        61.34 o                         
   4   0  -8       7314.38       6983.46       278.06 o                         
   8   0  -8       7430.32       7110.23       286.24 o                         
  12   0  -8       6475.03       6271.95       278.06 o                         
  16   0  -8       1334.52       1324.89       118.59 o                         
   2   2  -8        942.13        966.89        47.97 o                         
   4   2  -8        501.41        364.51        35.26 o                         
   6   2  -8        101.38        108.36        37.59 o                         
   8   2  -8        612.85        514.11        57.25 o                         
  10   2  -8       3552.15       3505.09       119.97 o                         
  12   2  -8       7587.12       7269.43       212.51 o                         
  14   2  -8        126.56        126.00        45.99 o                         
  16   2  -8       1801.62       1897.96        93.94 o                         
  18   2  -8        182.35        101.91        56.33 o                         
   2   4  -8       7316.38       7010.92       157.38 o                         
   4   4  -8        446.56        522.10        34.82 o                         
   6   4  -8       2359.37       2352.20       109.23 o                         
   8   4  -8       3502.79       3392.38        94.38 o                         
  10   4  -8       1797.02       1800.12       144.69 o                         
  12   4  -8         39.67         47.52        41.26 o                         
  14   4  -8       5242.22       5132.37       161.84 o                         
  16   4  -8        431.51        412.90        57.61 o                         
  18   4  -8       1021.32       1036.48        82.07 o                         
   2   6  -8       4861.75       4802.74        96.50 o                         
   4   6  -8       2126.83       1920.23        55.15 o                         
   6   6  -8       8869.73       8695.22       166.62 o                         
   8   6  -8        885.48        774.70        47.74 o                         
  10   6  -8       1906.06       1931.19        69.94 o                         
  12   6  -8        885.30        870.62        53.26 o                         
  14   6  -8        697.42        832.96        66.32 o                         
  16   6  -8       1958.89       2101.27       183.81 o                         
  18   6  -8       1152.02       1054.88        82.37 o                         
   0   8  -8       8617.98       9138.03       195.16 o                         
   2   8  -8       1258.84        906.93        32.25 o                         
   4   8  -8        139.12        106.66        24.41 o                         
   6   8  -8        192.65        197.59        31.58 o                         
   8   8  -8        735.76        803.07        57.71 o                         
  10   8  -8        629.96        636.17        65.13 o                         
  12   8  -8        367.09        410.78        41.17 o                         
  14   8  -8        111.94        107.28        38.41 o                         
  16   8  -8       2152.20       1917.84       100.18 o                         
  18   8  -8        308.59        164.36        56.73 o                         
   2  10  -8       1787.85       1755.98        39.03 o                         
   4  10  -8        895.87        808.16        35.44 o                         
   6  10  -8       3016.49       2818.41        81.76 o                         
   8  10  -8        472.67        492.13        38.24 o                         
  10  10  -8        716.56        802.45        98.14 o                         
  12  10  -8         55.52         66.89        40.17 o                         
  14  10  -8        260.89        296.19        47.12 o                         
  16  10  -8        596.56        879.20        78.06 o                         
  18  10  -8        709.13        694.52        69.55 o                         
   0  12  -8      10422.21      11354.26       212.64 o                         
   2  12  -8      12122.52      11833.75       158.12 o                         
   4  12  -8         57.95         91.01        22.45 o                         
   6  12  -8        535.92        626.46        46.63 o                         
   8  12  -8       1250.47       1151.10        52.49 o                         
  10  12  -8        736.22        613.09        44.36 o                         
  12  12  -8        200.90        298.52        43.08 o                         
  14  12  -8        456.43        455.83        50.54 o                         
  16  12  -8         37.81         83.52        46.09 o                         
  18  12  -8        740.23        815.67        72.68 o                         
   2  14  -8        984.87        969.85        29.38 o                         
   4  14  -8       6781.13       6578.06       101.10 o                         
   6  14  -8       1195.22       1276.63        41.82 o                         
   8  14  -8        141.09        148.85        31.16 o                         
  10  14  -8         16.04         76.28        32.01 o                         
  12  14  -8       1017.74       1059.50       153.34 o                         
  14  14  -8        234.89        241.84        61.34 o                         
  16  14  -8       1070.38       1160.71        76.63 o                         
  18  14  -8         86.40         85.87        94.05 o                         
   0  16  -8       4546.13       4246.83        91.97 o                         
   2  16  -8        150.27        126.85        17.88 o                         
   4  16  -8       1214.28       1240.14        33.11 o                         
   6  16  -8       3055.61       2799.60        57.97 o                         
   8  16  -8       3459.85       3228.94        85.58 o                         
  10  16  -8        769.65        731.59        49.58 o                         
  12  16  -8        397.20        488.40        42.95 o                         
  14  16  -8        421.92        350.83        48.14 o                         
  16  16  -8        165.69        194.57        49.07 o                         
  18  16  -8         79.44         69.52        94.05 o                         
   2  18  -8        365.85        304.05        20.69 o                         
   4  18  -8       1749.76       1776.57        40.55 o                         
   6  18  -8        409.76        398.79        30.17 o                         
   8  18  -8        923.43        902.02        39.98 o                         
  10  18  -8       2819.73       2839.83        73.74 o                         
  12  18  -8        718.32        771.16        43.85 o                         
  14  18  -8        332.27        338.26        46.53 o                         
  16  18  -8        198.06        218.71        61.34 o                         
   0  20  -8       2489.97       2100.37        70.71 o                         
   2  20  -8        318.62        365.19        23.94 o                         
   4  20  -8       2324.93       2177.04        43.82 o                         
   6  20  -8       1060.57       1126.83        35.47 o                         
   8  20  -8       1839.59       2041.82        65.74 o                         
  10  20  -8        591.97        580.57        36.25 o                         
  12  20  -8       1332.37       1267.72        52.59 o                         
  14  20  -8        684.27        791.74        59.39 o                         
  16  20  -8        215.46        317.47        47.63 o                         
   2  22  -8       3630.92       3330.58        60.26 o                         
   4  22  -8       2092.26       2185.74        43.83 o                         
   6  22  -8        859.75        892.21        32.28 o                         
   8  22  -8       1394.95       1271.69        40.78 o                         
  10  22  -8        919.78       1088.36        43.64 o                         
  12  22  -8       1638.33       1652.55        65.95 o                         
  14  22  -8       1806.52       1935.91        62.82 o                         
  16  22  -8        112.48         94.68        38.91 o                         
   0  24  -8       1060.78        994.02        43.93 o                         
   2  24  -8       4400.48       4252.42        66.85 o                         
   4  24  -8        883.88        872.92        30.43 o                         
   6  24  -8        850.27        786.55        31.57 o                         
   8  24  -8       1793.84       1828.56        47.32 o                         
  10  24  -8       1087.81       1128.12        43.97 o                         
  12  24  -8        257.14        257.01        29.94 o                         
  14  24  -8       2106.85       2166.61        82.05 o                         
  16  24  -8        618.69        667.69        67.76 o                         
   2  26  -8        296.13        405.67        23.94 o                         
   4  26  -8       1454.14       1385.36        36.07 o                         
   6  26  -8        877.09        812.47        31.41 o                         
   8  26  -8        589.87        467.03        29.56 o                         
  10  26  -8        755.10        788.26        47.75 o                         
  12  26  -8       1563.92       1557.05        49.05 o                         
  14  26  -8        507.34        558.97        55.52 o                         
  16  26  -8        440.16        428.80        94.89 o                         
   0  28  -8       4472.70       4454.60       111.55 o                         
   2  28  -8         91.31        126.72        20.11 o                         
   4  28  -8         97.97        115.76        19.97 o                         
   6  28  -8        204.44        128.92        21.14 o                         
   8  28  -8        999.83        889.24        36.27 o                         
  10  28  -8          7.12         10.49        22.34 o                         
  12  28  -8        569.69        741.51        50.55 o                         
  14  28  -8        231.03        275.01        46.36 o                         
   2  30  -8       1446.73       1282.44        35.57 o                         
   4  30  -8        515.01        555.05        26.22 o                         
   6  30  -8        200.90        240.68        21.97 o                         
   8  30  -8        852.81        936.40        42.21 o                         
  10  30  -8        929.58        986.29        49.17 o                         
  12  30  -8       1056.99       1162.94        62.56 o                         
  14  30  -8        184.09        182.05        47.31 o                         
   0  32  -8         13.63         -0.65        25.54 o                         
   2  32  -8         67.99         69.30        20.31 o                         
   4  32  -8        643.73        681.49        30.28 o                         
   6  32  -8       4140.06       4093.98        75.53 o                         
   8  32  -8        124.55        103.64        28.25 o                         
  10  32  -8       1100.93       1269.60        54.59 o                         
  12  32  -8         53.80         78.27        41.92 o                         
   2  34  -8        121.02        126.04        20.27 o                         
   4  34  -8        806.21        710.85        34.77 o                         
   6  34  -8       1479.85       1441.97        45.76 o                         
   8  34  -8        986.29       1080.51        44.60 o                         
  10  34  -8        843.97        945.36        50.03 o                         
  12  34  -8        887.58        873.34        55.71 o                         
   0  36  -8       2326.20       2242.55        63.72 o                         
   2  36  -8         57.97         59.61        23.89 o                         
   4  36  -8        177.69        195.22        28.18 o                         
   6  36  -8        204.16        186.24        28.97 o                         
   8  36  -8        527.86        535.62        36.05 o                         
  10  36  -8        342.52        392.38        40.26 o                         
   2  38  -8        970.79        962.59        41.59 o                         
   4  38  -8        273.02        335.89        30.47 o                         
   6  38  -8        864.69        997.96        46.35 o                         
   8  38  -8        493.75        547.83        37.69 o                         
  10  38  -8        751.81        889.82       145.16 o                         
   0  40  -8       1825.69       1795.23        84.21 o                         
   2  40  -8        721.52        776.38        33.83 o                         
   4  40  -8         39.77         74.84        28.02 o                         
   6  40  -8       1598.84       1679.48        51.73 o                         
   8  40  -8        122.66        118.75        35.04 o                         
   2  42  -8        363.81        448.41        41.86 o                         
   4  42  -8       2664.74       2861.95        63.10 o                         
   6  42  -8        381.27        444.48        37.28 o                         
   0  44  -8       1149.92       1258.91        77.38 o                         
   2  44  -8        698.35        818.73        49.81 o                         
   4  44  -8         26.99          2.91        72.77 o                         
   1   1  -7        338.26        347.85        14.51 o                         
   3   1  -7       4971.93       4813.35        79.28 o                         
   5   1  -7       9791.94       9446.34       178.37 o                         
   7   1  -7        444.19        547.70        30.57 o                         
   9   1  -7       1416.85       1345.98        45.97 o                         
  11   1  -7       4795.18       5013.76       121.96 o                         
  13   1  -7       3351.96       3511.82       119.97 o                         
  15   1  -7       5338.15       4876.71       171.74 o                         
  17   1  -7        255.70        231.49        49.16 o                         
  19   1  -7        273.07        261.52        53.43 o                         
   1   3  -7       5228.31       5067.42        64.36 o                         
   3   3  -7       3650.57       3717.14        60.21 o                         
   5   3  -7       4033.83       3879.70        84.29 o                         
   7   3  -7        792.97        780.91        48.40 o                         
   9   3  -7       1646.09       1582.88        68.52 o                         
  11   3  -7       4708.85       5130.47       124.32 o                         
  13   3  -7       1155.02       1175.28        54.95 o                         
  15   3  -7       1196.83       1274.16        72.11 o                         
  17   3  -7        228.87        337.33        55.20 o                         
  19   3  -7       1691.32       1405.72       116.54 o                         
  21   3  -7        626.93        662.44       151.30 o                         
   1   5  -7        804.01        764.72        20.40 o                         
   3   5  -7       3243.41       2752.01        44.43 o                         
   5   5  -7       2589.99       2425.86        68.65 o                         
   7   5  -7       7638.41       7510.03       147.69 o                         
   9   5  -7       1292.32       1206.75        50.11 o                         
  11   5  -7        749.12        940.82        49.47 o                         
  13   5  -7       5406.02       5413.45       132.94 o                         
  15   5  -7       1078.43       1133.29        56.35 o                         
  17   5  -7       2631.56       2599.63       103.61 o                         
  19   5  -7        466.11        512.98        61.71 o                         
   1   7  -7       1753.67       1539.04        31.82 o                         
   3   7  -7       1154.14       1137.27        28.45 o                         
   5   7  -7       3129.17       3339.01        60.30 o                         
   7   7  -7        595.66        619.10        34.51 o                         
   9   7  -7       2193.61       2094.66        56.55 o                         
  11   7  -7       5487.12       5929.95       192.92 o                         
  13   7  -7        602.78        709.86        81.54 o                         
  15   7  -7         54.36         14.75        33.06 o                         
  17   7  -7        860.94        970.54        57.61 o                         
  19   7  -7        945.07       1052.75       116.54 o                         
   1   9  -7        665.34        725.17        22.71 o                         
   3   9  -7        683.63        652.02        23.60 o                         
   5   9  -7       1851.36       1601.93        32.46 o                         
   7   9  -7       8379.99       8228.67       128.76 o                         
   9   9  -7       1417.26       1426.19        42.58 o                         
  11   9  -7       1853.29       1829.25        87.35 o                         
  13   9  -7         45.97         62.28        30.40 o                         
  15   9  -7        766.56        879.93        82.71 o                         
  17   9  -7       2115.57       2334.11       147.21 o                         
  19   9  -7        237.55        336.45        47.48 o                         
   1  11  -7       1554.91       1374.70        29.43 o                         
   3  11  -7       2231.69       2229.29        47.02 o                         
   5  11  -7       4592.79       4315.28        68.62 o                         
   7  11  -7        388.95        521.64        27.39 o                         
   9  11  -7       3155.03       2924.92        61.67 o                         
  11  11  -7       1147.52       1216.67        42.69 o                         
  13  11  -7        274.11        205.30        30.56 o                         
  15  11  -7       1367.09       1174.43        66.31 o                         
  17  11  -7        891.71       1008.32        56.49 o                         
  19  11  -7        743.74        801.85        58.31 o                         
   1  13  -7      17793.15      17207.39       217.93 o                         
   3  13  -7       2341.46       2377.44        43.68 o                         
   5  13  -7       1236.99       1197.67        32.41 o                         
   7  13  -7       2694.41       2563.25        50.56 o                         
   9  13  -7       5477.99       5321.69        97.58 o                         
  11  13  -7       1059.41        918.10        37.88 o                         
  13  13  -7        948.97        920.08        48.04 o                         
  15  13  -7        228.71        188.47        40.17 o                         
  17  13  -7        207.13        194.89        45.19 o                         
  19  13  -7        148.10        196.60        55.20 o                         
   1  15  -7       1847.36       1596.56        32.30 o                         
   3  15  -7        935.47        866.12        26.83 o                         
   5  15  -7       4694.98       4446.68        80.73 o                         
   7  15  -7       3823.06       3737.46        61.49 o                         
   9  15  -7       3841.15       3814.77        75.17 o                         
  11  15  -7        173.11        133.11        23.66 o                         
  13  15  -7         99.22         97.48        28.71 o                         
  15  15  -7        334.34        389.43        51.82 o                         
  17  15  -7        509.18        609.37       108.36 o                         
  19  15  -7        214.82        213.33        49.91 o                         
   1  17  -7       4428.89       4196.11        77.57 o                         
   3  17  -7      14416.32      13823.30       179.25 o                         
   5  17  -7        896.18        849.05        33.41 o                         
   7  17  -7       2260.08       2361.35        49.95 o                         
   9  17  -7        614.20        621.33        30.79 o                         
  11  17  -7        312.63        272.77        25.75 o                         
  13  17  -7        108.36         79.07        25.22 o                         
  15  17  -7         42.24         49.07        31.17 o                         
  17  17  -7        427.52        437.08        57.72 o                         
  19  17  -7       1537.51       1622.43        83.19 o                         
   1  19  -7       3225.81       2910.68        51.08 o                         
   3  19  -7       2981.76       3038.44        57.38 o                         
   5  19  -7       1673.97       1748.37        36.94 o                         
   7  19  -7       3437.79       3114.47        55.49 o                         
   9  19  -7       2168.84       1986.49        49.62 o                         
  11  19  -7        904.16        785.44        46.17 o                         
  13  19  -7       1694.77       1588.68        49.30 o                         
  15  19  -7        670.60        605.05        36.21 o                         
  17  19  -7        205.14        291.18        37.70 o                         
  19  19  -7         97.31        124.36        45.20 o                         
   1  21  -7       5367.42       5171.63        74.55 o                         
   3  21  -7      10989.53      10504.02       140.20 o                         
   5  21  -7       1761.93       1546.23        35.53 o                         
   7  21  -7       1908.41       1736.38        43.55 o                         
   9  21  -7        445.05        565.83        29.87 o                         
  11  21  -7         57.48         82.53        23.19 o                         
  13  21  -7       1609.74       1631.95        49.32 o                         
  15  21  -7       1505.16       1597.52        51.25 o                         
  17  21  -7        329.27        261.12        35.73 o                         
  19  21  -7        165.93        194.36        70.35 o                         
   1  23  -7       1131.85       1240.61        30.57 o                         
   3  23  -7        761.68        742.17        28.79 o                         
   5  23  -7         15.65         53.45        16.75 o                         
   7  23  -7        132.28        114.78        19.01 o                         
   9  23  -7       2021.67       1820.22        43.03 o                         
  11  23  -7        937.92       1004.08        38.77 o                         
  13  23  -7        775.35        695.93        34.28 o                         
  15  23  -7        210.70        263.70        38.23 o                         
  17  23  -7        310.73        235.66        47.29 o                         
   1  25  -7       7154.61       6900.38        96.58 o                         
   3  25  -7       2348.44       2217.11        43.84 o                         
   5  25  -7        453.93        483.18        26.03 o                         
   7  25  -7        585.65        551.83        25.74 o                         
   9  25  -7       1142.36       1145.48        33.45 o                         
  11  25  -7       3839.36       3649.55        74.96 o                         
  13  25  -7       1131.23        962.09        61.97 o                         
  15  25  -7       1737.28       1915.12        78.04 o                         
  17  25  -7        108.08        129.42        46.80 o                         
   1  27  -7        519.88        553.82        23.57 o                         
   3  27  -7       1721.54       1630.30        36.25 o                         
   5  27  -7       4593.03       4265.02        74.57 o                         
   7  27  -7       2210.14       2000.67        41.77 o                         
   9  27  -7        104.60        122.64        17.42 o                         
  11  27  -7        185.42        252.72        33.59 o                         
  13  27  -7         68.14         85.17        35.56 o                         
  15  27  -7       1362.65       1394.54        66.18 o                         
  17  27  -7        886.97       1081.72        62.80 o                         
   1  29  -7        278.35        350.90        20.15 o                         
   3  29  -7       4529.82       4384.68        67.19 o                         
   5  29  -7        854.33        764.65        26.42 o                         
   7  29  -7       1375.07       1341.65        50.90 o                         
   9  29  -7        976.51        999.28        40.74 o                         
  11  29  -7       1327.34       1294.51        53.34 o                         
  13  29  -7        358.84        385.58        42.10 o                         
  15  29  -7        679.45        805.40        52.99 o                         
  17  29  -7          2.02         15.89        60.79 o                         
   1  31  -7       2295.55       2202.08        42.64 o                         
   3  31  -7        804.56        695.57        34.37 o                         
   5  31  -7       2241.19       2080.16        46.02 o                         
   7  31  -7        929.65        979.68        38.48 o                         
   9  31  -7        347.62        386.32        30.50 o                         
  11  31  -7       1627.61       1785.01        61.26 o                         
  13  31  -7        639.37        674.02        47.18 o                         
  15  31  -7        340.14        330.54        46.81 o                         
   1  33  -7       2634.76       2349.39        49.65 o                         
   3  33  -7        411.81        514.68        27.28 o                         
   5  33  -7        986.69       1105.12        36.67 o                         
   7  33  -7       2163.62       2066.35        48.98 o                         
   9  33  -7        761.72        795.39        37.37 o                         
  11  33  -7         83.86         62.07        30.83 o                         
  13  33  -7         71.84        136.89        38.42 o                         
  15  33  -7        144.93        175.16        46.40 o                         
   1  35  -7         15.66         43.64        15.24 o                         
   3  35  -7       1304.04       1280.00        37.18 o                         
   5  35  -7       3369.61       3823.91        68.78 o                         
   7  35  -7         16.92         40.44        24.04 o                         
   9  35  -7        414.60        419.58        32.11 o                         
  11  35  -7        333.40        303.29        43.82 o                         
  13  35  -7        691.75        786.09        50.88 o                         
   1  37  -7       1293.68       1255.98        39.55 o                         
   3  37  -7       1041.78       1059.33        35.73 o                         
   5  37  -7        851.74        967.35        40.91 o                         
   7  37  -7       2881.58       2888.86        59.64 o                         
   9  37  -7        809.11        986.59        45.85 o                         
  11  37  -7        401.85        527.58        41.72 o                         
  13  37  -7        582.03        492.13        49.89 o                         
   1  39  -7        904.90        894.74        40.80 o                         
   3  39  -7       2780.78       2637.79        54.29 o                         
   5  39  -7        433.37        458.08        31.90 o                         
   7  39  -7       1740.71       1710.05        48.07 o                         
   9  39  -7       2551.69       2760.52        62.12 o                         
  11  39  -7       1482.76       1562.72        67.05 o                         
   1  41  -7        489.92        486.61        34.98 o                         
   3  41  -7         83.61         74.29        29.71 o                         
   5  41  -7        330.40        294.53        27.23 o                         
   7  41  -7       1421.43       1575.10        47.96 o                         
   9  41  -7       1228.55       1323.63        49.09 o                         
  11  41  -7        394.95        457.20        65.11 o                         
   1  43  -7         96.58        135.34        33.08 o                         
   3  43  -7       1204.83       1314.86        51.34 o                         
   5  43  -7        849.56        917.85        36.00 o                         
   7  43  -7        321.23        334.81        35.05 o                         
   9  43  -7        844.27        930.63        44.50 o                         
   1  45  -7        263.53        362.69        37.99 o                         
   3  45  -7        193.80        248.53        36.43 o                         
   5  45  -7         40.51         32.17        35.99 o                         
   7  45  -7        526.34        658.72        37.23 o                         
   1  47  -7         80.75        159.76        36.77 o                         
   3  47  -7        460.34        480.77        40.70 o                         
   5  47  -7        564.02        703.34        98.14 o                         
   2   0  -6       1947.60       1878.83        32.94 o                         
   6   0  -6       4364.41       3891.46        79.62 o                         
  10   0  -6       7209.65       7858.54       306.69 o                         
  14   0  -6      15190.42      15312.23       496.83 o                         
  18   0  -6       2818.74       2845.64       151.30 o                         
  22   0  -6        255.87        343.49       102.23 o                         
   0   2  -6        264.19        286.01        12.89 o                         
   2   2  -6       3344.58       3306.87        37.63 o                         
   4   2  -6        493.38        468.42        15.55 o                         
   6   2  -6        570.45        582.92        20.11 o                         
   8   2  -6        126.46        132.76        15.95 o                         
  10   2  -6       8012.17       7900.00       135.67 o                         
  12   2  -6       2958.30       2940.88        69.52 o                         
  14   2  -6       1636.66       1921.49        63.66 o                         
  16   2  -6        931.19        962.01        53.48 o                         
  18   2  -6        666.10        761.05        60.51 o                         
  20   2  -6        312.00        286.24        89.96 o                         
  22   2  -6       1326.07       1252.12       103.01 o                         
   2   4  -6        478.69        480.39        14.80 o                         
   4   4  -6        879.94       1004.42        19.96 o                         
   6   4  -6        172.76        213.25        14.21 o                         
   8   4  -6      16470.35      15852.39       214.60 o                         
  10   4  -6       3891.00       3808.04        66.18 o                         
  12   4  -6       1913.36       2023.06        64.81 o                         
  14   4  -6       5721.16       5593.96       132.17 o                         
  16   4  -6        271.89        195.97        34.23 o                         
  18   4  -6       1328.48       1311.24        62.45 o                         
  20   4  -6         23.73         31.03        48.90 o                         
  22   4  -6         73.66        114.50        94.05 o                         
   0   6  -6       4650.36       4666.89        68.83 o                         
   2   6  -6       4079.28       4019.04        54.39 o                         
   4   6  -6       5912.80       5752.73        73.29 o                         
   6   6  -6      17721.96      17604.41       225.71 o                         
   8   6  -6       2797.73       2811.88        48.54 o                         
  10   6  -6       2015.67       2098.15        44.12 o                         
  12   6  -6       1434.83       1496.24        41.97 o                         
  14   6  -6        147.29        166.06        27.41 o                         
  16   6  -6       1189.68       1290.76        67.80 o                         
  18   6  -6       1562.60       1552.19        76.71 o                         
  20   6  -6       1218.74       1198.97        80.34 o                         
  22   6  -6        305.12        310.78        98.14 o                         
   2   8  -6      10997.93      10157.48       125.38 o                         
   4   8  -6      18357.20      18746.89       236.18 o                         
   6   8  -6       9081.76       9238.49       132.03 o                         
   8   8  -6       1154.59       1226.87        31.55 o                         
  10   8  -6       8609.42       7899.96       123.76 o                         
  12   8  -6       2029.01       2026.35        70.88 o                         
  14   8  -6       1438.97       1350.89        44.18 o                         
  16   8  -6       1459.33       1553.97        53.19 o                         
  18   8  -6        364.97        376.54        40.92 o                         
  20   8  -6       1183.78       1157.71        65.48 o                         
  22   8  -6        451.23        449.81       102.23 o                         
   0  10  -6      35492.17      35792.83       636.88 o                         
   2  10  -6       1069.25       1067.59        29.78 o                         
   4  10  -6        298.65        412.75        26.72 o                         
   6  10  -6        796.22        803.04        24.30 o                         
   8  10  -6      18545.71      18135.23       246.61 o                         
  10  10  -6       3895.12       3634.15        82.60 o                         
  12  10  -6       4263.72       4532.93        92.66 o                         
  14  10  -6        237.44        233.16        24.80 o                         
  16  10  -6       2589.88       2578.85        68.71 o                         
  18  10  -6       1329.44       1281.70        54.92 o                         
  20  10  -6        553.84        573.65        51.13 o                         
  22  10  -6         22.20         44.98        98.14 o                         
   2  12  -6       4252.65       3788.36        87.18 o                         
   4  12  -6      14834.02      13918.95       190.98 o                         
   6  12  -6       8840.71       8660.68       116.15 o                         
   8  12  -6       3269.59       3163.93        54.25 o                         
  10  12  -6       7786.32       7381.83       117.62 o                         
  12  12  -6       3568.62       3303.19        62.10 o                         
  14  12  -6       3536.57       3389.74        71.75 o                         
  16  12  -6       2640.31       2586.89        62.86 o                         
  18  12  -6        385.07        423.74        38.22 o                         
  20  12  -6        100.10         94.77        38.38 o                         
   0  14  -6      12955.79      12890.11       333.96 o                         
   2  14  -6       8970.08       8394.45       117.45 o                         
   4  14  -6       5611.12       6048.21        88.29 o                         
   6  14  -6      11938.12      11147.76       155.62 o                         
   8  14  -6       3893.49       3966.10        73.15 o                         
  10  14  -6       5930.74       5870.72       105.25 o                         
  12  14  -6       2205.49       2311.35        66.92 o                         
  14  14  -6       3529.51       3503.97       162.75 o                         
  16  14  -6         87.84        113.76        28.03 o                         
  18  14  -6        910.52        870.34        59.02 o                         
  20  14  -6       1301.80       1225.75        63.99 o                         
   2  16  -6      16292.18      15972.38       202.20 o                         
   4  16  -6      11330.58      10983.67       151.21 o                         
   6  16  -6       4114.11       4079.52        65.30 o                         
   8  16  -6        257.51        381.74        28.70 o                         
  10  16  -6       5086.03       5047.87        94.24 o                         
  12  16  -6        121.26         99.28        21.98 o                         
  14  16  -6        637.51        639.84        47.63 o                         
  16  16  -6        595.02        489.95        36.29 o                         
  18  16  -6        244.76        313.77        36.17 o                         
  20  16  -6        931.83        933.61        57.48 o                         
   0  18  -6      18454.13      18943.27       411.32 o                         
   2  18  -6       5583.34       5572.50        78.39 o                         
   4  18  -6       8986.63       9054.15       129.72 o                         
   6  18  -6      11278.86      10716.32       151.42 o                         
   8  18  -6       8231.34       8436.08       124.22 o                         
  10  18  -6       5368.61       5273.96       109.25 o                         
  12  18  -6       1620.55       1658.46        51.35 o                         
  14  18  -6         12.62         57.98        21.88 o                         
  16  18  -6        105.95         78.06        27.71 o                         
  18  18  -6         27.21         35.83        29.71 o                         
  20  18  -6        801.04        876.27        49.17 o                         
   2  20  -6       1525.61       1592.92        34.78 o                         
   4  20  -6      18318.77      17435.90       238.21 o                         
   6  20  -6       4542.84       4320.55        69.19 o                         
   8  20  -6       6843.90       6638.68        99.69 o                         
  10  20  -6       1722.05       1597.89        38.74 o                         
  12  20  -6       2828.19       2910.06        62.61 o                         
  14  20  -6       1147.34       1169.32        41.19 o                         
  16  20  -6        209.44        253.23        27.41 o                         
  18  20  -6       1067.06       1089.12        73.37 o                         
  20  20  -6          0.81          2.48        55.35 o                         
   0  22  -6      30999.04      30729.64       543.85 o                         
   2  22  -6       7137.42       6537.20        90.44 o                         
   4  22  -6       5025.82       4800.88        73.37 o                         
   6  22  -6       2254.10       2139.30        51.05 o                         
   8  22  -6        734.79        887.56        27.14 o                         
  10  22  -6        576.46        526.71        49.19 o                         
  12  22  -6        279.83        285.35        28.54 o                         
  14  22  -6       2464.07       2450.63        57.29 o                         
  16  22  -6        552.61        556.06        47.22 o                         
  18  22  -6         72.55         90.56        46.32 o                         
  20  22  -6          7.71         -4.61        56.52 o                         
   2  24  -6       7489.40       7313.76        98.39 o                         
   4  24  -6        686.30        580.42        23.04 o                         
   6  24  -6        189.18        277.44        24.29 o                         
   8  24  -6       3457.29       3321.61        58.95 o                         
  10  24  -6        750.74        790.78        26.68 o                         
  12  24  -6        667.08        713.70        40.12 o                         
  14  24  -6        141.03        177.88        32.73 o                         
  16  24  -6        108.50         85.10        35.25 o                         
  18  24  -6        297.18        368.48        45.57 o                         
   0  26  -6       5273.51       5063.64       110.37 o                         
   2  26  -6       1811.55       1655.46        33.14 o                         
   4  26  -6       5675.54       5840.17        81.79 o                         
   6  26  -6       1452.99       1440.79        33.32 o                         
   8  26  -6       1851.83       1793.58        44.26 o                         
  10  26  -6         50.58         73.16        22.02 o                         
  12  26  -6       2353.59       2470.67        67.92 o                         
  14  26  -6       1035.03        982.62        49.39 o                         
  16  26  -6        864.95        818.23        49.95 o                         
  18  26  -6        698.42        950.09        63.15 o                         
   2  28  -6        916.15        820.16        25.89 o                         
   4  28  -6       2340.72       2347.09        41.08 o                         
   6  28  -6        528.09        596.66        27.72 o                         
   8  28  -6       1567.38       1611.66        48.85 o                         
  10  28  -6       2683.91       2492.40        55.66 o                         
  12  28  -6         93.66        104.71        29.35 o                         
  14  28  -6        429.59        503.97        38.97 o                         
  16  28  -6        589.03        598.15        45.64 o                         
  18  28  -6        602.51        587.52        51.88 o                         
   0  30  -6       2357.90       2093.84        68.19 o                         
   2  30  -6        156.40        142.82        14.54 o                         
   4  30  -6       1498.52       1586.45        37.45 o                         
   6  30  -6       1376.64       1363.92        37.73 o                         
   8  30  -6        152.44        185.17        23.17 o                         
  10  30  -6        778.57        766.55        37.82 o                         
  12  30  -6        249.98        307.47        36.00 o                         
  14  30  -6        454.59        417.75        39.95 o                         
  16  30  -6        698.73        768.64        50.14 o                         
  18  30  -6       1118.70       1282.32        83.61 o                         
   2  32  -6        200.32        161.51        19.11 o                         
   4  32  -6        496.82        504.33        24.80 o                         
   6  32  -6       6133.38       5850.21       106.50 o                         
   8  32  -6        270.94        304.47        24.53 o                         
  10  32  -6        117.61        150.07        24.70 o                         
  12  32  -6         73.18         68.44        31.54 o                         
  14  32  -6        451.40        469.28        48.40 o                         
  16  32  -6        881.64       1052.88        60.30 o                         
   0  34  -6       1471.26       1227.71        39.10 o                         
   2  34  -6       3889.82       3562.68        78.07 o                         
   4  34  -6        656.16        660.84        30.33 o                         
   6  34  -6        291.87        273.59        22.48 o                         
   8  34  -6         62.11         49.07        22.06 o                         
  10  34  -6        795.34        830.64        36.76 o                         
  12  34  -6        443.62        479.15        35.12 o                         
  14  34  -6        571.83        552.29        45.08 o                         
  16  34  -6        989.82       1195.00        66.42 o                         
   2  36  -6       1490.99       1357.82        34.62 o                         
   4  36  -6        819.40        830.61        33.73 o                         
   6  36  -6         95.97         93.71        20.39 o                         
   8  36  -6        465.33        486.06        33.83 o                         
  10  36  -6       1621.64       1594.74        47.47 o                         
  12  36  -6        700.86        638.21        38.53 o                         
  14  36  -6        101.06         91.26        37.11 o                         
  16  36  -6         65.48         86.76        92.87 o                         
   0  38  -6       1490.84       1382.70       106.85 o                         
   2  38  -6        881.41        762.63        35.39 o                         
   4  38  -6        581.43        596.63        27.24 o                         
   6  38  -6        479.10        612.57        28.96 o                         
   8  38  -6       2783.96       2802.81        57.26 o                         
  10  38  -6         81.31         79.53        25.57 o                         
  12  38  -6        579.31        617.60        39.37 o                         
  14  38  -6         31.75         51.76        39.93 o                         
   2  40  -6        227.25        216.27        26.30 o                         
   4  40  -6       3769.06       4009.15        69.57 o                         
   6  40  -6        180.94        251.78        23.80 o                         
   8  40  -6       1216.74       1309.77        41.85 o                         
  10  40  -6       1444.76       1259.02        46.15 o                         
  12  40  -6        314.41        366.73        35.23 o                         
  14  40  -6        743.82        588.84       134.94 o                         
   0  42  -6       2152.75       2468.21        81.76 o                         
   2  42  -6       1115.14       1196.77        46.43 o                         
   4  42  -6        128.60        141.92        26.86 o                         
   6  42  -6       1786.56       1535.94        47.24 o                         
   8  42  -6         30.63         92.02        25.22 o                         
  10  42  -6       1618.61       1664.81        50.53 o                         
  12  42  -6        543.51        657.99        40.42 o                         
   2  44  -6       2394.42       2573.59        61.43 o                         
   4  44  -6        151.06        113.13        28.64 o                         
   6  44  -6        236.69        325.42        36.07 o                         
   8  44  -6        462.68        484.61        30.85 o                         
  10  44  -6       1947.84       2127.17        55.81 o                         
  12  44  -6       2618.21       3168.69       188.10 o                         
   0  46  -6       7408.57       7912.09       189.70 o                         
   2  46  -6        102.43         67.56        28.77 o                         
   4  46  -6        129.87        133.04        31.23 o                         
   6  46  -6        555.16        573.46        38.23 o                         
   8  46  -6        862.23        848.07        36.93 o                         
  10  46  -6         60.53         33.39        40.39 o                         
   2  48  -6        318.78        257.51        33.60 o                         
   4  48  -6       1999.87       2095.30        60.76 o                         
   6  48  -6        764.21        674.67        42.28 o                         
   8  48  -6         10.76         36.80        81.78 o                         
   0  50  -6        597.30        500.98        56.42 o                         
   2  50  -6        129.37        151.73        35.92 o                         
   4  50  -6        521.42        499.15        40.58 o                         
   6  50  -6        411.75        560.21       118.59 o                         
   1   1  -5      12530.58      14293.68       140.43 o                         
   3   1  -5      22653.40      26319.47       257.44 o                         
   5   1  -5       9960.08       9245.87        98.04 o                         
   7   1  -5        942.37        699.29        15.48 o                         
   9   1  -5        207.93        263.79        13.46 o                         
  11   1  -5       3092.77       3001.47        46.61 o                         
  13   1  -5        674.53        684.59        24.26 o                         
  15   1  -5       2900.16       2861.04        52.76 o                         
  17   1  -5       2086.87       2160.01        63.09 o                         
  19   1  -5        591.11        742.91        57.61 o                         
  21   1  -5        253.69        212.64        54.94 o                         
  23   1  -5        113.45        112.50        59.22 o                         
   1   3  -5      22162.35      24811.32       252.51 o                         
   3   3  -5       5901.18       6006.29        62.60 o                         
   5   3  -5       4848.57       4719.47        52.40 o                         
   7   3  -5       6646.45       7046.72        79.44 o                         
   9   3  -5       5779.42       5486.94        70.38 o                         
  11   3  -5       2025.25       1946.91        35.34 o                         
  13   3  -5       2132.32       1918.27        39.03 o                         
  15   3  -5        128.07        140.95        21.49 o                         
  17   3  -5       2153.39       2013.54        61.22 o                         
  19   3  -5        342.00        306.38        35.75 o                         
  21   3  -5          7.61         -9.67        47.12 o                         
  23   3  -5        413.06        437.54        98.14 o                         
   1   5  -5       6957.09       7380.44        73.69 o                         
   3   5  -5      15650.44      16478.31       168.00 o                         
   5   5  -5       7584.23       8027.28        84.83 o                         
   7   5  -5       7452.98       7489.56        87.00 o                         
   9   5  -5      12152.56      12227.29       169.56 o                         
  11   5  -5       4076.45       3992.82        59.59 o                         
  13   5  -5        492.79        521.40        25.14 o                         
  15   5  -5        169.84        142.59        23.49 o                         
  17   5  -5       1081.50       1138.57        42.62 o                         
  19   5  -5        141.93        162.47        32.33 o                         
  21   5  -5       1678.79       1740.58        74.59 o                         
  23   5  -5        201.62        151.30        89.96 o                         
   1   7  -5        151.63        225.17        10.29 o                         
   3   7  -5       5489.47       5392.31        56.47 o                         
   5   7  -5      16905.36      17448.62       188.51 o                         
   7   7  -5      10470.54      10636.01       137.16 o                         
   9   7  -5       1354.35       1385.87        27.56 o                         
  11   7  -5       3597.48       3457.66        68.60 o                         
  13   7  -5       2051.09       2037.57        47.38 o                         
  15   7  -5         28.45         25.73        20.82 o                         
  17   7  -5        919.62       1002.14        40.21 o                         
  19   7  -5       1178.31       1176.82        48.17 o                         
  21   7  -5        466.14        478.94        44.38 o                         
  23   7  -5        349.76        355.76       106.32 o                         
   1   9  -5        546.98        477.61        11.73 o                         
   3   9  -5       1563.51       1034.09        19.93 o                         
   5   9  -5       1185.42       1244.83        23.12 o                         
   7   9  -5       5278.67       5576.79        75.69 o                         
   9   9  -5       6269.09       6116.53        82.93 o                         
  11   9  -5       2361.11       2212.61        44.37 o                         
  13   9  -5      11132.23      10786.83       178.07 o                         
  15   9  -5         43.09         13.78        21.34 o                         
  17   9  -5       2483.95       2180.18        56.26 o                         
  19   9  -5        325.46        324.24        32.82 o                         
  21   9  -5        438.67        386.91        54.30 o                         
  23   9  -5        338.79        451.19       102.49 o                         
   1  11  -5       2974.85       2706.78        36.32 o                         
   3  11  -5        646.49        704.34        17.55 o                         
   5  11  -5       6426.40       5906.80        75.26 o                         
   7  11  -5        990.61       1048.12        37.87 o                         
   9  11  -5       2618.97       2615.55        61.83 o                         
  11  11  -5       2595.76       2502.83        49.91 o                         
  13  11  -5       2706.33       2483.32        55.78 o                         
  15  11  -5         25.49         37.07        21.98 o                         
  17  11  -5        194.23        205.70        28.12 o                         
  19  11  -5         38.20         53.53        28.53 o                         
  21  11  -5         99.68         59.13        34.68 o                         
  23  11  -5        148.10         49.07       102.23 o                         
   1  13  -5        380.43        417.08        17.83 o                         
   3  13  -5       9073.76       9252.25       118.89 o                         
   5  13  -5       2337.21       2402.41        45.83 o                         
   7  13  -5       1427.75       1531.25        31.70 o                         
   9  13  -5       1094.48        961.00        28.42 o                         
  11  13  -5       5120.28       4661.86        78.34 o                         
  13  13  -5       5994.97       6170.50       112.29 o                         
  15  13  -5        325.07        278.95        24.93 o                         
  17  13  -5       2121.05       1827.06        51.81 o                         
  19  13  -5        167.73        141.78        30.33 o                         
  21  13  -5         31.37          3.74        32.64 o                         
   1  15  -5       2729.80       2642.54        40.83 o                         
   3  15  -5       7077.80       6879.24        98.89 o                         
   5  15  -5        589.92        612.34        19.83 o                         
   7  15  -5       7545.43       6884.72        99.51 o                         
   9  15  -5       8517.38       8303.86       130.71 o                         
  11  15  -5        513.27        402.69        23.50 o                         
  13  15  -5       1492.72       1628.25        42.60 o                         
  15  15  -5        371.42        403.23        28.06 o                         
  17  15  -5        390.07        400.06        47.22 o                         
  19  15  -5        606.80        603.35        80.33 o                         
  21  15  -5        444.15        415.78        40.69 o                         
   1  17  -5        474.29        453.39        20.09 o                         
   3  17  -5       8607.53       8828.04       121.39 o                         
   5  17  -5       8685.87       8325.55       118.96 o                         
   7  17  -5       8095.48       7100.36       114.33 o                         
   9  17  -5       1024.82        960.62        27.52 o                         
  11  17  -5        353.45        361.72        22.88 o                         
  13  17  -5         11.02         50.73        18.79 o                         
  15  17  -5        800.09        690.91        35.97 o                         
  17  17  -5       1800.52       1724.99        88.53 o                         
  19  17  -5        590.41        644.57        40.00 o                         
  21  17  -5        687.39        688.69        49.58 o                         
   1  19  -5       8307.30       8140.48       107.85 o                         
   3  19  -5       5233.09       5217.54        93.26 o                         
   5  19  -5       8483.43       7722.87       109.23 o                         
   7  19  -5        899.26        871.24        23.69 o                         
   9  19  -5       2958.03       2667.99        46.71 o                         
  11  19  -5        136.73        167.07        17.06 o                         
  13  19  -5       4604.72       4229.15        82.00 o                         
  15  19  -5        121.69        156.61        22.39 o                         
  17  19  -5        435.13        403.49        29.82 o                         
  19  19  -5         34.88         70.10        26.58 o                         
  21  19  -5         87.93        132.71        55.35 o                         
   1  21  -5       6725.68       6285.10        84.47 o                         
   3  21  -5       3921.00       3807.17        72.40 o                         
   5  21  -5       4002.27       3970.82        69.36 o                         
   7  21  -5       3106.87       2963.75        49.26 o                         
   9  21  -5       1427.73       1296.39        30.05 o                         
  11  21  -5        921.11        901.63        28.43 o                         
  13  21  -5       1266.16       1106.87        34.67 o                         
  15  21  -5       3156.49       3057.06        78.79 o                         
  17  21  -5         31.96         73.35        34.05 o                         
  19  21  -5       1265.59       1380.45        75.77 o                         
  21  21  -5        382.89        355.48        59.10 o                         
   1  23  -5      18308.81      17605.12       223.29 o                         
   3  23  -5        532.36        544.86        23.47 o                         
   5  23  -5        526.37        518.55        33.58 o                         
   7  23  -5       1153.13       1011.84        29.47 o                         
   9  23  -5       1820.08       1911.26        43.15 o                         
  11  23  -5       3931.56       3245.50        67.07 o                         
  13  23  -5       3166.98       3023.57        75.68 o                         
  15  23  -5        190.21        169.22        31.94 o                         
  17  23  -5        382.76        410.55        41.04 o                         
  19  23  -5        921.79        998.21        64.36 o                         
  21  23  -5        100.49         75.48        56.65 o                         
   1  25  -5        676.46        825.40        33.11 o                         
   3  25  -5      12572.70      12058.29       155.68 o                         
   5  25  -5        438.41        385.80        15.84 o                         
   7  25  -5       2887.58       2694.73        52.23 o                         
   9  25  -5       5368.56       4896.96        83.54 o                         
  11  25  -5        738.81        667.66        35.05 o                         
  13  25  -5        902.16        963.95        50.76 o                         
  15  25  -5         57.63         57.86        29.64 o                         
  17  25  -5       1027.62       1100.33        54.41 o                         
  19  25  -5        219.33        266.53        45.22 o                         
   1  27  -5       2044.57       2145.35        36.13 o                         
   3  27  -5       5688.01       5103.90        67.67 o                         
   5  27  -5       6411.54       5559.02        91.89 o                         
   7  27  -5       7376.70       6680.56       107.70 o                         
   9  27  -5       1302.20       1130.95        34.30 o                         
  11  27  -5        249.20        243.55        24.25 o                         
  13  27  -5       3342.15       3114.17        76.35 o                         
  15  27  -5        918.54        950.64        47.31 o                         
  17  27  -5        183.56        170.76        38.61 o                         
  19  27  -5        581.20        619.14        52.68 o                         
   1  29  -5       1555.10       1380.04        27.87 o                         
   3  29  -5       5920.16       5832.91        87.63 o                         
   5  29  -5       1826.38       1627.20        37.47 o                         
   7  29  -5       1064.64       1098.48        36.27 o                         
   9  29  -5        856.51        750.65        30.17 o                         
  11  29  -5       1767.16       1810.89        45.03 o                         
  13  29  -5        156.75        137.24        28.88 o                         
  15  29  -5        590.92        566.78        40.29 o                         
  17  29  -5          8.81         18.62        36.55 o                         
  19  29  -5        143.28        176.10        45.61 o                         
   1  31  -5      12505.70      11524.40       162.10 o                         
   3  31  -5         50.02         49.22        14.42 o                         
   5  31  -5       1814.88       1654.08        37.08 o                         
   7  31  -5       2583.02       2310.09        48.13 o                         
   9  31  -5       3770.65       3407.89        64.46 o                         
  11  31  -5       3320.10       3090.92        62.78 o                         
  13  31  -5        611.11        712.64        48.99 o                         
  15  31  -5        542.98        544.07        40.74 o                         
  17  31  -5       1398.39       1416.02        63.43 o                         
  19  31  -5        433.75        393.25        64.36 o                         
   1  33  -5      10318.54       9938.75       141.02 o                         
   3  33  -5       1309.74       1037.91        29.12 o                         
   5  33  -5       5865.23       5526.35        85.79 o                         
   7  33  -5       3219.47       2851.27        57.06 o                         
   9  33  -5        379.57        359.38        24.08 o                         
  11  33  -5       1410.64       1451.70        42.85 o                         
  13  33  -5       1335.36       1326.87        47.35 o                         
  15  33  -5        191.72        215.05        35.85 o                         
  17  33  -5        666.52        732.69        51.72 o                         
   1  35  -5        899.33        784.38        30.39 o                         
   3  35  -5       3160.55       2891.96        55.22 o                         
   5  35  -5       3972.52       3938.58        65.66 o                         
   7  35  -5       3052.62       3132.25        61.93 o                         
   9  35  -5        717.58        676.62        31.05 o                         
  11  35  -5        105.50        121.30        23.98 o                         
  13  35  -5        489.80        358.49        32.05 o                         
  15  35  -5       1332.96       1434.25        59.27 o                         
  17  35  -5       1621.28       1755.65        71.69 o                         
   1  37  -5        798.65        790.30        31.51 o                         
   3  37  -5       1657.38       1677.47        36.18 o                         
   5  37  -5        302.42        319.63        26.75 o                         
   7  37  -5       2066.63       1927.62        42.21 o                         
   9  37  -5        319.89        281.02        24.77 o                         
  11  37  -5       1522.11       1596.85        45.65 o                         
  13  37  -5       1508.08       1616.52        52.60 o                         
  15  37  -5        306.02        320.73        40.25 o                         
  17  37  -5        138.77        153.19       107.42 o                         
   1  39  -5       1502.95       1495.32        48.57 o                         
   3  39  -5       1355.17       1238.86        38.11 o                         
   5  39  -5       2686.10       2483.80        47.48 o                         
   7  39  -5        669.08        690.76        28.60 o                         
   9  39  -5        241.21        258.87        25.39 o                         
  11  39  -5        329.44        390.10        29.80 o                         
  13  39  -5       1214.31       1307.22        52.04 o                         
  15  39  -5        800.44        822.46        51.50 o                         
   1  41  -5        117.05        108.22        22.33 o                         
   3  41  -5        151.51        165.06        22.95 o                         
   5  41  -5        847.32        803.08        66.49 o                         
   7  41  -5        909.26        890.74        32.71 o                         
   9  41  -5        696.60        621.77        30.06 o                         
  11  41  -5        370.96        429.16        30.77 o                         
  13  41  -5        491.84        543.51        39.09 o                         
  15  41  -5         87.76         48.25        61.24 o                         
   1  43  -5         81.55        102.39        23.89 o                         
   3  43  -5        934.78       1035.02        38.26 o                         
   5  43  -5        414.45        437.43        30.23 o                         
   7  43  -5       1008.08       1011.64        33.28 o                         
   9  43  -5        221.42        271.72        28.03 o                         
  11  43  -5         10.67         48.64        26.23 o                         
  13  43  -5        302.99        350.77        36.66 o                         
   1  45  -5        430.37        439.11        30.73 o                         
   3  45  -5       1463.00       1406.94        44.64 o                         
   5  45  -5         69.43         72.86        25.70 o                         
   7  45  -5        236.75        188.30        29.54 o                         
   9  45  -5         44.66         21.91        23.12 o                         
  11  45  -5        418.47        483.63        31.59 o                         
  13  45  -5       1116.43       1364.81        98.18 o                         
   1  47  -5       2808.03       3024.12        72.32 o                         
   3  47  -5        225.31        238.84        29.27 o                         
   5  47  -5        190.12        160.02        29.35 o                         
   7  47  -5         30.38         23.38        36.53 o                         
   9  47  -5        352.77        537.08        38.55 o                         
  11  47  -5       1684.38       1728.33        53.11 o                         
   1  49  -5        228.82        229.70        30.21 o                         
   3  49  -5       1362.81       1458.82        49.37 o                         
   5  49  -5        317.26        250.41        32.09 o                         
   7  49  -5        193.98        287.22        34.05 o                         
   9  49  -5       1880.38       2042.78        61.17 o                         
   1  51  -5       1868.26       1947.54        56.89 o                         
   3  51  -5         65.27         95.18        31.97 o                         
   5  51  -5         33.77         30.61        32.26 o                         
   7  51  -5       1093.72       1059.86        49.70 o                         
   1  53  -5         19.20         16.14        33.46 o                         
   3  53  -5        239.20        263.15        36.55 o                         
   5  53  -5        704.90        589.53        65.64 o                         
   0   0  -4      84751.02      92046.66      1868.00 o                         
   4   0  -4      11669.08      14208.83       207.82 o                         
   8   0  -4       9555.78      10227.05       155.20 o                         
  12   0  -4       1850.89       1507.56        47.81 o                         
  16   0  -4        690.58        712.00        38.52 o                         
  20   0  -4        533.93        662.04        54.84 o                         
   2   2  -4      29256.96      32309.00       315.37 o                         
   4   2  -4      21978.89      23519.63       239.13 o                         
   6   2  -4         15.67         31.31         6.75 o                         
   8   2  -4        244.34        338.99        14.67 o                         
  10   2  -4       2392.24       2295.99        39.29 o                         
  12   2  -4        558.76        546.00        19.59 o                         
  14   2  -4         31.00         62.52        15.07 o                         
  16   2  -4        979.14       1093.42        30.31 o                         
  18   2  -4       1159.83       1019.43        33.64 o                         
  20   2  -4        251.82        268.02        29.98 o                         
  22   2  -4        101.92         83.59        40.62 o                         
  24   2  -4         12.04        -32.71       147.21 o                         
   0   4  -4       9368.11       9895.82       143.56 o                         
   2   4  -4       4217.88       4500.74        49.64 o                         
   4   4  -4       9103.81      10548.12       104.93 o                         
   6   4  -4       3758.17       3769.43        45.25 o                         
   8   4  -4       1628.42       1707.23        24.24 o                         
  10   4  -4       4365.51       3930.30        53.58 o                         
  12   4  -4        177.07        201.60        14.72 o                         
  14   4  -4       3570.31       3394.25        53.11 o                         
  16   4  -4       1081.30        959.90        29.47 o                         
  18   4  -4        709.37        767.94        34.22 o                         
  20   4  -4        213.14        198.18        30.91 o                         
  22   4  -4        695.72        631.79        43.30 o                         
  24   4  -4          8.60         -8.59        71.60 o                         
   2   6  -4      28519.19      31395.38       307.03 o                         
   4   6  -4      12233.17      12449.43       123.08 o                         
   6   6  -4       4618.16       5217.59        59.04 o                         
   8   6  -4      16892.11      17799.91       202.36 o                         
  10   6  -4        318.38        434.38        15.13 o                         
  12   6  -4       2495.18       2722.94        41.29 o                         
  14   6  -4       5054.10       4424.92        65.39 o                         
  16   6  -4       4152.53       3996.88        67.99 o                         
  18   6  -4       1020.44       1050.57        56.08 o                         
  20   6  -4        634.15        759.75        74.34 o                         
  22   6  -4        498.01        545.18        41.44 o                         
  24   6  -4         73.42         42.98        69.74 o                         
   0   8  -4      28575.04      33617.97       491.36 o                         
   2   8  -4      29191.06      34562.42       402.70 o                         
   4   8  -4       9121.62       9886.24       102.44 o                         
   6   8  -4        252.03        263.61         9.45 o                         
   8   8  -4      12819.43      13580.28       153.48 o                         
  10   8  -4        420.87        424.78        14.72 o                         
  12   8  -4       6019.19       5434.02        71.90 o                         
  14   8  -4       3717.97       3525.74        58.76 o                         
  16   8  -4       2057.73       1962.55        46.88 o                         
  18   8  -4         44.09         21.16        23.39 o                         
  20   8  -4        124.03        134.21        29.48 o                         
  22   8  -4         12.54         32.72        34.02 o                         
  24   8  -4         33.53         37.16        52.99 o                         
   2  10  -4      26894.04      27801.85       311.64 o                         
   4  10  -4        712.19        872.79        17.29 o                         
   6  10  -4       5295.72       5576.52        61.93 o                         
   8  10  -4       4724.41       4632.74        56.96 o                         
  10  10  -4      10749.72      10536.62       122.56 o                         
  12  10  -4       4497.62       4463.67        70.20 o                         
  14  10  -4        163.20        188.59        18.67 o                         
  16  10  -4       1526.27       1486.56        43.43 o                         
  18  10  -4        420.23        465.84        31.02 o                         
  20  10  -4         46.10         37.36        27.44 o                         
  22  10  -4        147.30        145.51        35.49 o                         
   0  12  -4      46618.71      53031.77       824.02 o                         
   2  12  -4       8276.84       8969.35       107.36 o                         
   4  12  -4       5187.39       5401.90        65.27 o                         
   6  12  -4      20288.71      21732.11       223.77 o                         
   8  12  -4        553.24        646.53        15.56 o                         
  10  12  -4        607.17        624.91        24.66 o                         
  12  12  -4       3516.33       3409.98        60.45 o                         
  14  12  -4       3969.26       3830.87        68.48 o                         
  16  12  -4        271.70        316.72        25.63 o                         
  18  12  -4         59.81        124.04        25.55 o                         
  20  12  -4       1688.23       1712.60        53.12 o                         
  22  12  -4        369.52        331.60        38.27 o                         
   2  14  -4       5641.65       6012.00       117.98 o                         
   4  14  -4      26059.49      28522.12       318.61 o                         
   6  14  -4       4462.52       4935.32        66.50 o                         
   8  14  -4       1799.62       1546.14        30.52 o                         
  10  14  -4       1603.89       1510.85        34.71 o                         
  12  14  -4       9523.66       9094.37       139.03 o                         
  14  14  -4        251.20        260.45        20.69 o                         
  16  14  -4       5885.40       5745.32       106.47 o                         
  18  14  -4       1564.24       1478.60        46.37 o                         
  20  14  -4          3.78         32.42        26.89 o                         
  22  14  -4        249.66        275.78        36.30 o                         
   0  16  -4       5848.76       6396.91       119.18 o                         
   2  16  -4        544.88        444.26        13.02 o                         
   4  16  -4       3964.33       4924.77        63.27 o                         
   6  16  -4       8575.97       8669.39       105.82 o                         
   8  16  -4       7025.28       6502.08        86.48 o                         
  10  16  -4       4562.87       4415.50        67.83 o                         
  12  16  -4       4426.48       4440.27        70.46 o                         
  14  16  -4       1965.56       1920.51        46.04 o                         
  16  16  -4       1946.08       1768.00        46.21 o                         
  18  16  -4        217.21        231.23        26.79 o                         
  20  16  -4       1496.00       1555.22        55.52 o                         
  22  16  -4        799.91        809.20        60.20 o                         
   2  18  -4      14121.60      13592.42       172.74 o                         
   4  18  -4        716.95        597.78        16.23 o                         
   6  18  -4       1441.58       1450.48        24.88 o                         
   8  18  -4        203.30        272.29        16.42 o                         
  10  18  -4       4138.05       3846.77        63.61 o                         
  12  18  -4       2259.59       2187.96        55.65 o                         
  14  18  -4       1180.94       1062.82        33.36 o                         
  16  18  -4        332.12        453.35        31.84 o                         
  18  18  -4       1072.64        931.85        38.38 o                         
  20  18  -4        132.64        135.87        24.32 o                         
  22  18  -4        432.18        597.00        88.68 o                         
   0  20  -4      10866.57      10812.05       315.53 o                         
   2  20  -4       5507.61       5328.00        66.54 o                         
   4  20  -4        460.26        488.92        14.40 o                         
   6  20  -4       4228.87       4251.80        74.14 o                         
   8  20  -4       2354.70       2194.22        36.59 o                         
  10  20  -4       3002.33       2741.93        43.45 o                         
  12  20  -4        217.51        188.52        14.81 o                         
  14  20  -4        275.42        388.80        31.00 o                         
  16  20  -4        603.79        672.85        40.28 o                         
  18  20  -4        410.22        416.72        60.79 o                         
  20  20  -4        194.12        253.28        58.85 o                         
  22  20  -4        106.19         70.87        54.54 o                         
   2  22  -4        780.07        869.08        20.81 o                         
   4  22  -4       7980.61       7284.66        95.99 o                         
   6  22  -4       3057.28       2930.23        52.35 o                         
   8  22  -4       4365.16       4087.17        70.20 o                         
  10  22  -4       1336.78       1240.57        33.02 o                         
  12  22  -4       1437.93       1389.12        45.75 o                         
  14  22  -4        423.67        584.13        37.18 o                         
  16  22  -4       3141.05       3062.55        88.24 o                         
  18  22  -4        218.17        286.35        37.36 o                         
  20  22  -4        329.44        270.77        48.86 o                         
  22  22  -4        335.56        352.51        58.96 o                         
   0  24  -4       3487.80       3644.14        90.07 o                         
   2  24  -4       9262.74       8854.13       113.49 o                         
   4  24  -4       1581.28       1301.09        29.43 o                         
   6  24  -4        903.67        865.20        25.12 o                         
   8  24  -4       5739.76       5478.46        92.66 o                         
  10  24  -4       2600.42       2412.32        48.92 o                         
  12  24  -4       2733.77       2633.05        59.31 o                         
  14  24  -4       3093.26       2988.26        75.76 o                         
  16  24  -4       1188.85       1064.82        48.96 o                         
  18  24  -4        142.70        173.55        36.27 o                         
  20  24  -4          9.94         45.86        45.98 o                         
  22  24  -4         27.64          0.00       114.50 o                         
   2  26  -4      13896.52      12791.55       177.44 o                         
   4  26  -4       2035.75       1834.90        37.67 o                         
   6  26  -4       1358.17       1270.99        30.43 o                         
   8  26  -4       4977.60       4564.22        77.03 o                         
  10  26  -4       7328.45       6576.03       107.11 o                         
  12  26  -4       1703.38       1331.12        41.56 o                         
  14  26  -4        108.56         98.71        26.40 o                         
  16  26  -4        722.44        823.76        57.25 o                         
  18  26  -4        805.99        746.08        47.02 o                         
  20  26  -4         30.27         28.08        41.41 o                         
   0  28  -4      12250.31      11589.25       212.00 o                         
   2  28  -4       1293.11       1194.05        26.66 o                         
   4  28  -4       3573.53       3382.08        59.44 o                         
   6  28  -4        974.96        771.71        25.21 o                         
   8  28  -4      11389.86      10591.52       162.57 o                         
  10  28  -4       2634.43       2191.30        54.22 o                         
  12  28  -4        943.73        839.19        35.89 o                         
  14  28  -4        387.67        414.76        32.34 o                         
  16  28  -4        937.03        973.81        49.05 o                         
  18  28  -4        127.17        135.27        38.05 o                         
  20  28  -4        950.95        995.28        60.98 o                         
   2  30  -4       4301.24       4125.92        64.24 o                         
   4  30  -4       3642.73       3107.08        51.56 o                         
   6  30  -4        928.16        713.36        35.02 o                         
   8  30  -4       2432.31       2330.27        48.21 o                         
  10  30  -4       3896.21       3787.77        69.38 o                         
  12  30  -4        589.00        566.15        30.39 o                         
  14  30  -4       1919.20       1650.30        54.83 o                         
  16  30  -4        170.79        127.82        32.97 o                         
  18  30  -4       1171.66       1060.48        57.15 o                         
  20  30  -4        858.78        855.70        59.54 o                         
   0  32  -4       5175.74       4956.41       116.05 o                         
   2  32  -4        615.84        629.49        23.77 o                         
   4  32  -4       1229.81        955.01        25.21 o                         
   6  32  -4       2619.39       2608.13        50.29 o                         
   8  32  -4        712.99        593.66        25.92 o                         
  10  32  -4        554.38        559.10        26.92 o                         
  12  32  -4        270.21        302.91        25.33 o                         
  14  32  -4       2307.07       2231.34        63.43 o                         
  16  32  -4       1015.67        960.63        50.77 o                         
  18  32  -4        722.93        752.15        51.42 o                         
  20  32  -4        442.20        572.48       114.50 o                         
   2  34  -4       3595.54       3240.16        59.95 o                         
   4  34  -4       5798.45       5580.54        83.71 o                         
   6  34  -4       3930.77       3661.27        64.92 o                         
   8  34  -4        108.72         70.15        17.31 o                         
  10  34  -4        811.28        795.33        30.77 o                         
  12  34  -4        344.24        375.61        27.05 o                         
  14  34  -4       1227.97       1162.49        43.39 o                         
  16  34  -4        694.17        733.65        45.99 o                         
  18  34  -4        468.85        498.18        46.74 o                         
   0  36  -4        760.84        714.24        39.64 o                         
   2  36  -4       6346.52       5726.70        94.87 o                         
   4  36  -4       1742.62       1594.77        34.58 o                         
   6  36  -4        797.33        643.93        24.47 o                         
   8  36  -4       1813.24       1719.34        40.40 o                         
  10  36  -4        772.29        637.39        28.95 o                         
  12  36  -4       2583.61       2302.88        56.53 o                         
  14  36  -4        382.42        419.10        32.50 o                         
  16  36  -4        759.47        686.87        47.15 o                         
  18  36  -4         19.99         31.25        39.77 o                         
   2  38  -4       2630.25       2438.35        50.75 o                         
   4  38  -4       3953.24       3723.82        84.43 o                         
   6  38  -4        566.44        558.80        24.96 o                         
   8  38  -4       1855.61       1844.14        42.71 o                         
  10  38  -4       3329.70       3240.63        63.08 o                         
  12  38  -4        410.96        486.85        43.01 o                         
  14  38  -4        770.01        758.86        40.58 o                         
  16  38  -4        306.38        386.43        40.84 o                         
   0  40  -4        235.45        166.76        30.19 o                         
   2  40  -4       2311.01       2215.09        49.69 o                         
   4  40  -4        749.56        750.42        31.39 o                         
   6  40  -4       6713.91       6574.72        99.58 o                         
   8  40  -4        467.32        407.54        23.29 o                         
  10  40  -4         41.28         43.32        20.23 o                         
  12  40  -4        184.45        202.21        25.07 o                         
  14  40  -4        755.00        753.97        42.05 o                         
  16  40  -4        567.60        498.04        45.40 o                         
   2  42  -4       1206.76       1158.05        36.77 o                         
   4  42  -4       4333.19       4153.03        76.61 o                         
   6  42  -4        442.94        435.13        28.04 o                         
   8  42  -4        714.14        675.18        27.63 o                         
  10  42  -4       1508.16       1466.98        41.73 o                         
  12  42  -4        723.51        682.68        36.30 o                         
  14  42  -4        117.44         86.18        31.22 o                         
  16  42  -4        572.16        678.80       102.23 o                         
   0  44  -4       1845.24       1784.60        62.96 o                         
   2  44  -4        177.40        199.52        23.16 o                         
   4  44  -4        586.15        546.67        29.78 o                         
   6  44  -4        673.03        617.22        43.32 o                         
   8  44  -4       1734.34       1774.61        41.24 o                         
  10  44  -4        365.20        232.95        24.12 o                         
  12  44  -4        369.48        417.90        30.65 o                         
  14  44  -4        812.48        756.99        44.23 o                         
   2  46  -4       1128.76       1230.24        59.43 o                         
   4  46  -4        131.88        149.58        24.83 o                         
   6  46  -4        705.13        772.79        39.93 o                         
   8  46  -4        506.79        555.72        33.34 o                         
  10  46  -4        776.92        800.98        32.39 o                         
  12  46  -4        994.65       1093.12        44.61 o                         
  14  46  -4        557.87        648.40        63.38 o                         
   0  48  -4       1500.44       1447.09        62.86 o                         
   2  48  -4       1672.15       1744.97        47.86 o                         
   4  48  -4         81.16        134.65        25.44 o                         
   6  48  -4       1163.97       1232.52        47.49 o                         
   8  48  -4        263.31        288.25        30.23 o                         
  10  48  -4        902.86        938.27        41.88 o                         
  12  48  -4        158.44        162.55        28.44 o                         
   2  50  -4        213.79        209.31        28.13 o                         
   4  50  -4        766.76        809.92        39.20 o                         
   6  50  -4        894.98        807.05        46.41 o                         
   8  50  -4        937.72       1056.10        55.78 o                         
  10  50  -4        683.22        748.93        43.05 o                         
   0  52  -4        538.97        601.02        50.57 o                         
   2  52  -4       1234.04       1405.21        48.82 o                         
   4  52  -4        735.85        791.70        40.65 o                         
   6  52  -4        185.90        155.44        31.61 o                         
   8  52  -4       1128.23       1153.07        48.37 o                         
  10  52  -4         76.24         58.42        45.56 o                         
   2  54  -4        228.76        241.63        33.83 o                         
   4  54  -4         43.14         39.46        32.09 o                         
   6  54  -4        728.22        849.29        44.91 o                         
   0  56  -4        362.93        472.78        57.43 o                         
   2  56  -4        129.04        120.65        41.49 o                         
   4  56  -4        460.24        550.31        65.91 o                         
   1   1  -3       4933.41       5459.29        61.66 o                         
   3   1  -3       3728.47       4097.54        42.97 o                         
   5   1  -3      23512.87      24598.36       260.14 o                         
   7   1  -3       8407.49       9336.79        97.28 o                         
   9   1  -3       1212.62        966.15        16.78 o                         
  11   1  -3       6966.00       7343.07        91.61 o                         
  13   1  -3       6829.65       7043.82       102.66 o                         
  15   1  -3        627.26        633.51        23.00 o                         
  17   1  -3       2571.62       2376.93        56.67 o                         
  19   1  -3         57.17         85.09        21.35 o                         
  21   1  -3        635.90        656.43        38.75 o                         
  23   1  -3        756.57        701.21        42.07 o                         
   1   3  -3      58138.39      61613.19       653.10 o                         
   3   3  -3       2161.23       2796.05        36.89 o                         
   5   3  -3        448.73        460.36        11.40 o                         
   7   3  -3      11101.46      11678.44       119.71 o                         
   9   3  -3       8719.28       9576.08       105.91 o                         
  11   3  -3      16806.38      18250.41       218.54 o                         
  13   3  -3       3311.56       3213.59        51.65 o                         
  15   3  -3        374.76        365.39        29.56 o                         
  17   3  -3        344.94        365.19        23.36 o                         
  19   3  -3       1731.47       1641.78        42.70 o                         
  21   3  -3        480.71        518.64        31.51 o                         
  23   3  -3         55.90        115.55        33.92 o                         
   1   5  -3       1611.93       1454.51        19.06 o                         
   3   5  -3      11091.24      11251.72       122.72 o                         
   5   5  -3       1917.66       2421.23        28.87 o                         
   7   5  -3      15525.23      16868.71       181.90 o                         
   9   5  -3       2224.59       2335.57        36.76 o                         
  11   5  -3       2692.00       2148.97        32.64 o                         
  13   5  -3        341.77        300.27        15.96 o                         
  15   5  -3        920.44        920.27        25.64 o                         
  17   5  -3       2703.08       2574.27        55.69 o                         
  19   5  -3        385.71        447.80        32.08 o                         
  21   5  -3        199.98        212.62        27.39 o                         
  23   5  -3        621.20        841.61        44.03 o                         
   1   7  -3      14863.30      16101.77       189.01 o                         
   3   7  -3       8955.50      10321.83       116.75 o                         
   5   7  -3       6294.94       6126.32        66.21 o                         
   7   7  -3       9937.08      10445.74       118.92 o                         
   9   7  -3        517.93        468.83        13.51 o                         
  11   7  -3       2692.81       2637.01        38.41 o                         
  13   7  -3       7957.68       7765.36        97.06 o                         
  15   7  -3        395.96        459.68        28.56 o                         
  17   7  -3       1499.72       1597.14        57.60 o                         
  19   7  -3       1118.04       1111.66        39.38 o                         
  21   7  -3        262.10        271.99        28.27 o                         
  23   7  -3         40.19         28.71        33.26 o                         
   1   9  -3       5537.75       5727.12        76.07 o                         
   3   9  -3      25229.46      27361.03       321.37 o                         
   5   9  -3       3737.63       3357.53        38.10 o                         
   7   9  -3       3659.71       3706.09        42.79 o                         
   9   9  -3        212.39        213.38        10.01 o                         
  11   9  -3       1266.44       1204.72        22.71 o                         
  13   9  -3       2573.18       2394.02        38.07 o                         
  15   9  -3       3053.19       2977.68        51.53 o                         
  17   9  -3       5742.74       5633.29        87.77 o                         
  19   9  -3        348.12        299.82        25.41 o                         
  21   9  -3        646.58        664.06        36.19 o                         
  23   9  -3        233.85        191.17        37.34 o                         
   1  11  -3      42640.04      44499.41       602.32 o                         
   3  11  -3      23424.91      23976.84       268.05 o                         
   5  11  -3      23452.57      27941.60       281.53 o                         
   7  11  -3      11952.98      13424.09       141.13 o                         
   9  11  -3          1.17         21.30         7.85 o                         
  11  11  -3        470.45        544.91        22.29 o                         
  13  11  -3       4521.59       4276.73        60.14 o                         
  15  11  -3       3338.74       3206.98        63.05 o                         
  17  11  -3        485.79        497.73        25.92 o                         
  19  11  -3       1561.36       1581.35        44.03 o                         
  21  11  -3        163.98        235.31        31.14 o                         
  23  11  -3        462.58        474.70        39.75 o                         
   1  13  -3       4474.66       4355.65        62.90 o                         
   3  13  -3       8086.32       9153.95       109.17 o                         
   5  13  -3       1936.03       1996.39        24.09 o                         
   7  13  -3       8577.25       8496.58        88.69 o                         
   9  13  -3       1305.98       1107.59        18.54 o                         
  11  13  -3       3493.95       3167.76        42.69 o                         
  13  13  -3        864.43        784.78        22.47 o                         
  15  13  -3        180.15        209.90        18.04 o                         
  17  13  -3       2060.85       1905.30        44.28 o                         
  19  13  -3        947.08        885.95        59.84 o                         
  21  13  -3       1360.83       1342.07        48.75 o                         
  23  13  -3        158.55        204.29        35.41 o                         
   1  15  -3       8001.12       8170.78       103.78 o                         
   3  15  -3       8154.26       8212.88        90.72 o                         
   5  15  -3       7780.34       8542.37        84.49 o                         
   7  15  -3        710.96        767.18        13.59 o                         
   9  15  -3       5407.64       5590.48        67.23 o                         
  11  15  -3       3506.49       3172.89        45.25 o                         
  13  15  -3       3484.18       3500.09        53.59 o                         
  15  15  -3        463.51        470.18        22.05 o                         
  17  15  -3        115.66        183.95        22.17 o                         
  19  15  -3        772.57        852.59        36.54 o                         
  21  15  -3        232.12        207.93        29.10 o                         
  23  15  -3        586.33        663.11        43.02 o                         
   1  17  -3         78.66         88.14         6.66 o                         
   3  17  -3       8741.17       9264.76       105.09 o                         
   5  17  -3      16282.62      17117.62       178.06 o                         
   7  17  -3      12558.01      12822.25       139.72 o                         
   9  17  -3       1595.06       1675.54        35.23 o                         
  11  17  -3        996.14        941.56        20.32 o                         
  13  17  -3       5686.98       5518.13        75.39 o                         
  15  17  -3       3432.20       3460.16        67.80 o                         
  17  17  -3        552.04        520.14        39.17 o                         
  19  17  -3        645.80        728.12        35.41 o                         
  21  17  -3        104.52        107.28        23.95 o                         
  23  17  -3       1157.11       1282.03        81.46 o                         
   1  19  -3        609.62        570.29        13.69 o                         
   3  19  -3       2164.78       1919.74        24.21 o                         
   5  19  -3      10007.83      10092.90       114.64 o                         
   7  19  -3        649.15        577.49        25.61 o                         
   9  19  -3        124.53        137.38        12.14 o                         
  11  19  -3        295.87        389.20        19.76 o                         
  13  19  -3       3838.34       3834.93        75.13 o                         
  15  19  -3       1200.09       1220.47        52.53 o                         
  17  19  -3        860.47        973.99        46.95 o                         
  19  19  -3        235.93        223.63        39.06 o                         
  21  19  -3        415.85        477.56        55.28 o                         
  23  19  -3        364.53        379.59        59.43 o                         
   1  21  -3       1456.76       1555.31        26.37 o                         
   3  21  -3       4038.18       4464.86        58.18 o                         
   5  21  -3       1433.57       1308.42        21.60 o                         
   7  21  -3       4599.99       4564.90        64.12 o                         
   9  21  -3       1083.86       1114.91        30.78 o                         
  11  21  -3       4739.32       4499.07        82.76 o                         
  13  21  -3       5315.82       4998.87        94.57 o                         
  15  21  -3        162.69        233.01        28.18 o                         
  17  21  -3        984.52        985.68        46.94 o                         
  19  21  -3        447.23        467.43        80.30 o                         
  21  21  -3        390.15        356.15        49.91 o                         
  23  21  -3        279.15        301.46        61.51 o                         
   1  23  -3       3051.80       2552.82        46.13 o                         
   3  23  -3       6975.91       6498.69        87.22 o                         
   5  23  -3        763.17       1058.46        20.29 o                         
   7  23  -3       3491.57       3416.64        63.09 o                         
   9  23  -3       4930.38       4724.85        76.89 o                         
  11  23  -3        362.06        459.07        31.59 o                         
  13  23  -3       4182.19       3932.89        76.45 o                         
  15  23  -3       1195.13       1053.06        53.12 o                         
  17  23  -3       2316.52       2137.49        75.22 o                         
  19  23  -3         59.31         94.35        36.37 o                         
  21  23  -3        116.56        128.97        48.17 o                         
   1  25  -3       6002.24       6018.25        87.62 o                         
   3  25  -3        476.36        499.15        24.82 o                         
   5  25  -3       3205.62       3250.25        55.41 o                         
   7  25  -3       5112.04       5011.95        83.65 o                         
   9  25  -3       1240.40       1132.65        37.18 o                         
  11  25  -3      15938.76      15273.00       250.07 o                         
  13  25  -3       3737.87       3752.26        74.24 o                         
  15  25  -3        471.81        465.89        40.73 o                         
  17  25  -3        156.05        165.15        32.44 o                         
  19  25  -3         58.34         90.22        36.71 o                         
  21  25  -3         48.15         62.26        47.48 o                         
   1  27  -3       6069.49       6396.07        91.17 o                         
   3  27  -3       3109.70       2969.75        61.76 o                         
   5  27  -3       9894.51       9529.18       144.59 o                         
   7  27  -3       3247.88       3031.02        53.19 o                         
   9  27  -3       1251.28       1298.55        31.75 o                         
  11  27  -3       1127.31       1060.34        33.56 o                         
  13  27  -3       2250.18       2199.21        51.66 o                         
  15  27  -3       1936.39       1907.03        56.46 o                         
  17  27  -3       1160.24       1322.17        53.42 o                         
  19  27  -3        569.95        680.37        50.31 o                         
  21  27  -3         94.17         78.07        45.58 o                         
   1  29  -3       8967.67       8416.39       130.37 o                         
   3  29  -3      14079.95      14102.86       178.47 o                         
   5  29  -3       6790.94       6400.41       100.85 o                         
   7  29  -3        887.27        852.17        25.00 o                         
   9  29  -3       8583.92       8828.63       137.27 o                         
  11  29  -3        372.03        303.56        25.44 o                         
  13  29  -3        129.80        158.49        21.39 o                         
  15  29  -3        134.68        116.18        27.28 o                         
  17  29  -3        384.45        377.47        36.71 o                         
  19  29  -3        323.69        298.44        40.66 o                         
  21  29  -3       1401.44       1421.45        71.31 o                         
   1  31  -3       4473.05       4047.59        69.58 o                         
   3  31  -3       3230.83       3102.84        45.72 o                         
   5  31  -3       1876.83       1991.27        39.04 o                         
   7  31  -3        625.73        561.04        21.97 o                         
   9  31  -3       6501.69       5943.08        97.62 o                         
  11  31  -3       2339.06       2271.68        48.36 o                         
  13  31  -3       1184.10        963.14        36.28 o                         
  15  31  -3        401.85        418.10        33.28 o                         
  17  31  -3        269.73        292.56        35.64 o                         
  19  31  -3       1221.43       1270.15        77.45 o                         
  21  31  -3         98.19        171.74       106.32 o                         
   1  33  -3        229.78        210.31        15.73 o                         
   3  33  -3       2011.30       1926.79        41.73 o                         
   5  33  -3       3130.39       2898.46        49.03 o                         
   7  33  -3       9123.69       7928.23       126.80 o                         
   9  33  -3       5193.54       5241.82        87.27 o                         
  11  33  -3         83.83         91.32        18.79 o                         
  13  33  -3        287.41        229.70        23.91 o                         
  15  33  -3        370.17        369.26        33.62 o                         
  17  33  -3       3045.45       3334.57        87.25 o                         
  19  33  -3        238.60        345.30        44.76 o                         
   1  35  -3       7961.49       7580.12       120.54 o                         
   3  35  -3       6452.55       6177.85       123.47 o                         
   5  35  -3        920.72       1041.96        25.91 o                         
   7  35  -3       3210.94       2814.87        53.44 o                         
   9  35  -3        293.45        337.81        22.32 o                         
  11  35  -3        905.09        908.10        31.95 o                         
  13  35  -3        635.88        608.58        35.91 o                         
  15  35  -3        414.88        405.69        34.58 o                         
  17  35  -3        234.23        239.82        36.33 o                         
  19  35  -3        143.71         82.52        42.05 o                         
   1  37  -3       1989.45       1846.61        40.82 o                         
   3  37  -3       5354.77       5190.75        87.56 o                         
   5  37  -3        635.24        572.82        24.31 o                         
   7  37  -3       1613.00       1290.22        38.70 o                         
   9  37  -3       1621.90       1731.81        40.75 o                         
  11  37  -3        180.03        248.45        22.05 o                         
  13  37  -3       1626.98       1586.07        46.19 o                         
  15  37  -3        590.32        673.69        39.43 o                         
  17  37  -3       1719.84       1709.36        63.83 o                         
  19  37  -3        607.51        809.65       126.76 o                         
   1  39  -3       6902.08       6670.03       107.41 o                         
   3  39  -3       1383.91       1314.29        34.79 o                         
   5  39  -3        711.16        634.64        45.41 o                         
   7  39  -3       1476.74       1422.68        33.84 o                         
   9  39  -3        582.31        563.10        25.90 o                         
  11  39  -3       1069.33       1033.98        34.98 o                         
  13  39  -3        232.31        229.66        26.08 o                         
  15  39  -3        351.83        274.68        32.78 o                         
  17  39  -3         14.27         13.03        36.22 o                         
   1  41  -3        335.90        321.51        21.94 o                         
   3  41  -3        195.14        153.45        18.27 o                         
   5  41  -3        566.52        508.05        24.95 o                         
   7  41  -3       1102.12       1046.41        28.95 o                         
   9  41  -3       2402.09       2475.76        61.90 o                         
  11  41  -3       1419.56       1206.45        37.79 o                         
  13  41  -3        147.29        169.98        26.04 o                         
  15  41  -3        115.28        128.13        31.22 o                         
  17  41  -3        532.44        565.19        47.64 o                         
   1  43  -3       5192.03       4871.09        98.56 o                         
   3  43  -3        815.40        821.07        31.88 o                         
   5  43  -3       2742.60       2595.00        53.78 o                         
   7  43  -3        205.30        199.60        21.81 o                         
   9  43  -3        783.38        704.89        28.77 o                         
  11  43  -3         41.58         45.19        20.61 o                         
  13  43  -3        521.84        510.28        33.14 o                         
  15  43  -3         90.03        188.56        33.24 o                         
   1  45  -3       1008.85       1049.42        36.07 o                         
   3  45  -3        191.76        179.95        23.47 o                         
   5  45  -3        356.69        298.72        23.74 o                         
   7  45  -3        854.28        718.07        32.68 o                         
   9  45  -3        501.21        457.59        23.36 o                         
  11  45  -3        407.32        402.50        26.53 o                         
  13  45  -3        268.80        248.93        28.97 o                         
  15  45  -3        297.98        328.63        37.10 o                         
   1  47  -3        182.74        129.30        21.47 o                         
   3  47  -3       2230.03       2017.99        49.95 o                         
   5  47  -3       2004.75       2050.49        49.30 o                         
   7  47  -3        256.72        188.80        32.82 o                         
   9  47  -3        313.42        409.10        28.59 o                         
  11  47  -3        410.02        446.71        26.73 o                         
  13  47  -3       1065.77       1053.42        58.32 o                         
   1  49  -3        852.02        941.65        36.24 o                         
   3  49  -3        282.10        325.82        26.21 o                         
   5  49  -3        297.11        316.05        27.35 o                         
   7  49  -3        775.18        753.42        35.75 o                         
   9  49  -3        177.97        118.64        25.77 o                         
  11  49  -3       1204.61       1236.07        81.99 o                         
  13  49  -3       1103.44       1187.63        48.10 o                         
   1  51  -3        512.13        532.82        31.02 o                         
   3  51  -3       2343.64       2341.26        59.13 o                         
   5  51  -3         75.22         46.57        25.38 o                         
   7  51  -3         70.19         60.95        25.55 o                         
   9  51  -3        498.02        463.77        46.06 o                         
  11  51  -3        556.75        707.89        54.32 o                         
   1  53  -3        381.30        457.07        48.63 o                         
   3  53  -3        252.99        272.83        29.83 o                         
   5  53  -3       1333.64       1377.80        47.41 o                         
   7  53  -3        599.46        739.63        38.15 o                         
   9  53  -3        196.50        169.67        31.69 o                         
   1  55  -3          2.95         20.05        28.18 o                         
   3  55  -3        370.31        401.04        33.22 o                         
   5  55  -3       1657.69       1872.35        56.62 o                         
   7  55  -3       1677.95       1944.43        58.99 o                         
   1  57  -3        582.74        677.41        39.47 o                         
   3  57  -3        702.54        725.16        43.38 o                         
   5  57  -3        225.04        266.15        41.65 o                         
   2   0  -2      51051.46      56043.12       802.14 o                         
   6   0  -2      24702.69      28047.18       399.20 o                         
  10   0  -2       7235.00       6856.99       107.10 o                         
  14   0  -2       1081.30       1139.17        42.40 o                         
  18   0  -2       1407.89       1370.78        75.93 o                         
  22   0  -2       2911.18       2974.77       120.89 o                         
   0   2  -2     129913.55     141380.95      2007.73 o                         
   2   2  -2      40048.27      44413.25       430.82 o                         
   4   2  -2       7513.05       7402.32        79.01 o                         
   6   2  -2       8180.25       8216.20        89.19 o                         
   8   2  -2       5589.69       5140.02        62.05 o                         
  10   2  -2       2136.05       1799.13        25.20 o                         
  12   2  -2       5653.04       5327.73        72.63 o                         
  14   2  -2       6739.94       6440.77       105.14 o                         
  16   2  -2        906.24        840.88        25.65 o                         
  18   2  -2       1432.80       1417.86        38.16 o                         
  20   2  -2       2816.23       2878.78        54.12 o                         
  22   2  -2        127.42        153.64        27.35 o                         
  24   2  -2        175.67        226.74        36.18 o                         
   2   4  -2      21328.97      22514.70       246.71 o                         
   4   4  -2      43886.78      48001.75       528.88 o                         
   6   4  -2      12560.36      13615.14       153.10 o                         
   8   4  -2       3817.33       4193.06        47.51 o                         
  10   4  -2      12191.96      12785.78       139.87 o                         
  12   4  -2       8070.98       8457.41       107.67 o                         
  14   4  -2       4094.58       4218.52        61.96 o                         
  16   4  -2       3051.09       2879.06        56.87 o                         
  18   4  -2        253.18        324.79        21.51 o                         
  20   4  -2        488.28        534.47        29.12 o                         
  22   4  -2        453.88        497.07        32.36 o                         
  24   4  -2        585.27        527.17        40.56 o                         
   0   6  -2      36051.11      40220.23       805.84 o                         
   2   6  -2     164512.72     175829.16      2040.75 o                         
   4   6  -2       4957.09       4877.74        56.24 o                         
   6   6  -2       6890.23       6883.00        79.52 o                         
   8   6  -2      62145.13      70372.88       830.41 o                         
  10   6  -2       3518.21       3389.61        42.69 o                         
  12   6  -2       6563.62       7573.17        92.97 o                         
  14   6  -2       3087.85       2981.77        49.26 o                         
  16   6  -2       1768.22       1725.82        34.96 o                         
  18   6  -2        503.56        440.31        23.76 o                         
  20   6  -2        426.50        418.80        27.17 o                         
  22   6  -2       3629.39       3677.93        80.72 o                         
  24   6  -2        525.78        565.62        38.53 o                         
   2   8  -2      51538.50      55188.50       686.17 o                         
   4   8  -2      19077.33      20276.12       205.19 o                         
   6   8  -2       3460.44       3737.81        43.01 o                         
   8   8  -2       4367.14       4748.75        54.00 o                         
  10   8  -2      14710.23      14945.11       160.83 o                         
  12   8  -2       6019.14       6086.54        73.03 o                         
  14   8  -2         71.10        115.48        12.92 o                         
  16   8  -2       1668.30       1760.93        38.96 o                         
  18   8  -2       2850.87       2786.14        52.83 o                         
  20   8  -2       1645.36       1579.89        41.90 o                         
  22   8  -2        464.64        568.39        33.80 o                         
  24   8  -2         14.22         54.67        31.83 o                         
   0  10  -2      14117.94      14307.38       250.45 o                         
   2  10  -2      54969.21      61089.34       750.88 o                         
   4  10  -2      23377.41      25875.24       260.77 o                         
   6  10  -2       9876.46      11233.96       110.09 o                         
   8  10  -2      26725.13      29615.88       311.58 o                         
  10  10  -2       3564.00       3383.42        41.44 o                         
  12  10  -2       3183.43       3253.69        44.24 o                         
  14  10  -2        972.77       1034.00        24.65 o                         
  16  10  -2       2821.40       2902.74        63.68 o                         
  18  10  -2       2425.38       2366.00        47.34 o                         
  20  10  -2       1605.56       1776.16        47.20 o                         
  22  10  -2        137.15        157.65        28.26 o                         
  24  10  -2        652.75        635.61        44.46 o                         
   2  12  -2       8438.09       8251.15        93.34 o                         
   4  12  -2       1608.45       1382.57        20.18 o                         
   6  12  -2      23086.84      26807.63       272.57 o                         
   8  12  -2       7121.54       7539.40        81.66 o                         
  10  12  -2       3770.04       4068.24        49.04 o                         
  12  12  -2      10952.30      11132.87       127.22 o                         
  14  12  -2       2087.34       1783.22        33.24 o                         
  16  12  -2       8746.58       9028.53       172.87 o                         
  18  12  -2       2785.17       2714.84        52.24 o                         
  20  12  -2        255.67        271.02        24.55 o                         
  22  12  -2        193.19        155.09        27.53 o                         
  24  12  -2        473.46        563.34        40.00 o                         
   0  14  -2      14711.43      15520.32       224.79 o                         
   2  14  -2      34920.98      38538.01       418.83 o                         
   4  14  -2      24816.63      28748.09       319.90 o                         
   6  14  -2      59946.73      63277.05       607.16 o                         
   8  14  -2       4072.79       4623.38        55.10 o                         
  10  14  -2       1602.31       1682.24        26.24 o                         
  12  14  -2       1117.13       1119.11        31.86 o                         
  14  14  -2        885.05        773.99        22.23 o                         
  16  14  -2        515.68        526.74        23.72 o                         
  18  14  -2        127.37        176.35        21.03 o                         
  20  14  -2          6.42         25.71        20.53 o                         
  22  14  -2         29.00         41.97        26.13 o                         
  24  14  -2         24.44         45.47        33.09 o                         
   2  16  -2      35999.82      40051.41       460.71 o                         
   4  16  -2       8199.19       9553.16       111.89 o                         
   6  16  -2      52030.76      57629.38       628.36 o                         
   8  16  -2      19410.10      20670.51       220.34 o                         
  10  16  -2       5401.56       5549.95        87.00 o                         
  12  16  -2       4411.77       4377.58        54.30 o                         
  14  16  -2        182.61        194.47        14.36 o                         
  16  16  -2        546.90        539.72        22.03 o                         
  18  16  -2       1463.03       1543.98        43.98 o                         
  20  16  -2        715.12        653.10        29.45 o                         
  22  16  -2        212.18        232.27        26.11 o                         
  24  16  -2       1132.52       1222.82        70.35 o                         
   0  18  -2      35012.96      38781.19       598.34 o                         
   2  18  -2      16851.65      18664.38       219.86 o                         
   4  18  -2       3501.07       3509.24        42.42 o                         
   6  18  -2       4300.92       4467.10        53.78 o                         
   8  18  -2      30267.62      31945.15       354.82 o                         
  10  18  -2       1492.23       1266.20        26.84 o                         
  12  18  -2        332.77        343.75        17.85 o                         
  14  18  -2       3330.35       3423.67        62.99 o                         
  16  18  -2       2665.27       2493.12        81.51 o                         
  18  18  -2        315.20        327.37        28.75 o                         
  20  18  -2       2334.19       2491.86        73.85 o                         
  22  18  -2        238.75        287.09        49.86 o                         
  24  18  -2        591.90        533.32        88.48 o                         
   2  20  -2      10707.62      11112.52       128.49 o                         
   4  20  -2      11731.74      12246.32       130.65 o                         
   6  20  -2       3595.01       3938.66        56.81 o                         
   8  20  -2       5087.28       5196.72        67.12 o                         
  10  20  -2      16345.50      15842.92       214.58 o                         
  12  20  -2       4820.89       4687.37        72.96 o                         
  14  20  -2       2532.81       2536.79        48.47 o                         
  16  20  -2       1161.61       1068.22        35.27 o                         
  18  20  -2       1504.32       1362.31        48.07 o                         
  20  20  -2        101.08        124.47        40.61 o                         
  22  20  -2        416.27        509.94        63.33 o                         
   0  22  -2      20283.92      22467.97       357.31 o                         
   2  22  -2       8878.14       8917.13        97.01 o                         
   4  22  -2       4885.17       5516.95        62.12 o                         
   6  22  -2       3101.89       3076.53        38.52 o                         
   8  22  -2       3999.49       4081.34        70.06 o                         
  10  22  -2       2676.95       2682.16        45.03 o                         
  12  22  -2       5415.55       5191.23        78.43 o                         
  14  22  -2       6431.61       6213.70        93.01 o                         
  16  22  -2        735.03        851.84        36.61 o                         
  18  22  -2        564.77        658.61        58.85 o                         
  20  22  -2        101.27        193.89        42.08 o                         
  22  22  -2        743.89        591.19        60.40 o                         
   2  24  -2       2431.72       2382.10        27.99 o                         
   4  24  -2      14844.78      14061.38       160.03 o                         
   6  24  -2       1128.68       1178.15        21.43 o                         
   8  24  -2       2496.74       2217.96        44.27 o                         
  10  24  -2        954.25       1053.45        25.25 o                         
  12  24  -2       3375.77       3193.14        53.90 o                         
  14  24  -2       1469.16       1453.96        36.49 o                         
  16  24  -2       1833.77       1840.74        63.15 o                         
  18  24  -2        143.09        278.35        35.25 o                         
  20  24  -2        475.36        502.19        47.22 o                         
  22  24  -2        552.03        527.62        59.02 o                         
   0  26  -2      10047.34       9109.89       152.04 o                         
   2  26  -2       5248.36       5266.77        60.21 o                         
   4  26  -2       1683.65       1743.32        30.94 o                         
   6  26  -2       4562.89       4412.43        54.84 o                         
   8  26  -2       2242.62       2165.96        34.19 o                         
  10  26  -2       4656.57       4494.46        61.03 o                         
  12  26  -2       6773.18       7009.22       104.77 o                         
  14  26  -2        857.92        911.72        34.58 o                         
  16  26  -2        491.45        518.79        37.36 o                         
  18  26  -2        764.67        780.73        52.59 o                         
  20  26  -2        432.94        401.24        44.06 o                         
  22  26  -2         66.16        129.17        54.00 o                         
   2  28  -2       9430.91       9274.90       115.78 o                         
   4  28  -2       2032.48       1995.34        35.25 o                         
   6  28  -2       3488.39       3201.33        42.02 o                         
   8  28  -2       1654.00       1769.21        29.00 o                         
  10  28  -2        156.21        187.00        15.47 o                         
  12  28  -2        905.59        817.81        35.10 o                         
  14  28  -2        545.30        723.72        32.61 o                         
  16  28  -2       2795.80       2717.45        89.54 o                         
  18  28  -2        287.13        321.33        36.21 o                         
  20  28  -2        455.04        362.82        43.92 o                         
  22  28  -2        529.78        580.66       118.59 o                         
   0  30  -2       5051.51       4608.72        93.20 o                         
   2  30  -2        917.99        781.61        24.78 o                         
   4  30  -2        467.09        428.81        13.93 o                         
   6  30  -2       9053.28       8388.88        98.64 o                         
   8  30  -2        608.33        637.95        20.77 o                         
  10  30  -2       4868.07       4452.29        70.13 o                         
  12  30  -2        451.11        453.36        25.55 o                         
  14  30  -2       2171.52       2293.95        54.68 o                         
  16  30  -2       1583.13       1520.24        52.34 o                         
  18  30  -2        239.09        238.31        35.52 o                         
  20  30  -2        776.70        813.76        83.81 o                         
   2  32  -2        863.61        725.59        19.23 o                         
   4  32  -2      15148.97      14438.27       150.52 o                         
   6  32  -2       4893.78       5071.79        90.41 o                         
   8  32  -2       2018.07       1935.62        36.68 o                         
  10  32  -2       2779.08       2618.49        47.23 o                         
  12  32  -2       2937.35       2823.85        68.00 o                         
  14  32  -2        494.34        600.87        31.39 o                         
  16  32  -2       1192.21       1243.18        49.84 o                         
  18  32  -2        270.86        353.98        37.71 o                         
  20  32  -2         50.25         46.03        41.00 o                         
   0  34  -2      36507.73      35080.61       622.03 o                         
   2  34  -2      15672.99      15276.88       194.88 o                         
   4  34  -2        885.97        957.29        24.34 o                         
   6  34  -2        876.56        887.06        22.37 o                         
   8  34  -2       1040.58       1025.07        26.75 o                         
  10  34  -2        586.56        585.73        23.07 o                         
  12  34  -2        882.10        928.37        33.72 o                         
  14  34  -2        490.73        577.06        31.25 o                         
  16  34  -2        679.15        785.49        49.10 o                         
  18  34  -2        328.28        305.65        39.00 o                         
  20  34  -2        737.88        868.16        54.99 o                         
   2  36  -2       4219.13       4130.52        61.05 o                         
   4  36  -2        905.51        931.94        23.75 o                         
   6  36  -2        763.00        723.98        20.02 o                         
   8  36  -2        833.48        797.93        23.93 o                         
  10  36  -2        700.07        676.49        23.88 o                         
  12  36  -2       1728.02       1779.00        46.06 o                         
  14  36  -2         61.42         57.08        23.77 o                         
  16  36  -2        188.38        191.21        31.52 o                         
  18  36  -2       1187.73       1405.65        63.10 o                         
  20  36  -2       1479.97       1831.94       171.74 o                         
   0  38  -2       5010.32       5312.21       181.20 o                         
   2  38  -2        123.96        130.31        14.12 o                         
   4  38  -2       2834.63       2790.06        61.39 o                         
   6  38  -2       2203.26       1927.83        53.09 o                         
   8  38  -2       4636.44       4446.24        70.44 o                         
  10  38  -2        136.48        145.46        17.59 o                         
  12  38  -2        762.96        783.91        39.30 o                         
  14  38  -2        477.31        511.35        31.74 o                         
  16  38  -2        791.33        833.95        46.68 o                         
  18  38  -2       1061.48       1109.13        58.37 o                         
   2  40  -2        503.16        472.15        20.98 o                         
   4  40  -2        687.08        744.85        23.97 o                         
   6  40  -2        230.63        267.95        22.54 o                         
   8  40  -2       1627.61       1531.02        34.07 o                         
  10  40  -2        858.03        786.42        36.33 o                         
  12  40  -2        811.44        761.10        32.08 o                         
  14  40  -2        333.35        333.41        28.52 o                         
  16  40  -2        768.41        669.69        46.31 o                         
  18  40  -2       1279.57       1354.81        62.19 o                         
   0  42  -2       1049.27       1000.53        38.09 o                         
   2  42  -2        986.78        928.72        27.15 o                         
   4  42  -2       4866.60       4575.17        69.05 o                         
   6  42  -2       3748.96       3661.82        62.48 o                         
   8  42  -2        589.86        611.75        21.69 o                         
  10  42  -2        682.72        743.58        36.45 o                         
  12  42  -2        229.85        269.69        24.54 o                         
  14  42  -2        954.54        859.47        39.62 o                         
  16  42  -2         19.84         65.14        32.68 o                         
   2  44  -2       3379.03       3404.44        56.01 o                         
   4  44  -2       1559.00       1630.38        40.93 o                         
   6  44  -2        144.27        139.33        24.13 o                         
   8  44  -2         18.52         16.04        15.68 o                         
  10  44  -2       2230.13       2211.30        43.60 o                         
  12  44  -2       1292.41       1325.55        42.41 o                         
  14  44  -2        261.76        256.31        29.67 o                         
  16  44  -2         96.38        110.33        34.15 o                         
   0  46  -2       9384.96       9766.08       187.80 o                         
   2  46  -2        130.24        161.73        18.08 o                         
   4  46  -2        273.63        260.35        20.11 o                         
   6  46  -2        623.90        610.17        25.61 o                         
   8  46  -2        990.05        903.63        30.58 o                         
  10  46  -2         86.07         54.36        15.71 o                         
  12  46  -2        901.13        866.98        34.29 o                         
  14  46  -2        727.45        907.05        39.68 o                         
  16  46  -2        396.78        341.86        53.54 o                         
   2  48  -2       1964.47       1947.55        41.37 o                         
   4  48  -2       1725.89       1610.93        39.45 o                         
   6  48  -2        712.67        697.57        47.40 o                         
   8  48  -2        165.94        169.27        20.81 o                         
  10  48  -2        485.35        455.89        27.88 o                         
  12  48  -2        969.86       1009.49        35.31 o                         
  14  48  -2        637.89        748.40        39.70 o                         
   0  50  -2       1327.58       1312.29        61.97 o                         
   2  50  -2       1742.62       1884.39        42.33 o                         
   4  50  -2       1398.68       1462.80        48.35 o                         
   6  50  -2       1308.24       1428.64        40.39 o                         
   8  50  -2       1303.84       1184.66        37.92 o                         
  10  50  -2        211.81        200.92        24.64 o                         
  12  50  -2        110.13        125.96        27.56 o                         
   2  52  -2       1580.68       1635.73        43.06 o                         
   4  52  -2       1655.06       1798.51        48.85 o                         
   6  52  -2        185.63        200.19        23.38 o                         
   8  52  -2        694.76        670.39        33.82 o                         
  10  52  -2        263.73        251.53        43.21 o                         
  12  52  -2         70.23         74.75        30.05 o                         
   0  54  -2       2643.23       2643.03        76.23 o                         
   2  54  -2         80.50         95.76        24.83 o                         
   4  54  -2        481.15        583.62        32.62 o                         
   6  54  -2        235.41        203.04        27.34 o                         
   8  54  -2        190.46        210.04        28.09 o                         
  10  54  -2         97.60        132.73        46.38 o                         
   2  56  -2        316.81        323.33        30.65 o                         
   4  56  -2        466.61        512.79        32.37 o                         
   6  56  -2        253.63        294.89        29.88 o                         
   8  56  -2         73.30        112.94        65.48 o                         
   0  58  -2       1034.14       1204.95        68.11 o                         
   2  58  -2       1041.43       1177.26        44.60 o                         
   4  58  -2         35.02         37.09        33.05 o                         
   1   1  -1      33640.50      35470.29       440.21 o                         
   3   1  -1       2464.98       2600.86        33.12 o                         
   5   1  -1      27728.95      29197.12       320.39 o                         
   7   1  -1       3474.77       3877.64        45.05 o                         
   9   1  -1        601.18        665.35        13.22 o                         
  11   1  -1       2672.14       3257.42        46.97 o                         
  13   1  -1        124.18         90.91        11.97 o                         
  15   1  -1       1300.03       1320.48        30.69 o                         
  17   1  -1        242.84        305.21        19.17 o                         
  19   1  -1       3991.42       3688.18        64.75 o                         
  21   1  -1          5.19         30.99        21.55 o                         
  23   1  -1       1014.23        973.06        44.88 o                         
  25   1  -1        678.07        790.48        47.10 o                         
   1   3  -1      18408.39      19544.34       253.88 o                         
   3   3  -1      85932.07      91578.14      1019.80 o                         
   5   3  -1       7140.34       8046.65        93.45 o                         
   7   3  -1      25721.73      27367.00       307.63 o                         
   9   3  -1      14155.13      15602.83       167.45 o                         
  11   3  -1       3731.43       3626.01        43.57 o                         
  13   3  -1       2814.95       2602.37        38.79 o                         
  15   3  -1        210.16        215.41        15.68 o                         
  17   3  -1       1455.36       1336.53        31.94 o                         
  19   3  -1       1466.01       1386.08        35.78 o                         
  21   3  -1         95.57         65.78        23.61 o                         
  23   3  -1        948.43        976.53        41.02 o                         
  25   3  -1        978.73        908.65        49.43 o                         
   1   5  -1      74327.08      76063.45      1025.43 o                         
   3   5  -1     191196.59     203575.00      2261.77 o                         
   5   5  -1      12671.46      12287.20       138.88 o                         
   7   5  -1      14225.77      14133.73       167.80 o                         
   9   5  -1      18589.09      19825.65       223.57 o                         
  11   5  -1       1507.37       1289.22        22.06 o                         
  13   5  -1       3918.25       3939.17        53.09 o                         
  15   5  -1       2349.23       2361.56        40.32 o                         
  17   5  -1       2615.41       2363.87        45.72 o                         
  19   5  -1       2448.07       2432.04        50.59 o                         
  21   5  -1       6402.85       6387.48       110.23 o                         
  23   5  -1        143.68        180.85        30.61 o                         
  25   5  -1        296.15        240.17        40.44 o                         
   1   7  -1      51263.98      54620.48       637.14 o                         
   3   7  -1     133891.94     145295.19      1387.80 o                         
   5   7  -1      24888.26      25485.69       259.30 o                         
   7   7  -1      13705.88      14692.91       157.58 o                         
   9   7  -1      23186.80      25594.48       271.46 o                         
  11   7  -1      14751.85      15120.32       163.27 o                         
  13   7  -1        398.38        412.98        18.74 o                         
  15   7  -1        929.39        969.57        26.12 o                         
  17   7  -1       1729.31       1780.40        36.38 o                         
  19   7  -1       2415.07       2323.37        51.92 o                         
  21   7  -1         73.13         42.11        23.02 o                         
  23   7  -1        527.59        480.65        32.84 o                         
  25   7  -1         35.80         27.29        35.71 o                         
   1   9  -1      25748.48      28443.36       311.48 o                         
   3   9  -1      53644.22      58452.20       644.62 o                         
   5   9  -1      40722.49      42654.48       396.77 o                         
   7   9  -1      18311.96      18919.28       185.29 o                         
   9   9  -1       3822.74       3245.85        38.81 o                         
  11   9  -1       3537.23       3781.89        46.02 o                         
  13   9  -1       5987.01       5891.53        77.20 o                         
  15   9  -1       6800.47       6565.96        85.03 o                         
  17   9  -1       1291.43       1115.79        31.35 o                         
  19   9  -1        134.21        160.89        21.58 o                         
  21   9  -1        165.41        194.30        25.47 o                         
  23   9  -1        574.23        598.53        36.34 o                         
  25   9  -1        367.23        362.43        39.08 o                         
   1  11  -1      24709.35      25127.30       276.59 o                         
   3  11  -1      44219.93      47729.04       502.58 o                         
   5  11  -1       8317.63       8096.55        85.44 o                         
   7  11  -1      12334.53      13785.58       137.63 o                         
   9  11  -1      12953.86      14540.67       143.29 o                         
  11  11  -1        240.95        199.36        13.37 o                         
  13  11  -1       6930.48       6790.34        82.20 o                         
  15  11  -1      14271.49      13695.71       178.70 o                         
  17  11  -1       1360.46       1159.23        32.26 o                         
  19  11  -1        781.99        697.37        29.57 o                         
  21  11  -1       1787.98       1505.15        43.32 o                         
  23  11  -1        859.34        788.42        39.30 o                         
  25  11  -1        215.77        217.15        39.04 o                         
   1  13  -1      21655.59      21884.92       222.70 o                         
   3  13  -1      12183.48      12360.40       139.63 o                         
   5  13  -1      61674.92      68711.43       724.05 o                         
   7  13  -1       9443.63       9180.05       101.40 o                         
   9  13  -1      13416.19      14677.08       143.31 o                         
  11  13  -1      11043.56      10902.69       127.20 o                         
  13  13  -1       3866.58       3842.15        53.13 o                         
  15  13  -1        510.48        619.84        22.99 o                         
  17  13  -1       7112.48       7297.32       108.63 o                         
  19  13  -1       1070.57       1229.44        35.60 o                         
  21  13  -1        524.71        520.26        36.30 o                         
  23  13  -1        286.41        359.82        31.48 o                         
  25  13  -1         50.33         46.61        35.28 o                         
   1  15  -1      32301.13      35725.86       345.03 o                         
   3  15  -1       4403.33       4362.27        55.10 o                         
   5  15  -1      12773.37      13974.32       141.73 o                         
   7  15  -1       8543.14       8560.09        99.94 o                         
   9  15  -1      15465.87      15926.07       181.41 o                         
  11  15  -1       7033.48       6541.44        79.35 o                         
  13  15  -1       4566.90       4490.66        56.76 o                         
  15  15  -1       1125.43       1086.91        41.27 o                         
  17  15  -1       3058.84       2979.86        50.59 o                         
  19  15  -1       1218.75       1157.40        36.11 o                         
  21  15  -1        983.86        973.13        34.34 o                         
  23  15  -1        546.66        621.08        43.37 o                         
   1  17  -1       8262.70       8723.24        86.34 o                         
   3  17  -1      24962.95      25650.73       297.28 o                         
   5  17  -1      38029.55      40007.43       425.67 o                         
   7  17  -1       8868.40       8634.85        95.59 o                         
   9  17  -1       1882.68       2030.88        34.11 o                         
  11  17  -1        975.48        897.49        25.94 o                         
  13  17  -1       4157.86       4048.29        56.68 o                         
  15  17  -1      14879.55      14573.37       203.09 o                         
  17  17  -1       2078.35       1972.60        48.05 o                         
  19  17  -1       1179.11       1182.35        42.38 o                         
  21  17  -1        551.62        515.69        36.59 o                         
  23  17  -1        436.53        458.68        41.77 o                         
   1  19  -1       3626.63       3213.11        40.57 o                         
   3  19  -1       8057.13       8127.21        99.02 o                         
   5  19  -1      11950.67      11775.52       140.99 o                         
   7  19  -1       1052.83        894.84        16.20 o                         
   9  19  -1       6250.59       6397.19        81.58 o                         
  11  19  -1       7865.05       7507.47        94.59 o                         
  13  19  -1       3391.87       3152.93        50.47 o                         
  15  19  -1       1500.71       1415.34        59.20 o                         
  17  19  -1       1840.59       1855.45        46.17 o                         
  19  19  -1       1406.07       1338.91        51.70 o                         
  21  19  -1       1266.16       1293.05        51.70 o                         
  23  19  -1        269.76        205.50        43.57 o                         
   1  21  -1      29569.16      32454.70       342.96 o                         
   3  21  -1       3148.21       3537.70        43.75 o                         
   5  21  -1       8609.48      10227.16       117.14 o                         
   7  21  -1       1402.12       1231.27        20.22 o                         
   9  21  -1      12999.37      13084.86       158.53 o                         
  11  21  -1      13274.63      12293.51       160.01 o                         
  13  21  -1       6090.70       6095.25        85.59 o                         
  15  21  -1        287.60        416.11        24.49 o                         
  17  21  -1        385.56        486.14        28.56 o                         
  19  21  -1       1426.50       1613.37        49.99 o                         
  21  21  -1          6.47         13.70        32.10 o                         
  23  21  -1        160.19        179.73        55.07 o                         
   1  23  -1      31617.48      32896.71       385.88 o                         
   3  23  -1       2245.47       1962.38        31.28 o                         
   5  23  -1       9052.82       9965.98       120.02 o                         
   7  23  -1       7547.54       7468.10        84.19 o                         
   9  23  -1      10261.23      10148.40       117.73 o                         
  11  23  -1       1981.05       1929.64        34.24 o                         
  13  23  -1      13912.50      13839.48       179.40 o                         
  15  23  -1       2038.81       2046.34        46.32 o                         
  17  23  -1       1631.81       1543.04        46.50 o                         
  19  23  -1        229.22        292.52        29.49 o                         
  21  23  -1        114.70        125.76        38.50 o                         
  23  23  -1        760.18        783.00        72.75 o                         
   1  25  -1       4028.77       3953.39        49.08 o                         
   3  25  -1      19892.08      21258.91       227.51 o                         
   5  25  -1      11021.21      11104.19       126.82 o                         
   7  25  -1       5274.75       4945.67        58.14 o                         
   9  25  -1       8888.96       8306.20       102.14 o                         
  11  25  -1       3193.92       2937.85        46.38 o                         
  13  25  -1       4167.86       3978.43        60.57 o                         
  15  25  -1         23.42          7.55        18.75 o                         
  17  25  -1        684.14        664.09        32.65 o                         
  19  25  -1        294.02        342.38        30.88 o                         
  21  25  -1        106.59         81.05        38.91 o                         
   1  27  -1       1123.95       1114.62        17.94 o                         
   3  27  -1       2806.85       2734.71        36.07 o                         
   5  27  -1       2855.57       2405.77        34.33 o                         
   7  27  -1      11894.74      12508.25       135.57 o                         
   9  27  -1      10622.97      10397.57       121.20 o                         
  11  27  -1       5331.40       5181.87        73.35 o                         
  13  27  -1       4853.86       4926.00        70.66 o                         
  15  27  -1       1226.61       1241.05        33.88 o                         
  17  27  -1       1566.60       1497.38        44.96 o                         
  19  27  -1         57.03         67.42        32.07 o                         
  21  27  -1        618.41        607.56        49.12 o                         
   1  29  -1        849.51        651.73        14.21 o                         
   3  29  -1       4797.54       4696.87        83.76 o                         
   5  29  -1       5563.64       5837.43        96.67 o                         
   7  29  -1       1250.60       1393.90        25.76 o                         
   9  29  -1       2195.01       1920.70        38.73 o                         
  11  29  -1       6762.98       6128.66        84.77 o                         
  13  29  -1       1866.23       1868.23        37.16 o                         
  15  29  -1        555.48        503.57        23.70 o                         
  17  29  -1        712.43        608.05        39.33 o                         
  19  29  -1        218.96        161.42        34.38 o                         
  21  29  -1         79.63        123.78        41.91 o                         
   1  31  -1         55.62         34.20         7.93 o                         
   3  31  -1       7101.10       6801.46        80.11 o                         
   5  31  -1        505.77        497.67        18.97 o                         
   7  31  -1       2281.35       2182.92        34.80 o                         
   9  31  -1      10254.58       9617.40       113.05 o                         
  11  31  -1        157.85        159.77        14.83 o                         
  13  31  -1       1231.74       1293.73        31.49 o                         
  15  31  -1        107.56        104.66        20.96 o                         
  17  31  -1        790.24        735.70        54.89 o                         
  19  31  -1        229.39        151.53        35.17 o                         
  21  31  -1        839.48        921.16        73.78 o                         
   1  33  -1       2143.41       2037.97        35.80 o                         
   3  33  -1        819.33        699.99        22.40 o                         
   5  33  -1       4410.32       3997.73        51.42 o                         
   7  33  -1       4840.71       4605.27        61.97 o                         
   9  33  -1       2286.62       2123.17        43.49 o                         
  11  33  -1       2576.03       2470.31        44.24 o                         
  13  33  -1       1904.10       1714.03        41.26 o                         
  15  33  -1        239.05        212.65        23.15 o                         
  17  33  -1       2266.91       2367.83        74.37 o                         
  19  33  -1        434.61        519.49        43.07 o                         
  21  33  -1        996.25        924.15       122.67 o                         
   1  35  -1       3654.75       3571.92        52.95 o                         
   3  35  -1       4133.59       3888.22        50.22 o                         
   5  35  -1       3933.74       3826.99        57.37 o                         
   7  35  -1         47.92         45.45        13.03 o                         
   9  35  -1        920.14        864.82        22.02 o                         
  11  35  -1        408.44        331.60        22.55 o                         
  13  35  -1        409.56        374.64        24.36 o                         
  15  35  -1       1175.50       1234.47        37.39 o                         
  17  35  -1        517.13        516.89        38.69 o                         
  19  35  -1       1407.43       1460.17        63.47 o                         
   1  37  -1       1573.48       1513.95        29.72 o                         
   3  37  -1       2229.84       2207.71        37.11 o                         
   5  37  -1        620.07        662.01        23.96 o                         
   7  37  -1       4589.09       4383.60        61.95 o                         
   9  37  -1       1017.98       1188.47        34.25 o                         
  11  37  -1        339.35        298.38        19.56 o                         
  13  37  -1       3516.96       3421.86        65.52 o                         
  15  37  -1       2137.40       2248.39        53.44 o                         
  17  37  -1         66.87         62.32        32.21 o                         
  19  37  -1        318.57        403.32        43.79 o                         
   1  39  -1       9711.51       9719.90       127.60 o                         
   3  39  -1       2115.66       1793.28        34.12 o                         
   5  39  -1      14548.29      13996.30       183.33 o                         
   7  39  -1        903.99        823.28        23.41 o                         
   9  39  -1       1720.59       1699.80        40.86 o                         
  11  39  -1       1489.08       1454.36        35.29 o                         
  13  39  -1        508.84        598.60        27.01 o                         
  15  39  -1        847.66       1013.19        36.71 o                         
  17  39  -1        131.51        154.59        35.35 o                         
  19  39  -1        848.34        921.09        66.40 o                         
   1  41  -1       8753.70       9134.65       123.02 o                         
   3  41  -1       2862.24       2741.17        46.71 o                         
   5  41  -1       2508.97       2446.58        42.34 o                         
   7  41  -1       1708.49       1442.69        39.22 o                         
   9  41  -1       2452.07       2279.69        43.27 o                         
  11  41  -1       1828.59       1877.00        48.15 o                         
  13  41  -1        383.36        334.33        23.03 o                         
  15  41  -1         55.16         48.99        23.58 o                         
  17  41  -1       1074.58       1207.09        56.84 o                         
   1  43  -1       4981.02       5141.06        75.52 o                         
   3  43  -1         38.23         35.38        13.50 o                         
   5  43  -1       7047.66       7062.98        98.15 o                         
   7  43  -1       1074.94        937.24        33.29 o                         
   9  43  -1       1237.54       1276.25        35.31 o                         
  11  43  -1       1430.25       1392.23        34.48 o                         
  13  43  -1        570.52        501.71        27.46 o                         
  15  43  -1       3616.30       3910.10       127.28 o                         
  17  43  -1        929.04       1019.77        55.48 o                         
   1  45  -1       2534.87       2618.56        68.20 o                         
   3  45  -1       4130.59       4114.92        64.36 o                         
   5  45  -1        613.59        691.43        28.98 o                         
   7  45  -1       2795.06       2829.87        60.13 o                         
   9  45  -1         14.15         29.46        26.12 o                         
  11  45  -1        477.08        461.19        22.43 o                         
  13  45  -1        400.48        427.52        26.07 o                         
  15  45  -1       1496.50       1768.79        70.91 o                         
  17  45  -1        710.84        801.47        85.87 o                         
   1  47  -1       1089.31       1081.54        33.23 o                         
   3  47  -1       2064.13       2152.06        42.53 o                         
   5  47  -1        580.87        579.27        25.92 o                         
   7  47  -1        403.38        466.47        27.99 o                         
   9  47  -1        622.41        687.37        35.18 o                         
  11  47  -1       2265.13       2416.53        45.96 o                         
  13  47  -1        511.55        495.23        28.89 o                         
  15  47  -1        827.27        866.60        39.84 o                         
   1  49  -1       1432.04       1466.36        35.45 o                         
   3  49  -1       6126.98       6332.81        92.35 o                         
   5  49  -1         67.33        110.00        16.99 o                         
   7  49  -1       1843.94       1840.63        43.30 o                         
   9  49  -1        595.39        646.46        39.43 o                         
  11  49  -1        973.70        921.34        47.14 o                         
  13  49  -1        314.03        419.65        27.44 o                         
   1  51  -1        478.52        511.17        32.13 o                         
   3  51  -1       1123.82       1241.60        42.83 o                         
   5  51  -1        451.00        392.96        22.04 o                         
   7  51  -1       1044.36       1124.80        43.28 o                         
   9  51  -1       1313.20       1278.99        51.82 o                         
  11  51  -1        878.03        960.65        53.36 o                         
  13  51  -1        275.30        369.60        49.39 o                         
   1  53  -1         73.77         93.49        19.52 o                         
   3  53  -1        236.74        288.65        22.20 o                         
   5  53  -1       2504.24       2753.88        53.38 o                         
   7  53  -1        126.85        131.19        33.56 o                         
   9  53  -1        169.60        152.66        39.23 o                         
  11  53  -1        371.95        443.66        49.45 o                         
   1  55  -1       1271.40       1354.97        38.51 o                         
   3  55  -1        231.22        248.44        23.84 o                         
   5  55  -1        262.10        334.94        24.21 o                         
   7  55  -1        983.02       1059.45        54.23 o                         
   9  55  -1         29.66         83.88        42.78 o                         
   1  57  -1        417.65        541.97        30.27 o                         
   3  57  -1        692.51        723.50        34.21 o                         
   5  57  -1         98.69         86.44        24.68 o                         
   7  57  -1        446.24        358.74        83.26 o                         
   1  59  -1        248.18        200.23        30.47 o                         
   3  59  -1        306.29        355.46        39.38 o                         
   5  59  -1         47.12         85.87       114.50 o                         
   4   0   0     279687.94     297311.19      5174.72 o                         
   8   0   0       1927.80       1771.57        33.20 o                         
  12   0   0       7501.12       8049.74       163.88 o                         
  16   0   0        177.08        182.95        22.21 o                         
  20   0   0        354.38        392.98        52.65 o                         
  24   0   0       1197.20       1157.98        72.69 o                         
   2   2   0      39692.72      43942.23       509.93 o                         
   4   2   0     285927.56     299246.66      3292.89 o                         
   6   2   0      36714.66      40055.64       422.00 o                         
   8   2   0      11067.66      12405.94       122.56 o                         
  10   2   0      13048.99      13514.59       139.87 o                         
  12   2   0         19.59         23.88         9.42 o                         
  14   2   0         81.97         50.08        12.54 o                         
  16   2   0       4361.90       3935.60        60.11 o                         
  18   2   0       8133.32       8351.09       114.71 o                         
  20   2   0        702.66        740.15        34.97 o                         
  22   2   0       2799.84       2529.66        56.70 o                         
  24   2   0        294.86        255.84        35.70 o                         
   0   4   0      50050.40      50056.99       872.01 o                         
   2   4   0      13320.11      14708.55       171.44 o                         
   4   4   0     112312.52     120004.92      1320.90 o                         
   6   4   0     128580.58     136930.66      1436.46 o                         
   8   4   0      10026.82      11617.34       124.85 o                         
  10   4   0      41094.16      46558.98       452.16 o                         
  12   4   0         80.54        119.80        14.16 o                         
  14   4   0        489.31        568.79        19.58 o                         
  16   4   0       1233.41       1030.07        26.74 o                         
  18   4   0       1040.24       1172.60        31.85 o                         
  20   4   0        824.96        980.48        35.94 o                         
  22   4   0         51.36         24.68        24.99 o                         
  24   4   0        511.39        496.26        35.95 o                         
   2   6   0      31700.08      34642.82       402.25 o                         
   4   6   0      20493.29      21871.30       211.99 o                         
   6   6   0      90787.34     100292.05      1104.31 o                         
   8   6   0      42177.91      45735.42       461.84 o                         
  10   6   0       1009.74        923.93        17.17 o                         
  12   6   0      12001.31      12168.44       127.37 o                         
  14   6   0       5808.08       5535.84        77.13 o                         
  16   6   0       2639.33       2298.65        40.87 o                         
  18   6   0       3610.50       3505.50        57.58 o                         
  20   6   0         38.29         29.84        21.49 o                         
  22   6   0        706.27        669.50        34.14 o                         
  24   6   0        221.49        258.70        33.53 o                         
   0   8   0       2469.18       2564.54        47.03 o                         
   2   8   0       1692.92       1973.99        28.24 o                         
   4   8   0     375258.66     384002.03      3880.00 o                         
   6   8   0      33582.26      37251.28       336.10 o                         
   8   8   0      16299.74      16707.46       171.06 o                         
  10   8   0      24991.39      28032.00       274.10 o                         
  12   8   0       7080.73       7243.56        81.54 o                         
  14   8   0        590.14        715.50        20.48 o                         
  16   8   0          8.66         25.74        14.58 o                         
  18   8   0       4638.58       4233.82        70.22 o                         
  20   8   0        125.26        114.37        22.21 o                         
  22   8   0        765.59        839.72        39.34 o                         
  24   8   0        300.44        409.43        35.12 o                         
   2  10   0      13447.13      14210.55       189.00 o                         
   4  10   0     102180.73     109794.60      1151.54 o                         
   6  10   0      37696.47      40105.69       388.92 o                         
   8  10   0       6231.33       6670.08        67.66 o                         
  10  10   0       4855.79       4829.44        50.98 o                         
  12  10   0      13482.82      13727.73       137.73 o                         
  14  10   0       3837.63       3797.35        53.63 o                         
  16  10   0       2681.94       2520.22        46.65 o                         
  18  10   0         12.59         22.43        18.07 o                         
  20  10   0         39.10         54.13        21.78 o                         
  22  10   0        480.17        508.65        30.74 o                         
  24  10   0        128.60        171.94        32.91 o                         
   0  12   0       1077.83       1052.39        25.30 o                         
   2  12   0         15.31          7.40         3.44 o                         
   4  12   0       3226.83       3145.85        39.97 o                         
   6  12   0      34007.79      37095.92       374.78 o                         
   8  12   0      24578.79      27628.79       269.56 o                         
  10  12   0      31623.45      31303.40       294.36 o                         
  12  12   0        739.69        862.69        15.72 o                         
  14  12   0      29109.66      30719.03       363.92 o                         
  16  12   0       4986.34       5154.00        75.19 o                         
  18  12   0        409.56        410.87        24.67 o                         
  20  12   0       2801.81       2537.79        56.45 o                         
  22  12   0        129.14        145.01        26.01 o                         
  24  12   0        595.61        633.39        37.23 o                         
   2  14   0       4264.44       4769.54        61.61 o                         
   4  14   0         96.29        111.83         6.52 o                         
   6  14   0          1.45         24.05         4.03 o                         
   8  14   0        124.31         97.66         6.36 o                         
  10  14   0       8577.74       8493.04        94.12 o                         
  12  14   0       1490.46       1237.63        18.93 o                         
  14  14   0        696.77        746.71        21.44 o                         
  16  14   0       1633.72       1472.24        32.09 o                         
  18  14   0         22.72         72.04        17.88 o                         
  20  14   0        222.88        339.13        24.95 o                         
  22  14   0        101.49         68.08        31.59 o                         
  24  14   0       1696.88       1781.53        51.79 o                         
   0  16   0        120.73         71.22         6.44 o                         
   2  16   0          2.31         39.28        10.52 o                         
   4  16   0      20811.75      23780.33       296.01 o                         
   6  16   0       7520.16       8135.20        85.26 o                         
   8  16   0       2154.79       2578.02        32.08 o                         
  10  16   0        147.18        207.65        10.01 o                         
  12  16   0       3689.65       3816.22        50.10 o                         
  14  16   0       3761.35       3763.72        61.49 o                         
  16  16   0       1690.01       1768.02        34.38 o                         
  18  16   0       3039.93       2977.57        54.36 o                         
  20  16   0       4257.26       4307.77        78.93 o                         
  22  16   0        773.45        708.47        41.36 o                         
  24  16   0        129.42        105.53        40.87 o                         
   2  18   0       9752.70      10032.00       119.17 o                         
   4  18   0      77313.06      87981.38      1022.00 o                         
   6  18   0       1460.71       1737.41        23.20 o                         
   8  18   0      25603.45      28673.14       291.56 o                         
  10  18   0        713.08        523.11        14.26 o                         
  12  18   0       4619.41       4350.50        58.95 o                         
  14  18   0      11811.28      11504.97       151.39 o                         
  16  18   0        145.74        131.63        19.84 o                         
  18  18   0        749.83        983.90        45.11 o                         
  20  18   0       1057.16       1105.08        47.36 o                         
  22  18   0        943.00        958.78        49.99 o                         
  24  18   0        446.36        513.77        51.98 o                         
   0  20   0      46020.82      47372.17       675.26 o                         
   2  20   0       1632.66       1493.94        24.96 o                         
   4  20   0      13846.14      15322.04       192.45 o                         
   6  20   0       5117.61       4872.66        59.21 o                         
   8  20   0       1496.54       1014.40        18.70 o                         
  10  20   0      18980.50      18808.01       213.21 o                         
  12  20   0       6898.48       6572.70        84.60 o                         
  14  20   0       1813.18       1806.19        49.75 o                         
  16  20   0       3585.04       3264.99        63.44 o                         
  18  20   0      11089.11      10687.28       184.56 o                         
  20  20   0        785.29        807.80        42.44 o                         
  22  20   0        189.30        143.77        38.31 o                         
  24  20   0         73.06         45.29        56.06 o                         
   2  22   0       1028.98        976.68        18.21 o                         
   4  22   0       1467.28       1348.26        24.39 o                         
   6  22   0         25.10         29.25         7.83 o                         
   8  22   0          0.79         16.71         6.12 o                         
  10  22   0       8999.60       9003.60       118.29 o                         
  12  22   0        720.75        608.90        19.20 o                         
  14  22   0      34923.58      35311.34       418.14 o                         
  16  22   0       2557.22       2769.20        56.97 o                         
  18  22   0        648.83        542.02        31.03 o                         
  20  22   0        314.99        307.50        34.32 o                         
  22  22   0         58.07        120.80        38.70 o                         
   0  24   0       2564.58       2176.62        40.17 o                         
   2  24   0       4930.93       4792.05        60.98 o                         
   4  24   0       1591.29       1787.99        26.89 o                         
   6  24   0      29199.84      28967.86       341.06 o                         
   8  24   0       4696.86       4905.32        54.66 o                         
  10  24   0      12287.81      11783.80       152.65 o                         
  12  24   0       1682.53       1566.74        31.88 o                         
  14  24   0       2953.58       2777.35        44.43 o                         
  16  24   0        316.60        353.98        25.03 o                         
  18  24   0         36.88         67.88        25.21 o                         
  20  24   0          3.98         -4.02        28.50 o                         
  22  24   0        317.42        300.19        42.07 o                         
   2  26   0       5853.39       5292.41        69.66 o                         
   4  26   0      10347.95      10590.75       128.39 o                         
   6  26   0       1527.13       1594.93        29.07 o                         
   8  26   0       1275.50       1127.85        17.87 o                         
  10  26   0      25132.50      24136.72       304.66 o                         
  12  26   0      10775.35      10413.18       129.88 o                         
  14  26   0       1641.24       1816.40        35.24 o                         
  16  26   0         12.80         29.32        21.16 o                         
  18  26   0          5.76          8.63        23.76 o                         
  20  26   0         49.53         99.82        31.33 o                         
  22  26   0         12.86          2.00        39.76 o                         
   0  28   0      75981.27      76364.83      1192.14 o                         
   2  28   0       5781.48       6173.69        73.10 o                         
   4  28   0        734.71        863.70        16.75 o                         
   6  28   0       8025.87       7054.08        89.15 o                         
   8  28   0      20155.25      19655.64       202.80 o                         
  10  28   0       2659.75       2653.23        40.41 o                         
  12  28   0         34.13         49.66        13.14 o                         
  14  28   0         23.61         50.87        15.74 o                         
  16  28   0        148.12         89.37        21.85 o                         
  18  28   0          1.74         17.88        25.66 o                         
  20  28   0        167.09        155.96        32.60 o                         
  22  28   0        313.77        223.82        43.28 o                         
   2  30   0       2056.86       1952.21        27.49 o                         
   4  30   0      28934.96      27878.27       312.00 o                         
   6  30   0       6096.62       5848.49        76.53 o                         
   8  30   0       2050.13       1877.77        30.71 o                         
  10  30   0        956.72        952.37        27.97 o                         
  12  30   0        879.39        947.56        25.06 o                         
  14  30   0        266.22        310.07        19.34 o                         
  16  30   0         17.09         31.99        20.97 o                         
  18  30   0       6449.19       6940.58       118.78 o                         
  20  30   0        130.45        143.35        33.60 o                         
  22  30   0        441.63        376.20       106.32 o                         
   0  32   0         77.26         25.80        10.82 o                         
   2  32   0      31458.86      30559.63       341.35 o                         
   4  32   0       3615.22       3407.81        51.06 o                         
   6  32   0       2569.36       2393.45        36.35 o                         
   8  32   0       6908.66       6731.83        82.83 o                         
  10  32   0          5.93         22.48        11.96 o                         
  12  32   0       1102.03       1069.14        30.13 o                         
  14  32   0       4628.33       4387.60        64.20 o                         
  16  32   0        349.47        373.19        26.44 o                         
  18  32   0         10.40          7.05        26.43 o                         
  20  32   0        194.33        292.84        42.38 o                         
   2  34   0       5947.71       5595.67        68.10 o                         
   4  34   0        399.65        433.19        18.76 o                         
   6  34   0       6888.06       6052.79        71.42 o                         
   8  34   0       1554.10       1288.53        26.51 o                         
  10  34   0       6265.48       6253.15        78.68 o                         
  12  34   0          0.55         20.89        14.83 o                         
  14  34   0          3.20         17.91        16.58 o                         
  16  34   0       2850.56       3033.76        64.38 o                         
  18  34   0        242.02        258.72        36.17 o                         
  20  34   0        738.56        732.70        75.17 o                         
   0  36   0       2749.28       2759.70        89.71 o                         
   2  36   0       1798.20       1506.16        28.68 o                         
   4  36   0       2698.31       2567.15        40.48 o                         
   6  36   0       1818.29       1513.67        26.05 o                         
   8  36   0       9165.65       8425.82        97.56 o                         
  10  36   0        299.90        306.89        15.27 o                         
  12  36   0       1722.71       1842.26        36.43 o                         
  14  36   0         80.08        120.13        18.51 o                         
  16  36   0        256.13        190.49        29.53 o                         
  18  36   0       1160.57       1075.77        59.52 o                         
  20  36   0       1304.69       1302.60        66.36 o                         
   2  38   0         47.97        112.27        12.51 o                         
   4  38   0      11124.98      10541.94       132.03 o                         
   6  38   0        259.09        291.67        18.02 o                         
   8  38   0       3784.28       3250.64        45.33 o                         
  10  38   0       3357.69       3409.02        49.35 o                         
  12  38   0          8.02         13.37        15.54 o                         
  14  38   0        283.79        303.34        21.53 o                         
  16  38   0        185.48        242.86        34.69 o                         
  18  38   0       1367.92       1274.87        59.06 o                         
   0  40   0       3574.94       3270.00        75.87 o                         
   2  40   0       3030.30       2897.76        46.06 o                         
   4  40   0         51.19         73.03        10.65 o                         
   6  40   0       2818.42       2984.25        46.28 o                         
   8  40   0         18.49         20.73        13.34 o                         
  10  40   0         61.04         85.97        13.71 o                         
  12  40   0        150.27        166.97        17.80 o                         
  14  40   0         95.79         53.80        20.67 o                         
  16  40   0         63.76         24.06        30.60 o                         
  18  40   0        935.45       1111.58        72.01 o                         
   2  42   0         72.60         99.79        13.29 o                         
   4  42   0       1807.68       1694.03        35.18 o                         
   6  42   0        155.05        129.90        17.33 o                         
   8  42   0       1182.82       1062.37        28.63 o                         
  10  42   0        766.80        809.94        34.53 o                         
  12  42   0       1715.70       1720.65        39.80 o                         
  14  42   0       1263.13       1470.09        41.94 o                         
  16  42   0          1.02          0.84        30.41 o                         
  18  42   0          0.29         18.65        45.40 o                         
   0  44   0       2047.24       1807.95        51.17 o                         
   2  44   0         84.21         60.11        13.44 o                         
   4  44   0        320.31        320.31        17.00 o                         
   6  44   0       1107.83       1038.51        27.49 o                         
   8  44   0         24.45         36.17        21.94 o                         
  10  44   0        226.28        199.55        24.99 o                         
  12  44   0       1789.43       1922.47        43.49 o                         
  14  44   0        161.89        210.18        25.77 o                         
  16  44   0        151.51        178.17        32.06 o                         
   2  46   0         51.61         48.64        14.36 o                         
   4  46   0        777.37        681.51        26.49 o                         
   6  46   0        124.58        132.46        20.27 o                         
   8  46   0       2596.31       2574.51        60.08 o                         
  10  46   0        280.43        363.98        35.87 o                         
  12  46   0        453.12        405.46        24.45 o                         
  14  46   0        532.64        526.01        29.95 o                         
  16  46   0        116.94        118.78        33.69 o                         
   0  48   0         10.64         18.68        21.54 o                         
   2  48   0          1.93          9.20        14.69 o                         
   4  48   0       1516.59       1449.00        33.24 o                         
   6  48   0        962.77       1061.23        36.41 o                         
   8  48   0        514.64        681.46        57.92 o                         
  10  48   0       1516.92       1409.04        54.23 o                         
  12  48   0        518.94        562.38        35.01 o                         
  14  48   0        848.75        794.22        35.46 o                         
   2  50   0        150.99        140.01        18.29 o                         
   4  50   0       1362.09       1437.70        34.74 o                         
   6  50   0          0.03          3.87        15.99 o                         
   8  50   0          0.67         21.77        31.79 o                         
  10  50   0         54.65         84.97        37.86 o                         
  12  50   0        344.36        426.29        44.55 o                         
  14  50   0        865.87        915.64        38.02 o                         
   0  52   0        217.75        191.56        30.22 o                         
   2  52   0       2161.05       2224.01        48.81 o                         
   4  52   0        459.33        537.11        26.60 o                         
   6  52   0       1383.96       1413.78        47.97 o                         
   8  52   0        861.49        981.33        50.78 o                         
  10  52   0        604.65        581.17        46.32 o                         
  12  52   0        207.67        263.00        47.42 o                         
   2  54   0       1316.02       1536.37        43.79 o                         
   4  54   0        614.03        606.72        31.09 o                         
   6  54   0       2898.70       3147.09        74.43 o                         
   8  54   0        210.47        224.05        42.20 o                         
  10  54   0        311.85        303.04        44.79 o                         
   0  56   0       1648.43       1733.90        93.51 o                         
   2  56   0        362.65        489.18        31.37 o                         
   4  56   0        762.49        871.35        36.08 o                         
   6  56   0        394.27        449.43        48.71 o                         
   8  56   0       1705.42       1732.58        78.48 o                         
   2  58   0         44.80         70.22        28.92 o                         
   4  58   0       1443.58       1596.63        73.15 o                         
   0  60   0       1448.97       1614.96        86.81 o                         
   2  60   0         58.66         97.22        40.60 o                         
   1   1   1      33492.12      35968.61       332.77 o                         
   3   1   1       2671.95       2812.82        26.68 o                         
   5   1   1      27205.29      28831.64       261.81 o                         
   7   1   1       3622.81       4043.93        38.26 o                         
   9   1   1        574.32        671.51        11.10 o                         
  11   1   1       2637.15       3232.09        33.28 o                         
  13   1   1        150.12        126.89        12.09 o                         
  15   1   1       1263.32       1261.74        30.32 o                         
  17   1   1        234.98        265.46        19.12 o                         
  19   1   1       3949.57       3617.96        60.27 o                         
  21   1   1          6.75         36.30        21.85 o                         
  23   1   1        997.32        976.58        45.28 o                         
  25   1   1        696.05        734.11        46.75 o                         
   1   3   1      17835.18      19082.80       202.85 o                         
   3   3   1      86095.34      93497.38       861.88 o                         
   5   3   1       7335.72       8493.59        81.97 o                         
   7   3   1      26177.87      27972.76       259.79 o                         
   9   3   1      13867.96      15578.29       143.07 o                         
  11   3   1       3641.76       3543.07        39.62 o                         
  13   3   1       2724.81       2527.82        38.36 o                         
  15   3   1        223.03        230.51        16.17 o                         
  17   3   1       1471.94       1334.98        31.98 o                         
  19   3   1       1496.27       1497.40        36.57 o                         
  21   3   1         98.82         93.34        23.94 o                         
  23   3   1        964.11        990.24        41.22 o                         
  25   3   1        970.49        911.88        48.98 o                         
   1   5   1      74924.67      79114.68       783.69 o                         
   3   5   1     190034.66     201127.61      1818.55 o                         
   5   5   1      12626.65      12484.28       126.59 o                         
   7   5   1      14010.95      14179.33       134.18 o                         
   9   5   1      18697.81      20028.38       195.56 o                         
  11   5   1       1632.08       1405.35        39.18 o                         
  13   5   1       3818.09       3800.76        53.08 o                         
  15   5   1       2328.06       2333.82        40.96 o                         
  17   5   1       2535.46       2315.59        42.34 o                         
  19   5   1       2521.09       2382.43        47.37 o                         
  21   5   1       6434.86       6474.76       102.68 o                         
  23   5   1        148.52        203.60        37.53 o                         
  25   5   1        297.79        227.10        44.80 o                         
   1   7   1      50736.36      55138.92       530.50 o                         
   3   7   1     132565.98     142356.09      1290.87 o                         
   5   7   1      25105.50      25784.32       240.04 o                         
   7   7   1      13705.45      14726.09       139.09 o                         
   9   7   1      23141.65      25422.21       248.88 o                         
  11   7   1      14816.04      15058.91       155.99 o                         
  13   7   1        372.56        395.23        27.20 o                         
  15   7   1        906.45        946.89        25.25 o                         
  17   7   1       1727.30       1787.60        46.43 o                         
  19   7   1       2443.43       2408.13        49.09 o                         
  21   7   1         68.71         65.38        23.77 o                         
  23   7   1        543.57        435.73        32.36 o                         
  25   7   1         34.81         34.38        36.69 o                         
   1   9   1      25492.37      28088.65       263.42 o                         
   3   9   1      53273.80      58458.61       564.09 o                         
   5   9   1      40487.41      42472.74       383.74 o                         
   7   9   1      18209.95      18918.87       166.94 o                         
   9   9   1       3831.61       3262.73        35.24 o                         
  11   9   1       3573.09       3827.40        43.64 o                         
  13   9   1       5990.29       6020.88        73.63 o                         
  15   9   1       6628.86       6420.44        85.06 o                         
  17   9   1       1336.42       1153.43        35.01 o                         
  19   9   1        132.92        179.68        22.26 o                         
  21   9   1        173.54        226.92        25.15 o                         
  23   9   1        598.17        718.80        49.42 o                         
  25   9   1        374.59        379.12        42.13 o                         
   1  11   1      24560.04      24955.87       233.87 o                         
   3  11   1      43898.70      47807.62       481.03 o                         
   5  11   1       8646.47       8392.11        82.16 o                         
   7  11   1      12607.19      14127.86       127.92 o                         
   9  11   1      12709.35      14417.15       128.90 o                         
  11  11   1        243.87        203.36         8.99 o                         
  13  11   1       6917.80       6793.23        74.79 o                         
  15  11   1      14268.52      13853.60       179.03 o                         
  17  11   1       1409.67       1244.81        44.14 o                         
  19  11   1        775.48        699.53        28.81 o                         
  21  11   1       1835.19       1569.82        42.33 o                         
  23  11   1        863.97        765.18        38.16 o                         
  25  11   1        208.46        171.81        52.25 o                         
   1  13   1      22110.05      22150.71       193.14 o                         
   3  13   1      12475.75      12583.92       127.47 o                         
   5  13   1      61781.59      68988.33       665.79 o                         
   7  13   1       9686.30       9476.62        90.31 o                         
   9  13   1      13042.15      14331.60       129.04 o                         
  11  13   1      11181.01      11225.13       111.70 o                         
  13  13   1       3947.37       3885.46        48.67 o                         
  15  13   1        503.15        630.87        45.62 o                         
  17  13   1       7205.95       7303.91       117.18 o                         
  19  13   1       1093.68       1171.80        41.05 o                         
  21  13   1        502.90        481.23        34.40 o                         
  23  13   1        295.08        336.48        30.50 o                         
  25  13   1         51.23         68.44        53.12 o                         
   1  15   1      32233.91      35473.30       310.77 o                         
   3  15   1       4502.52       4476.08        45.32 o                         
   5  15   1      12597.31      13702.89       131.29 o                         
   7  15   1       8818.49       8866.32        87.75 o                         
   9  15   1      15646.41      16091.68       152.67 o                         
  11  15   1       7132.43       6733.11        76.29 o                         
  13  15   1       4636.01       4482.26        53.66 o                         
  15  15   1       1173.32       1128.28        27.18 o                         
  17  15   1       3139.14       3114.32        52.36 o                         
  19  15   1       1241.41       1164.60        36.42 o                         
  21  15   1        983.74        989.02        35.08 o                         
  23  15   1        550.49        656.81        36.40 o                         
   1  17   1       8154.18       8644.32        77.54 o                         
   3  17   1      24673.69      25150.12       268.99 o                         
   5  17   1      38569.11      40599.73       377.32 o                         
   7  17   1       9019.91       8742.00        97.28 o                         
   9  17   1       1865.47       2050.87        24.21 o                         
  11  17   1        985.94        914.64        20.77 o                         
  13  17   1       4248.77       4059.07        53.46 o                         
  15  17   1      14956.58      14538.69       202.87 o                         
  17  17   1       2052.74       1994.81        45.11 o                         
  19  17   1       1164.09       1244.08        47.02 o                         
  21  17   1        559.41        506.45        48.55 o                         
  23  17   1        443.59        461.55        42.22 o                         
   1  19   1       3555.49       3135.27        33.87 o                         
   3  19   1       8101.99       8255.17        89.64 o                         
   5  19   1      11747.34      11742.61       112.67 o                         
   7  19   1       1041.27        885.06        13.90 o                         
   9  19   1       6312.79       6515.04        69.88 o                         
  11  19   1       7849.26       7466.76        89.57 o                         
  13  19   1       3506.46       3323.36        48.02 o                         
  15  19   1       1440.99       1364.59        37.62 o                         
  17  19   1       1788.97       1746.65        46.32 o                         
  19  19   1       1412.62       1343.85        48.97 o                         
  21  19   1       1266.01       1198.28        53.06 o                         
  23  19   1        265.63        230.60        42.98 o                         
   1  21   1      29295.57      32385.36       315.28 o                         
   3  21   1       3240.20       3597.72        42.76 o                         
   5  21   1       8679.22      10188.60       106.21 o                         
   7  21   1       1415.60       1241.89        20.77 o                         
   9  21   1      13262.07      13239.82       137.39 o                         
  11  21   1      13222.52      12518.25       151.97 o                         
  13  21   1       5958.19       6117.17        80.50 o                         
  15  21   1        273.34        393.98        29.17 o                         
  17  21   1        379.57        528.07        29.90 o                         
  19  21   1       1428.89       1648.74        48.55 o                         
  21  21   1          4.47         20.21        33.57 o                         
  23  21   1        153.18        101.65        43.50 o                         
   1  23   1      31482.07      32940.22       320.60 o                         
   3  23   1       2284.32       1993.91        23.71 o                         
   5  23   1       9000.31       9998.01       109.49 o                         
   7  23   1       7633.79       7676.12        77.82 o                         
   9  23   1      10311.10      10158.32       107.37 o                         
  11  23   1       2004.14       1988.33        32.82 o                         
  13  23   1      13875.86      13766.79       169.43 o                         
  15  23   1       2035.29       2034.57        46.35 o                         
  17  23   1       1607.44       1440.49        42.85 o                         
  19  23   1        206.03        283.71        29.58 o                         
  21  23   1        104.44         91.39        36.16 o                         
  23  23   1        768.08        772.09        53.16 o                         
   1  25   1       4066.94       4112.27        43.08 o                         
   3  25   1      20019.82      21284.70       201.21 o                         
   5  25   1      10877.91      10951.74       120.80 o                         
   7  25   1       5302.89       5068.79        53.56 o                         
   9  25   1       8755.85       8071.24        87.76 o                         
  11  25   1       3122.58       2904.65        46.50 o                         
  13  25   1       4270.92       3960.92        57.39 o                         
  15  25   1         17.43         25.33        19.65 o                         
  17  25   1        675.66        693.34        35.09 o                         
  19  25   1        286.58        314.46        30.86 o                         
  21  25   1        111.05         72.53        34.15 o                         
  23  25   1        502.24        431.09        71.73 o                         
   1  27   1       1138.59       1131.19        16.18 o                         
   3  27   1       2941.99       2778.45        34.98 o                         
   5  27   1       2823.08       2298.66        38.44 o                         
   7  27   1      11704.39      12328.19       124.87 o                         
   9  27   1      10558.36      10407.89       121.36 o                         
  11  27   1       5324.88       5199.90        69.95 o                         
  13  27   1       4750.63       4666.96        66.94 o                         
  15  27   1       1185.43       1179.89        35.41 o                         
  17  27   1       1589.66       1483.34        43.64 o                         
  19  27   1         56.84         52.42        28.02 o                         
  21  27   1        620.31        529.82        40.45 o                         
   1  29   1        876.97        701.85        12.74 o                         
   3  29   1       4727.06       4515.78        51.49 o                         
   5  29   1       5615.96       5861.76        64.65 o                         
   7  29   1       1230.90       1308.62        20.06 o                         
   9  29   1       2134.74       1950.12        29.27 o                         
  11  29   1       6627.18       6029.14        80.44 o                         
  13  29   1       1782.74       1808.81        34.89 o                         
  15  29   1        578.50        483.24        23.95 o                         
  17  29   1        731.20        676.99        34.79 o                         
  19  29   1        214.13        249.78        31.23 o                         
  21  29   1         86.37         85.22        34.64 o                         
   1  31   1         83.26         52.86         7.56 o                         
   3  31   1       7011.62       6681.19        73.35 o                         
   5  31   1        504.96        487.46        13.56 o                         
   7  31   1       2191.04       2116.43        27.28 o                         
   9  31   1      10103.19       9486.99       107.61 o                         
  11  31   1        147.63        161.12        14.45 o                         
  13  31   1       1243.45       1241.08        33.17 o                         
  15  31   1        107.22        128.84        19.04 o                         
  17  31   1        767.16        825.98        37.38 o                         
  19  31   1        227.50        166.98        31.78 o                         
  21  31   1        856.02        919.44        49.92 o                         
   1  33   1       2106.58       2061.53        29.31 o                         
   3  33   1        810.88        686.84        15.39 o                         
   5  33   1       4388.29       3939.92        46.73 o                         
   7  33   1       4684.47       4444.50        52.68 o                         
   9  33   1       2160.84       1972.15        30.35 o                         
  11  33   1       2666.78       2553.06        41.47 o                         
  13  33   1       1887.10       1736.74        35.89 o                         
  15  33   1        241.61        238.42        21.50 o                         
  17  33   1       2294.45       2278.72        56.25 o                         
  19  33   1        461.66        597.86        39.46 o                         
  21  33   1        988.84        920.11        68.28 o                         
   1  35   1       3587.11       3549.46        49.72 o                         
   3  35   1       4085.20       3828.39        45.85 o                         
   5  35   1       3760.60       3615.64        46.84 o                         
   7  35   1         60.60         75.30         8.70 o                         
   9  35   1        945.83        867.35        22.91 o                         
  11  35   1        396.18        333.26        17.62 o                         
  13  35   1        442.36        416.78        27.48 o                         
  15  35   1       1193.53       1281.78        34.22 o                         
  17  35   1        537.46        609.76        34.87 o                         
  19  35   1       1408.12       1398.62        52.97 o                         
   1  37   1       1598.06       1494.60        29.58 o                         
   3  37   1       2126.47       2105.91        36.97 o                         
   5  37   1        560.08        544.89        16.13 o                         
   7  37   1       4633.80       4432.88        54.00 o                         
   9  37   1       1036.51       1235.15        25.91 o                         
  11  37   1        368.16        325.08        18.34 o                         
  13  37   1       3570.56       3516.19        55.21 o                         
  15  37   1       2083.30       2208.96        44.67 o                         
  17  37   1         67.43         88.81        27.95 o                         
  19  37   1        314.98        347.19        38.56 o                         
   1  39   1       9463.40       9490.94       114.09 o                         
   3  39   1       2207.37       1851.95        29.80 o                         
   5  39   1      14668.63      14084.36       163.57 o                         
   7  39   1        948.32        852.28        25.93 o                         
   9  39   1       1796.18       1778.27        32.89 o                         
  11  39   1       1462.94       1480.21        32.35 o                         
  13  39   1        492.24        604.04        28.14 o                         
  15  39   1        850.26        989.36        33.15 o                         
  17  39   1        137.90        172.14        30.52 o                         
  19  39   1        846.26        798.98        54.57 o                         
   1  41   1       8856.47       9130.51       109.76 o                         
   3  41   1       2945.26       2882.47        42.40 o                         
   5  41   1       2480.21       2490.83        38.85 o                         
   7  41   1       1738.85       1579.04        34.36 o                         
   9  41   1       2502.15       2300.87        56.60 o                         
  11  41   1       1813.83       1890.16        37.66 o                         
  13  41   1        376.41        352.37        22.41 o                         
  15  41   1         51.71         45.99        21.80 o                         
  17  41   1       1081.18       1167.46        52.47 o                         
   1  43   1       5097.44       5129.68        84.41 o                         
   3  43   1         44.86         80.55        13.25 o                         
   5  43   1       6975.38       6945.22        92.41 o                         
   7  43   1       1040.12        937.28        29.97 o                         
   9  43   1       1253.96       1269.44        35.57 o                         
  11  43   1       1429.18       1465.60        33.17 o                         
  13  43   1        577.69        586.83        26.04 o                         
  15  43   1       3649.63       4026.60        92.08 o                         
  17  43   1        941.09       1046.63        55.11 o                         
   1  45   1       2552.69       2599.69        46.01 o                         
   3  45   1       4202.76       4217.13        66.03 o                         
   5  45   1        616.79        655.32        22.28 o                         
   7  45   1       2723.65       2700.22        49.54 o                         
   9  45   1         12.91         31.58        15.62 o                         
  11  45   1        468.78        444.03        22.08 o                         
  13  45   1        415.45        360.54        24.52 o                         
  15  45   1       1503.98       1795.10        50.36 o                         
  17  45   1        720.88        817.83        81.78 o                         
   1  47   1       1141.18       1088.19        31.90 o                         
   3  47   1       2018.87       2130.62        44.49 o                         
   5  47   1        551.34        542.82        22.23 o                         
   7  47   1        425.52        449.11        22.95 o                         
   9  47   1        625.21        771.48        37.25 o                         
  11  47   1       2263.78       2450.25        45.60 o                         
  13  47   1        525.33        540.15        29.91 o                         
  15  47   1        806.33        761.00        38.16 o                         
   1  49   1       1475.53       1499.82        39.93 o                         
   3  49   1       6191.28       6373.51       102.91 o                         
   5  49   1         67.44        130.85        17.59 o                         
   7  49   1       1868.89       1835.23        39.16 o                         
   9  49   1        595.88        620.08        38.54 o                         
  11  49   1        967.12        931.30        48.89 o                         
  13  49   1        300.90        386.67        39.72 o                         
   1  51   1        509.25        549.26        28.24 o                         
   3  51   1       1157.07       1265.67        40.53 o                         
   5  51   1        470.24        394.34        25.72 o                         
   7  51   1       1045.08       1120.26        46.35 o                         
   9  51   1       1313.89       1341.76        84.25 o                         
  11  51   1        884.91       1026.10        59.47 o                         
  13  51   1        279.15        359.83        31.70 o                         
   1  53   1         77.55        125.64        23.77 o                         
   3  53   1        251.64        270.73        25.50 o                         
   5  53   1       2550.56       2776.71        60.37 o                         
   7  53   1        133.52        168.96        24.01 o                         
   9  53   1        159.59        166.59        43.21 o                         
  11  53   1        368.29        371.75        52.25 o                         
   1  55   1       1256.21       1311.61        44.18 o                         
   3  55   1        230.49        265.02        27.12 o                         
   5  55   1        285.20        350.06        27.78 o                         
   7  55   1        955.46       1069.69        68.60 o                         
   9  55   1         28.17         -2.71        50.89 o                         
   1  57   1        425.54        553.60        33.17 o                         
   3  57   1        673.47        704.56        37.96 o                         
   5  57   1         95.25        101.74        28.21 o                         
   1  59   1        229.79        219.28        31.40 o                         
   3  59   1        316.06        426.49        46.39 o                         
   5  59   1         47.12        102.23       118.59 o                         
   2   0   2      52355.43      56682.89       694.85 o                         
   6   0   2      24565.42      27697.31       345.29 o                         
  10   0   2       7441.29       7247.52        92.84 o                         
  14   0   2       1056.89       1183.22        38.23 o                         
  18   0   2       1366.81       1254.22        45.83 o                         
  22   0   2       2897.90       2926.97       109.77 o                         
   0   2   2     128101.33     139996.86      1629.77 o                         
   2   2   2      40606.54      44671.12       401.22 o                         
   4   2   2       7409.55       7215.73        70.01 o                         
   6   2   2       8151.88       8214.70        79.28 o                         
   8   2   2       5655.32       5342.39        50.49 o                         
  10   2   2       2145.92       1835.77        21.82 o                         
  12   2   2       5586.63       5208.13        64.58 o                         
  14   2   2       6857.65       6493.79       115.49 o                         
  16   2   2        938.89        938.75        26.10 o                         
  18   2   2       1409.81       1361.43        34.22 o                         
  20   2   2       2788.95       2942.29        53.79 o                         
  22   2   2        120.68        129.58        27.06 o                         
  24   2   2        175.96        188.34        36.10 o                         
   2   4   2      21274.85      22079.64       225.25 o                         
   4   4   2      44544.58      47882.41       447.06 o                         
   6   4   2      12546.81      13624.82       129.27 o                         
   8   4   2       3655.63       4054.98        40.51 o                         
  10   4   2      12097.50      12942.69       119.63 o                         
  12   4   2       8344.85       8864.80        97.13 o                         
  14   4   2       4094.32       4267.35        62.27 o                         
  16   4   2       2947.83       2727.88        50.44 o                         
  18   4   2        247.05        303.76        21.15 o                         
  20   4   2        484.78        473.92        47.62 o                         
  22   4   2        454.95        444.21        31.75 o                         
  24   4   2        592.19        489.57        39.60 o                         
   0   6   2      35477.86      39894.43       624.69 o                         
   2   6   2     164145.41     175693.92      1696.10 o                         
   4   6   2       5021.55       4869.15        47.77 o                         
   6   6   2       6802.54       6949.12        67.35 o                         
   8   6   2      62719.95      72055.20       665.84 o                         
  10   6   2       3520.92       3373.09        33.67 o                         
  12   6   2       6411.98       7219.43        83.46 o                         
  14   6   2       3097.34       3038.01        45.48 o                         
  16   6   2       1791.97       1740.19        35.22 o                         
  18   6   2        518.60        486.27        32.65 o                         
  20   6   2        418.81        457.11        33.34 o                         
  22   6   2       3670.53       3521.81        68.80 o                         
  24   6   2        522.32        589.61        38.99 o                         
   2   8   2      52770.65      56054.22       538.96 o                         
   4   8   2      18997.18      20156.58       183.57 o                         
   6   8   2       3563.74       3819.06        38.14 o                         
   8   8   2       4370.39       4713.19        49.60 o                         
  10   8   2      14617.29      14826.98       137.17 o                         
  12   8   2       5939.65       5935.78        69.81 o                         
  14   8   2         77.82         91.39        12.79 o                         
  16   8   2       1704.61       1778.36        53.69 o                         
  18   8   2       2898.71       2805.96        53.17 o                         
  20   8   2       1646.11       1552.90        41.75 o                         
  22   8   2        475.16        539.65        47.23 o                         
  24   8   2         14.03         56.40        38.26 o                         
   0  10   2      13343.19      14122.96       176.55 o                         
   2  10   2      55303.37      60762.59       587.51 o                         
   4  10   2      23149.59      25678.46       233.61 o                         
   6  10   2       9685.72      10958.97       102.41 o                         
   8  10   2      26379.91      29135.82       275.93 o                         
  10  10   2       3563.75       3374.86        42.29 o                         
  12  10   2       3336.68       3426.06        44.42 o                         
  14  10   2        957.70       1013.52        25.36 o                         
  16  10   2       2848.62       2878.62        51.82 o                         
  18  10   2       2432.43       2252.19        47.12 o                         
  20  10   2       1670.84       1732.00        43.51 o                         
  22  10   2        138.84        141.96        32.41 o                         
  24  10   2        647.50        671.69        39.36 o                         
   2  12   2       8486.42       8367.88        79.37 o                         
   4  12   2       1553.40       1338.89        16.61 o                         
   6  12   2      22957.89      26883.23       235.95 o                         
   8  12   2       6948.70       7362.93        68.13 o                         
  10  12   2       3870.11       4217.07        54.43 o                         
  12  12   2      10752.67      10805.63       121.13 o                         
  14  12   2       2076.16       1767.03        39.99 o                         
  16  12   2       8952.98       9112.67       124.03 o                         
  18  12   2       2755.97       2658.40        51.72 o                         
  20  12   2        259.90        213.18        23.70 o                         
  22  12   2        198.16        152.69        26.99 o                         
  24  12   2        462.97        486.97        36.70 o                         
   0  14   2      14749.76      15626.24       194.07 o                         
   2  14   2      34300.19      37393.03       367.28 o                         
   4  14   2      24729.60      28922.66       292.33 o                         
   6  14   2      59060.91      62245.82       585.43 o                         
   8  14   2       4036.17       4567.15        54.06 o                         
  10  14   2       1587.79       1662.55        21.03 o                         
  12  14   2       1131.34       1143.53        19.42 o                         
  14  14   2        876.35        761.61        22.71 o                         
  16  14   2        520.04        535.84        23.12 o                         
  18  14   2        132.49        194.50        20.01 o                         
  20  14   2          7.25         39.75        20.81 o                         
  22  14   2         35.39         41.59        25.95 o                         
  24  14   2         25.45         38.16        29.83 o                         
   2  16   2      35389.14      39175.29       383.16 o                         
   4  16   2       7902.79       9209.46        93.55 o                         
   6  16   2      51756.63      57494.31       557.80 o                         
   8  16   2      19475.17      20521.58       202.65 o                         
  10  16   2       5467.20       5592.04        65.55 o                         
  12  16   2       4383.40       4297.20        52.73 o                         
  14  16   2        168.85        202.89        12.51 o                         
  16  16   2        567.38        567.06        33.49 o                         
  18  16   2       1482.47       1439.57        36.58 o                         
  20  16   2        702.32        589.18        27.91 o                         
  22  16   2        224.74        293.10        36.11 o                         
  24  16   2       1120.26       1285.57        70.42 o                         
   0  18   2      34006.37      37942.23       445.10 o                         
   2  18   2      16873.29      18633.05       175.65 o                         
   4  18   2       3454.05       3460.24        37.26 o                         
   6  18   2       4315.93       4469.47        47.58 o                         
   8  18   2      30264.44      31696.47       310.82 o                         
  10  18   2       1465.11       1265.25        20.28 o                         
  12  18   2        295.77        295.52        15.02 o                         
  14  18   2       3330.96       3438.59        54.92 o                         
  16  18   2       2642.53       2429.75        64.49 o                         
  18  18   2        325.39        355.08        27.91 o                         
  20  18   2       2333.24       2359.64        67.53 o                         
  22  18   2        233.80        253.63        39.27 o                         
  24  18   2        599.30        531.57        68.10 o                         
   2  20   2      10993.57      11519.27       108.38 o                         
   4  20   2      11467.64      11976.43       120.11 o                         
   6  20   2       3625.85       3955.68        42.93 o                         
   8  20   2       5249.93       5343.72        56.21 o                         
  10  20   2      16212.96      15645.41       179.45 o                         
  12  20   2       4837.54       4833.70        64.73 o                         
  14  20   2       2538.59       2489.00        43.67 o                         
  16  20   2       1205.02       1113.70        36.66 o                         
  18  20   2       1524.98       1452.93        47.32 o                         
  20  20   2        103.34         93.11        32.61 o                         
  22  20   2        404.29        439.99        56.68 o                         
   0  22   2      20449.11      22699.87       301.81 o                         
   2  22   2       8811.05       8870.88        82.89 o                         
   4  22   2       4897.68       5535.32        59.38 o                         
   6  22   2       2964.39       2921.88        33.80 o                         
   8  22   2       4022.40       4117.16        47.13 o                         
  10  22   2       2678.75       2710.13        60.66 o                         
  12  22   2       5420.32       5114.89        69.56 o                         
  14  22   2       6395.42       6065.13        87.50 o                         
  16  22   2        734.49        756.84        32.36 o                         
  18  22   2        541.51        615.55        43.89 o                         
  20  22   2        101.48        195.02        33.83 o                         
  22  22   2        745.80        714.09        48.60 o                         
   2  24   2       2321.00       2312.17        24.90 o                         
   4  24   2      15043.94      14225.98       135.41 o                         
   6  24   2       1119.23       1175.87        18.48 o                         
   8  24   2       2571.67       2242.64        31.21 o                         
  10  24   2        890.90        977.46        23.33 o                         
  12  24   2       3525.70       3284.67        49.06 o                         
  14  24   2       1435.05       1457.86        34.00 o                         
  16  24   2       1803.18       1820.81        55.47 o                         
  18  24   2        151.32        242.82        28.60 o                         
  20  24   2        474.81        499.06        36.79 o                         
  22  24   2        567.79        591.00        49.74 o                         
   0  26   2      10165.96       9442.40       128.23 o                         
   2  26   2       5351.16       5343.39        58.17 o                         
   4  26   2       1624.38       1699.94        24.95 o                         
   6  26   2       4652.35       4474.83        48.21 o                         
   8  26   2       2416.46       2310.89        32.60 o                         
  10  26   2       4718.89       4455.35        61.50 o                         
  12  26   2       6743.55       7062.34        91.98 o                         
  14  26   2        821.72        846.23        26.63 o                         
  16  26   2        497.48        523.23        37.79 o                         
  18  26   2        760.06        711.84        37.13 o                         
  20  26   2        445.84        422.65        37.41 o                         
  22  26   2         72.63         65.02        42.08 o                         
   2  28   2       9791.07       9578.28        99.99 o                         
   4  28   2       2078.45       2024.46        24.00 o                         
   6  28   2       3577.65       3269.83        38.55 o                         
   8  28   2       1595.24       1634.43        26.40 o                         
  10  28   2        182.18        220.03        15.11 o                         
  12  28   2        905.14        816.86        24.32 o                         
  14  28   2        545.27        666.38        24.44 o                         
  16  28   2       2774.03       2711.09        66.44 o                         
  18  28   2        293.92        359.68        31.11 o                         
  20  28   2        467.70        383.74        36.52 o                         
  22  28   2        522.81        493.38        53.67 o                         
   0  30   2       5184.63       4775.83        75.55 o                         
   2  30   2        987.55        860.28        18.19 o                         
   4  30   2        462.74        423.39        12.88 o                         
   6  30   2       9018.20       8436.08        87.07 o                         
   8  30   2        607.89        641.71        17.25 o                         
  10  30   2       4877.96       4429.74        61.85 o                         
  12  30   2        445.70        460.94        20.68 o                         
  14  30   2       2191.22       2337.42        42.04 o                         
  16  30   2       1618.92       1555.42        45.20 o                         
  18  30   2        226.89        209.05        29.83 o                         
  20  30   2        770.39        810.60        44.74 o                         
   2  32   2        876.46        704.41        16.95 o                         
   4  32   2      15312.26      14467.32       150.89 o                         
   6  32   2       4877.18       5133.00        60.72 o                         
   8  32   2       1998.65       1922.67        29.91 o                         
  10  32   2       2739.90       2564.51        41.76 o                         
  12  32   2       2980.95       2845.34        46.32 o                         
  14  32   2        475.13        498.24        23.61 o                         
  16  32   2       1167.85       1201.80        41.16 o                         
  18  32   2        269.65        415.86        37.61 o                         
  20  32   2         47.02         30.70        34.42 o                         
   0  34   2      36395.73      35170.47       554.82 o                         
   2  34   2      15540.95      15021.82       165.60 o                         
   4  34   2        858.64        882.05        20.62 o                         
   6  34   2        909.46        876.40        20.21 o                         
   8  34   2       1090.34       1098.68        26.77 o                         
  10  34   2        568.22        623.14        21.20 o                         
  12  34   2        895.35        944.82        27.37 o                         
  14  34   2        523.47        557.25        29.67 o                         
  16  34   2        684.65        760.66        36.32 o                         
  18  34   2        329.64        296.20        33.74 o                         
  20  34   2        720.10        770.48        46.01 o                         
   2  36   2       4286.11       4147.06        54.46 o                         
   4  36   2        918.17        948.96        26.52 o                         
   6  36   2        775.08        715.72        18.56 o                         
   8  36   2        818.45        779.74        20.46 o                         
  10  36   2        708.85        715.26        23.03 o                         
  12  36   2       1707.00       1764.78        36.23 o                         
  14  36   2         58.38         94.75        19.58 o                         
  16  36   2        186.60        214.40        27.31 o                         
  18  36   2       1149.00       1334.86        52.04 o                         
  20  36   2       1467.58       1678.37        72.50 o                         
   0  38   2       4843.13       5125.21       109.19 o                         
   2  38   2        125.06        127.18        14.10 o                         
   4  38   2       2851.67       2897.76        46.97 o                         
   6  38   2       2327.43       2072.09        35.19 o                         
   8  38   2       4553.30       4456.58        56.88 o                         
  10  38   2        131.16        134.85        15.69 o                         
  12  38   2        771.19        769.49        26.19 o                         
  14  38   2        483.99        566.45        26.73 o                         
  16  38   2        776.05        857.79        40.16 o                         
  18  38   2       1049.37       1063.27        48.44 o                         
   2  40   2        497.74        449.53        19.95 o                         
   4  40   2        665.56        726.91        23.61 o                         
   6  40   2        217.98        255.99        17.67 o                         
   8  40   2       1647.34       1581.41        29.21 o                         
  10  40   2        856.32        825.22        25.86 o                         
  12  40   2        804.68        771.61        26.82 o                         
  14  40   2        317.52        360.72        24.57 o                         
  16  40   2        789.29        720.83        39.11 o                         
  18  40   2       1257.88       1414.66        53.43 o                         
   0  42   2       1110.81        963.74        42.49 o                         
   2  42   2        943.43        972.66        38.02 o                         
   4  42   2       4820.60       4543.89        68.74 o                         
   6  42   2       3685.44       3629.13        58.52 o                         
   8  42   2        592.76        653.49        19.87 o                         
  10  42   2        665.84        668.88        24.52 o                         
  12  42   2        230.00        250.96        21.30 o                         
  14  42   2        954.86        879.01        31.72 o                         
  16  42   2         21.28         19.21        29.65 o                         
   2  44   2       3349.03       3349.21        63.38 o                         
   4  44   2       1609.91       1587.86        37.11 o                         
   6  44   2        134.16        136.97        16.93 o                         
   8  44   2         19.19         16.29        16.87 o                         
  10  44   2       2226.46       2220.22        42.37 o                         
  12  44   2       1252.04       1316.95        35.20 o                         
  14  44   2        274.60        301.38        26.01 o                         
  16  44   2         98.51         66.65        31.97 o                         
   0  46   2       9521.01       9657.45       319.82 o                         
   2  46   2        125.51        143.83        20.06 o                         
   4  46   2        265.41        290.64        20.96 o                         
   6  46   2        628.29        645.04        26.88 o                         
   8  46   2        945.49        853.75        31.14 o                         
  10  46   2         93.21         66.21        16.49 o                         
  12  46   2        914.93        884.21        32.11 o                         
  14  46   2        719.81        890.43        44.44 o                         
  16  46   2        393.72        326.33        39.57 o                         
   2  48   2       1985.23       1857.58        45.38 o                         
   4  48   2       1659.46       1480.61        46.76 o                         
   6  48   2        728.37        709.13        28.26 o                         
   8  48   2        176.52        191.76        23.78 o                         
  10  48   2        493.55        472.36        31.79 o                         
  12  48   2        954.26       1038.55        34.56 o                         
  14  48   2        630.55        787.05        36.81 o                         
   0  50   2       1305.44       1124.62        53.90 o                         
   2  50   2       1735.40       1872.64        46.84 o                         
   4  50   2       1399.95       1418.97        41.99 o                         
   6  50   2       1304.40       1402.86        39.11 o                         
   8  50   2       1310.42       1180.57        40.41 o                         
  10  50   2        214.24        184.61        26.23 o                         
  12  50   2        111.67         76.10        28.10 o                         
   2  52   2       1548.80       1577.88        45.61 o                         
   4  52   2       1662.84       1793.23        58.80 o                         
   6  52   2        181.75        182.34        23.04 o                         
   8  52   2        702.53        698.97        34.53 o                         
  10  52   2        254.58        247.06        29.45 o                         
  12  52   2         75.45         47.85        31.20 o                         
   0  54   2       2627.71       2811.23       114.13 o                         
   2  54   2         80.44        106.42        25.10 o                         
   4  54   2        492.54        544.39        33.13 o                         
   6  54   2        233.00        229.69        27.24 o                         
   8  54   2        202.84        178.38        29.24 o                         
  10  54   2        104.61        142.31        30.15 o                         
   2  56   2        322.73        303.10        31.03 o                         
   4  56   2        467.56        518.21        34.75 o                         
   6  56   2        249.96        314.07        30.64 o                         
   8  56   2         83.06        149.74       108.36 o                         
   0  58   2       1041.50       1207.98        67.92 o                         
   2  58   2       1071.14       1223.19        64.92 o                         
   4  58   2         33.59          1.92        38.95 o                         
   1   1   3       4814.19       5312.36        46.15 o                         
   3   1   3       3647.89       3886.87        37.18 o                         
   5   1   3      23472.69      24521.79       216.08 o                         
   7   1   3       8387.02       9298.63        84.33 o                         
   9   1   3       1271.21       1007.13        14.10 o                         
  11   1   3       6898.27       7263.34        73.00 o                         
  13   1   3       6963.29       7187.17        96.83 o                         
  15   1   3        650.37        675.64        23.69 o                         
  17   1   3       2570.02       2361.72        44.32 o                         
  19   1   3         55.76         73.92        20.57 o                         
  21   1   3        623.32        602.21        33.32 o                         
  23   1   3        750.06        577.24        40.19 o                         
   1   3   3      58725.68      62582.39       525.71 o                         
   3   3   3       2223.19       2840.25        27.40 o                         
   5   3   3        409.37        419.95        11.88 o                         
   7   3   3      10869.10      11421.73       110.92 o                         
   9   3   3       8555.04       9679.13        90.64 o                         
  11   3   3      17006.29      18346.47       181.44 o                         
  13   3   3       3254.61       3052.81        49.33 o                         
  15   3   3        406.60        383.36        19.43 o                         
  17   3   3        324.10        333.86        21.09 o                         
  19   3   3       1728.13       1740.61        47.86 o                         
  21   3   3        471.56        441.30        30.04 o                         
  23   3   3         60.75        128.69        33.47 o                         
   1   5   3       1537.51       1411.53        15.83 o                         
   3   5   3      11320.50      11598.73       105.50 o                         
   5   5   3       1895.46       2353.40        24.97 o                         
   7   5   3      15743.69      17046.62       161.19 o                         
   9   5   3       2094.13       2211.35        26.19 o                         
  11   5   3       2591.37       2028.10        28.43 o                         
  13   5   3        321.57        269.86        18.63 o                         
  15   5   3        914.98        966.02        32.26 o                         
  17   5   3       2697.31       2622.56        47.23 o                         
  19   5   3        406.65        431.41        26.77 o                         
  21   5   3        185.14        161.78        25.84 o                         
  23   5   3        610.45        601.74        37.90 o                         
   1   7   3      14876.35      15944.64       145.98 o                         
   3   7   3       9119.65      10340.31       102.68 o                         
   5   7   3       6027.48       5848.22        58.84 o                         
   7   7   3       9999.99      10404.17        97.24 o                         
   9   7   3        503.40        473.19        11.77 o                         
  11   7   3       2636.85       2657.84        34.42 o                         
  13   7   3       7952.03       7546.82        98.12 o                         
  15   7   3        413.58        437.39        20.41 o                         
  17   7   3       1542.34       1656.00        38.83 o                         
  19   7   3       1097.40       1093.55        35.52 o                         
  21   7   3        250.97        227.03        31.33 o                         
  23   7   3         37.88         34.47        35.91 o                         
   1   9   3       5656.60       6009.22        59.65 o                         
   3   9   3      25468.54      27497.16       267.30 o                         
   5   9   3       3753.95       3477.48        34.39 o                         
   7   9   3       3535.35       3575.35        36.79 o                         
   9   9   3        217.08        211.09         8.39 o                         
  11   9   3       1237.32       1180.10        18.91 o                         
  13   9   3       2601.86       2477.48        36.57 o                         
  15   9   3       2968.90       2933.49        54.74 o                         
  17   9   3       5809.40       5603.71        88.39 o                         
  19   9   3        356.86        298.87        24.62 o                         
  21   9   3        633.92        646.98        33.79 o                         
  23   9   3        226.08        220.48        32.79 o                         
   1  11   3      42663.37      46130.76       441.87 o                         
   3  11   3      23352.33      24185.42       244.74 o                         
   5  11   3      23018.08      27538.63       251.70 o                         
   7  11   3      12228.99      13866.48       126.39 o                         
   9  11   3          4.41         26.45         7.05 o                         
  11  11   3        446.16        511.43        13.98 o                         
  13  11   3       4617.12       4397.59        56.38 o                         
  15  11   3       3307.79       3172.09        52.14 o                         
  17  11   3        490.08        461.64        24.83 o                         
  19  11   3       1559.83       1533.62        44.13 o                         
  21  11   3        157.97        157.01        25.83 o                         
  23  11   3        464.28        423.25        34.48 o                         
   1  13   3       4624.45       4492.10        46.20 o                         
   3  13   3       8017.43       9026.95        90.88 o                         
   5  13   3       1912.72       1915.61        29.08 o                         
   7  13   3       8487.19       8299.79        79.23 o                         
   9  13   3       1339.74       1124.19        18.34 o                         
  11  13   3       3515.52       3161.75        40.89 o                         
  13  13   3        853.29        812.38        24.04 o                         
  15  13   3        178.37        212.36        19.32 o                         
  17  13   3       2031.92       1857.28        62.45 o                         
  19  13   3        937.39        870.89        32.83 o                         
  21  13   3       1348.99       1322.89        42.99 o                         
  23  13   3        163.79        212.40        30.73 o                         
   1  15   3       7799.63       8132.48        78.58 o                         
   3  15   3       8376.44       8456.42        80.98 o                         
   5  15   3       7678.38       8288.93        79.02 o                         
   7  15   3        651.49        695.35        13.37 o                         
   9  15   3       5568.15       5665.05        76.71 o                         
  11  15   3       3543.94       3235.73        39.26 o                         
  13  15   3       3577.69       3549.84        50.51 o                         
  15  15   3        442.45        403.63        20.78 o                         
  17  15   3        100.84        148.96        19.16 o                         
  19  15   3        774.86        832.52        32.81 o                         
  21  15   3        230.35        225.12        26.25 o                         
  23  15   3        587.06        628.22        36.54 o                         
   1  17   3         79.96         73.39         4.70 o                         
   3  17   3       8716.03       9208.97        85.90 o                         
   5  17   3      16766.23      17271.21       169.84 o                         
   7  17   3      12845.50      13012.31       134.85 o                         
   9  17   3       1551.70       1569.95        32.04 o                         
  11  17   3        953.22        886.32        18.29 o                         
  13  17   3       5795.45       5695.24        66.99 o                         
  15  17   3       3384.38       3368.50        54.46 o                         
  17  17   3        559.10        545.27        23.07 o                         
  19  17   3        627.44        729.12        47.85 o                         
  21  17   3        101.36         74.62        34.29 o                         
  23  17   3       1161.21       1306.21        60.54 o                         
   1  19   3        649.41        605.11        10.71 o                         
   3  19   3       2237.79       1934.14        26.63 o                         
   5  19   3      10001.65       9925.15       101.00 o                         
   7  19   3        691.87        563.14        13.76 o                         
   9  19   3        128.24        152.42        10.64 o                         
  11  19   3        291.76        373.22        16.85 o                         
  13  19   3       3941.12       3921.28        56.71 o                         
  15  19   3       1198.77       1233.48        36.73 o                         
  17  19   3        873.34        954.44        38.32 o                         
  19  19   3        227.11        195.66        32.23 o                         
  21  19   3        429.47        488.27        41.61 o                         
  23  19   3        363.48        402.47        48.64 o                         
   1  21   3       1525.04       1622.54        23.23 o                         
   3  21   3       4140.87       4665.17        46.59 o                         
   5  21   3       1474.68       1339.54        23.58 o                         
   7  21   3       4570.98       4475.89        64.97 o                         
   9  21   3       1006.40        992.07        21.02 o                         
  11  21   3       4804.05       4541.60        65.90 o                         
  13  21   3       5411.31       5199.33        70.47 o                         
  15  21   3        167.24        245.19        23.63 o                         
  17  21   3       1005.53       1040.37        40.32 o                         
  19  21   3        449.55        397.33        33.68 o                         
  21  21   3        387.55        301.41        40.51 o                         
  23  21   3        283.64        286.71        56.65 o                         
   1  23   3       3026.38       2532.87        26.92 o                         
   3  23   3       7063.95       6686.24        65.59 o                         
   5  23   3        770.84       1083.57        25.49 o                         
   7  23   3       3567.66       3363.53        42.39 o                         
   9  23   3       4764.92       4608.43        56.41 o                         
  11  23   3        313.43        445.01        18.63 o                         
  13  23   3       4186.67       3812.44        67.40 o                         
  15  23   3       1191.06       1154.38        37.31 o                         
  17  23   3       2340.32       2195.86        61.14 o                         
  19  23   3         55.06         76.76        29.22 o                         
  21  23   3        118.92        121.54        38.91 o                         
   1  25   3       6088.09       6267.54        66.79 o                         
   3  25   3        426.11        449.77        11.96 o                         
   5  25   3       3062.35       3238.70        45.76 o                         
   7  25   3       5016.66       4720.07        57.75 o                         
   9  25   3       1184.98       1033.66        22.85 o                         
  11  25   3      15954.14      15350.60       187.16 o                         
  13  25   3       3696.89       3721.00        55.73 o                         
  15  25   3        504.55        442.15        27.67 o                         
  17  25   3        149.66        194.73        28.24 o                         
  19  25   3         55.80         67.39        30.33 o                         
  21  25   3         46.80         65.62        37.61 o                         
   1  27   3       6014.83       6422.59        73.23 o                         
   3  27   3       3173.33       3034.57        37.65 o                         
   5  27   3       9861.77       9589.66       111.95 o                         
   7  27   3       3184.10       2920.52        39.19 o                         
   9  27   3       1217.93       1267.55        23.95 o                         
  11  27   3       1108.18       1060.90        26.42 o                         
  13  27   3       2178.41       2143.73        39.44 o                         
  15  27   3       1898.15       1714.14        45.50 o                         
  17  27   3       1144.60       1266.62        49.99 o                         
  19  27   3        576.01        625.89        39.23 o                         
  21  27   3         90.21         93.19        37.96 o                         
   1  29   3       9088.30       8632.14       106.56 o                         
   3  29   3      13861.55      13828.53       151.44 o                         
   5  29   3       6782.31       6449.67        78.09 o                         
   7  29   3        876.33        853.16        19.34 o                         
   9  29   3       8709.17       8923.61       101.60 o                         
  11  29   3        396.74        334.62        18.68 o                         
  13  29   3        134.85        136.94        18.11 o                         
  15  29   3        138.90        108.83        22.54 o                         
  17  29   3        376.65        368.80        31.70 o                         
  19  29   3        332.15        303.97        36.05 o                         
  21  29   3       1389.75       1535.74        61.72 o                         
   1  31   3       4592.30       4280.98        64.26 o                         
   3  31   3       3131.16       3007.44        38.20 o                         
   5  31   3       1893.05       1972.19        30.84 o                         
   7  31   3        637.79        554.21        22.99 o                         
   9  31   3       6539.69       6066.48        72.74 o                         
  11  31   3       2391.38       2353.72        39.88 o                         
  13  31   3       1147.88        971.17        29.33 o                         
  15  31   3        399.35        378.61        25.24 o                         
  17  31   3        255.89        277.19        31.10 o                         
  19  31   3       1208.92       1205.88        50.65 o                         
  21  31   3         92.22        101.34        49.48 o                         
   1  33   3        189.84        150.72        14.38 o                         
   3  33   3       2035.96       1904.62        34.48 o                         
   5  33   3       3211.39       2995.39        41.57 o                         
   7  33   3       9346.67       8322.16        94.27 o                         
   9  33   3       5112.29       5232.82        68.09 o                         
  11  33   3         68.70         93.08        16.55 o                         
  13  33   3        279.82        254.93        20.58 o                         
  15  33   3        344.52        376.76        26.08 o                         
  17  33   3       3067.21       3611.65        75.10 o                         
  19  33   3        248.70        220.45        37.71 o                         
   1  35   3       8020.10       7791.79       111.77 o                         
   3  35   3       6520.77       6120.79        91.84 o                         
   5  35   3        885.97       1017.04        23.34 o                         
   7  35   3       3305.60       2959.79        41.41 o                         
   9  35   3        304.39        343.11        17.74 o                         
  11  35   3        927.04        906.82        28.32 o                         
  13  35   3        617.43        650.80        26.69 o                         
  15  35   3        425.73        382.84        26.54 o                         
  17  35   3        212.07        213.36        32.39 o                         
  19  35   3        140.97         84.29        35.93 o                         
   1  37   3       2040.67       1836.46        37.24 o                         
   3  37   3       5381.66       5371.79        81.59 o                         
   5  37   3        687.46        670.54        24.19 o                         
   7  37   3       1581.21       1323.35        27.17 o                         
   9  37   3       1599.94       1719.35        36.44 o                         
  11  37   3        190.21        283.14        20.08 o                         
  13  37   3       1610.38       1517.52        36.80 o                         
  15  37   3        560.04        613.22        31.39 o                         
  17  37   3       1743.24       1835.25        67.02 o                         
  19  37   3        603.68        565.74        57.70 o                         
   1  39   3       6813.23       6625.71        99.53 o                         
   3  39   3       1310.62       1203.51        31.53 o                         
   5  39   3        679.45        585.51        24.74 o                         
   7  39   3       1455.70       1481.25        30.84 o                         
   9  39   3        592.88        599.25        23.79 o                         
  11  39   3       1078.15       1035.13        32.06 o                         
  13  39   3        245.87        208.17        21.80 o                         
  15  39   3        364.22        261.20        27.71 o                         
  17  39   3         12.10         23.42        32.87 o                         
   1  41   3        308.88        298.85        20.69 o                         
   3  41   3        181.44        118.77        17.00 o                         
   5  41   3        576.83        504.69        24.11 o                         
   7  41   3       1102.55       1089.64        31.38 o                         
   9  41   3       2349.28       2361.72        48.26 o                         
  11  41   3       1443.54       1208.13        33.63 o                         
  13  41   3        140.91        130.67        22.79 o                         
  15  41   3        109.29        126.48        27.54 o                         
  17  41   3        511.24        631.44        46.47 o                         
   1  43   3       5102.89       4924.39        84.60 o                         
   3  43   3        835.31        802.60        28.79 o                         
   5  43   3       2718.13       2578.81        50.05 o                         
   7  43   3        221.11        227.91        20.79 o                         
   9  43   3        783.15        745.05        28.36 o                         
  11  43   3         38.03         44.41        20.90 o                         
  13  43   3        513.18        478.20        35.57 o                         
  15  43   3         87.17        164.33        28.82 o                         
   1  45   3       1031.28       1122.13        34.63 o                         
   3  45   3        183.40        194.29        20.58 o                         
   5  45   3        354.43        333.95        22.82 o                         
   7  45   3        867.32        731.41        39.80 o                         
   9  45   3        504.84        519.55        30.05 o                         
  11  45   3        410.41        455.82        27.52 o                         
  13  45   3        292.22        253.49        27.50 o                         
  15  45   3        275.69        339.83        34.14 o                         
   1  47   3        168.14        152.58        22.33 o                         
   3  47   3       2202.27       1984.89        47.73 o                         
   5  47   3       2043.92       2072.30        48.79 o                         
   7  47   3        269.96        227.32        22.55 o                         
   9  47   3        329.84        466.94        30.54 o                         
  11  47   3        381.99        436.69        26.16 o                         
  13  47   3       1108.06       1163.05        42.56 o                         
   1  49   3        831.44        905.98        42.98 o                         
   3  49   3        296.10        393.87        28.35 o                         
   5  49   3        304.71        294.72        24.93 o                         
   7  49   3        800.29        727.25        33.36 o                         
   9  49   3        196.10        123.69        26.86 o                         
  11  49   3       1225.03       1288.85        48.13 o                         
  13  49   3       1097.08       1218.10        48.86 o                         
   1  51   3        511.49        502.40        37.71 o                         
   3  51   3       2306.15       2287.95        60.72 o                         
   5  51   3         79.17         29.33        23.56 o                         
   7  51   3         65.06         75.51        26.01 o                         
   9  51   3        509.63        538.38        34.60 o                         
  11  51   3        584.20        756.49        42.56 o                         
   1  53   3        401.10        424.47        31.24 o                         
   3  53   3        236.73        216.55        29.54 o                         
   5  53   3       1332.72       1328.55        46.88 o                         
   7  53   3        613.37        694.98        38.66 o                         
   9  53   3        196.25        194.34        32.79 o                         
   1  55   3          2.15          8.70        28.95 o                         
   3  55   3        387.21        367.74        33.25 o                         
   5  55   3       1683.03       1983.01        56.23 o                         
   7  55   3       1673.09       1815.20        60.67 o                         
   1  57   3        603.44        667.84        65.42 o                         
   3  57   3        696.52        696.52        46.96 o                         
   5  57   3        221.75        262.90        44.66 o                         
   0   0   4      84446.56      93473.18      1618.08 o                         
   4   0   4      11820.95      14343.59       180.35 o                         
   8   0   4       9911.39      10675.61       156.63 o                         
  12   0   4       1768.60       1485.30        38.10 o                         
  16   0   4        675.30        636.79        43.10 o                         
  20   0   4        514.78        643.78        49.76 o                         
   2   2   4      29387.04      32505.04       284.70 o                         
   4   2   4      22145.53      23453.18       207.33 o                         
   6   2   4         18.60         28.73         6.20 o                         
   8   2   4        264.51        337.26         9.81 o                         
  10   2   4       2457.76       2333.02        31.74 o                         
  12   2   4        529.05        528.51        16.71 o                         
  14   2   4         32.97         57.41        15.39 o                         
  16   2   4        957.37       1025.84        30.63 o                         
  18   2   4       1114.54        994.65        37.51 o                         
  20   2   4        246.93        271.21        28.05 o                         
  22   2   4        110.05        144.15        32.96 o                         
   0   4   4       9269.63       9697.78       117.36 o                         
   2   4   4       4383.20       4671.23        43.37 o                         
   4   4   4       9103.95      10472.19        95.00 o                         
   6   4   4       3936.36       3938.95        38.07 o                         
   8   4   4       1631.48       1694.45        25.75 o                         
  10   4   4       4382.99       4017.43        44.78 o                         
  12   4   4        181.36        196.74        12.98 o                         
  14   4   4       3527.92       3444.53        58.84 o                         
  16   4   4       1076.91        906.72        32.07 o                         
  18   4   4        704.10        782.91        36.29 o                         
  20   4   4        215.60        150.39        28.59 o                         
  22   4   4        681.14        635.18        46.95 o                         
  24   4   4          8.48        -32.71       118.59 o                         
   2   6   4      28832.34      31715.12       269.07 o                         
   4   6   4      12241.12      12375.61       119.12 o                         
   6   6   4       4667.91       5160.18        51.01 o                         
   8   6   4      17140.45      18053.57       165.82 o                         
  10   6   4        290.93        356.33        11.76 o                         
  12   6   4       2506.93       2679.95        37.35 o                         
  14   6   4       5091.96       4423.56        69.12 o                         
  16   6   4       4087.56       4027.37        68.02 o                         
  18   6   4       1046.41       1108.73        35.58 o                         
  20   6   4        617.64        612.88        32.19 o                         
  22   6   4        483.15        441.71        35.08 o                         
  24   6   4         67.10         12.27        89.96 o                         
   0   8   4      29587.08      34713.52       400.58 o                         
   2   8   4      28947.33      34271.38       311.46 o                         
   4   8   4       8984.44       9794.93        92.19 o                         
   6   8   4        224.67        231.58         8.61 o                         
   8   8   4      12753.83      13379.34       129.88 o                         
  10   8   4        427.02        443.31        12.68 o                         
  12   8   4       6055.80       5483.72        68.61 o                         
  14   8   4       3688.56       3464.13        70.29 o                         
  16   8   4       2061.02       1885.10        42.09 o                         
  18   8   4         42.81         23.83        20.85 o                         
  20   8   4        108.46        136.07        27.03 o                         
  22   8   4         10.61         32.71        29.36 o                         
  24   8   4         31.25        118.59        94.05 o                         
   2  10   4      26716.81      28087.44       254.16 o                         
   4  10   4        695.87        814.77        14.59 o                         
   6  10   4       5171.52       5343.51        51.61 o                         
   8  10   4       4755.68       4658.46        48.76 o                         
  10  10   4      10778.32      10600.33       103.80 o                         
  12  10   4       4528.80       4459.87        66.59 o                         
  14  10   4        171.31        226.54        18.40 o                         
  16  10   4       1486.30       1436.05        40.65 o                         
  18  10   4        432.14        404.72        26.13 o                         
  20  10   4         47.71         49.59        25.80 o                         
  22  10   4        141.24        116.46        30.22 o                         
   0  12   4      47031.29      52403.57       695.94 o                         
   2  12   4       8042.02       8751.72        85.78 o                         
   4  12   4       5166.53       5498.41        53.19 o                         
   6  12   4      20647.39      22075.32       200.87 o                         
   8  12   4        498.19        546.24        12.87 o                         
  10  12   4        622.98        601.04        19.94 o                         
  12  12   4       3562.77       3361.49        46.56 o                         
  14  12   4       3908.86       3857.03        59.90 o                         
  16  12   4        275.09        310.59        22.17 o                         
  18  12   4         61.58        126.64        22.59 o                         
  20  12   4       1681.12       1543.33        56.14 o                         
  22  12   4        366.33        316.24        32.83 o                         
   2  14   4       5715.60       6089.46        60.39 o                         
   4  14   4      26408.07      28570.40       268.68 o                         
   6  14   4       4463.76       4931.96        49.01 o                         
   8  14   4       1855.78       1550.55        27.04 o                         
  10  14   4       1580.17       1562.99        23.25 o                         
  12  14   4       9316.78       8976.45       107.76 o                         
  14  14   4        260.46        245.47        18.48 o                         
  16  14   4       5953.49       5799.24        90.52 o                         
  18  14   4       1558.60       1527.74        45.64 o                         
  20  14   4          2.57         25.46        24.10 o                         
  22  14   4        255.51        319.03        32.31 o                         
   0  16   4       5779.86       6108.17        87.46 o                         
   2  16   4        576.62        450.56        10.14 o                         
   4  16   4       4014.53       4979.94        52.73 o                         
   6  16   4       8415.37       8481.53        84.27 o                         
   8  16   4       6792.71       6281.53        64.64 o                         
  10  16   4       4598.51       4480.84        50.00 o                         
  12  16   4       4536.91       4543.38        59.04 o                         
  14  16   4       1927.21       1870.20        35.07 o                         
  16  16   4       1908.33       1716.97        40.57 o                         
  18  16   4        213.39        238.91        24.11 o                         
  20  16   4       1479.40       1525.78        60.43 o                         
  22  16   4        821.47        871.17        37.93 o                         
   2  18   4      13951.07      13608.34       140.85 o                         
   4  18   4        728.69        601.53        13.48 o                         
   6  18   4       1371.88       1357.99        19.71 o                         
   8  18   4        196.23        240.23        10.13 o                         
  10  18   4       4009.19       3687.59        42.81 o                         
  12  18   4       2276.66       2151.03        34.41 o                         
  14  18   4       1170.78       1077.57        27.03 o                         
  16  18   4        332.14        465.78        23.52 o                         
  18  18   4       1031.08        890.37        31.58 o                         
  20  18   4        137.19        128.39        35.78 o                         
  22  18   4        436.99        507.81        49.41 o                         
   0  20   4      10549.72      10282.04       157.18 o                         
   2  20   4       5402.82       5160.29        71.21 o                         
   4  20   4        475.32        518.75        11.75 o                         
   6  20   4       4197.87       4197.47        46.16 o                         
   8  20   4       2277.32       2090.90        30.85 o                         
  10  20   4       3005.57       2592.48        37.57 o                         
  12  20   4        245.26        248.26        17.83 o                         
  14  20   4        306.23        387.94        22.74 o                         
  16  20   4        584.15        668.45        33.61 o                         
  18  20   4        403.25        390.95        32.76 o                         
  20  20   4        212.88        248.13        38.01 o                         
  22  20   4        108.29         66.32        44.26 o                         
   2  22   4        762.63        862.91        15.69 o                         
   4  22   4       8121.16       7378.16        87.10 o                         
   6  22   4       3075.42       2962.36        42.03 o                         
   8  22   4       4400.67       4170.10        51.49 o                         
  10  22   4       1315.91       1285.53        32.71 o                         
  12  22   4       1401.12       1321.70        30.53 o                         
  14  22   4        412.93        499.95        24.29 o                         
  16  22   4       3116.93       3000.95        63.45 o                         
  18  22   4        216.01        257.24        30.92 o                         
  20  22   4        330.54        298.07        40.53 o                         
  22  22   4        334.46        363.62        52.77 o                         
   0  24   4       3641.65       3723.34        60.13 o                         
   2  24   4       9410.92       8842.96       116.14 o                         
   4  24   4       1616.82       1330.52        22.78 o                         
   6  24   4        867.09        813.08        18.27 o                         
   8  24   4       5758.50       5575.26        66.29 o                         
  10  24   4       2592.80       2456.02        38.45 o                         
  12  24   4       2736.46       2781.96        45.25 o                         
  14  24   4       3187.38       3141.50        53.80 o                         
  16  24   4       1194.12       1174.23        42.06 o                         
  18  24   4        137.13        138.44        31.17 o                         
  20  24   4         11.14         41.18        33.88 o                         
  22  24   4         29.30         60.97        78.53 o                         
   2  26   4      14107.59      12937.37       165.66 o                         
   4  26   4       2111.98       1943.08        31.40 o                         
   6  26   4       1381.33       1261.22        27.32 o                         
   8  26   4       4964.81       4547.89        56.61 o                         
  10  26   4       7404.32       6658.31        92.48 o                         
  12  26   4       1718.92       1463.68        32.47 o                         
  14  26   4        117.36        109.35        20.70 o                         
  16  26   4        715.38        791.87        42.76 o                         
  18  26   4        814.69        837.89        41.20 o                         
  20  26   4         31.83         25.97        35.60 o                         
   0  28   4      11931.98      11233.63       243.86 o                         
   2  28   4       1303.94       1126.08        24.25 o                         
   4  28   4       3637.74       3531.05        52.13 o                         
   6  28   4        980.96        822.49        21.61 o                         
   8  28   4      11625.70      10714.23       120.33 o                         
  10  28   4       2630.17       2210.08        39.61 o                         
  12  28   4        879.20        796.26        27.00 o                         
  14  28   4        371.33        385.04        24.81 o                         
  16  28   4        974.10       1044.58        42.00 o                         
  18  28   4        137.63        152.78        33.70 o                         
  20  28   4        925.82        954.37        59.13 o                         
   2  30   4       4334.83       4205.02        58.70 o                         
   4  30   4       3522.13       3092.74        50.86 o                         
   6  30   4        947.22        680.68        22.13 o                         
   8  30   4       2473.36       2367.46        37.44 o                         
  10  30   4       3998.59       3963.66        57.82 o                         
  12  30   4        611.06        575.34        23.95 o                         
  14  30   4       1933.80       1745.71        48.33 o                         
  16  30   4        149.72        108.21        28.60 o                         
  18  30   4       1154.59       1041.04        47.33 o                         
  20  30   4        852.39        838.84        49.31 o                         
   0  32   4       5250.17       4881.40       101.41 o                         
   2  32   4        669.62        698.23        23.69 o                         
   4  32   4       1239.93        972.21        24.30 o                         
   6  32   4       2696.27       2594.32        43.40 o                         
   8  32   4        701.82        587.64        24.53 o                         
  10  32   4        551.65        585.58        25.08 o                         
  12  32   4        264.28        301.06        22.03 o                         
  14  32   4       2230.13       2234.88        51.23 o                         
  16  32   4       1026.23       1025.39        43.79 o                         
  18  32   4        742.28        770.91        43.04 o                         
  20  32   4        434.31        470.51        69.74 o                         
   2  34   4       3659.80       3217.30        59.12 o                         
   4  34   4       5649.66       5509.51        78.10 o                         
   6  34   4       3905.03       3742.49        56.95 o                         
   8  34   4        104.07         72.45        15.58 o                         
  10  34   4        885.64        892.96        30.20 o                         
  12  34   4        311.88        319.64        22.51 o                         
  14  34   4       1234.83       1142.72        39.18 o                         
  16  34   4        700.55        723.81        40.21 o                         
  18  34   4        462.01        467.01        41.57 o                         
   0  36   4        848.11        812.39        40.80 o                         
   2  36   4       6309.63       5678.16        87.47 o                         
   4  36   4       1697.53       1559.21        39.50 o                         
   6  36   4        794.66        644.40        22.98 o                         
   8  36   4       1724.93       1635.38        33.99 o                         
  10  36   4        787.40        611.07        29.43 o                         
  12  36   4       2547.22       2291.95        50.22 o                         
  14  36   4        380.60        471.16        29.19 o                         
  16  36   4        763.79        709.05        48.41 o                         
  18  36   4         17.71          7.12        38.93 o                         
   2  38   4       2576.94       2393.80        65.94 o                         
   4  38   4       4024.84       3835.01        64.12 o                         
   6  38   4        552.71        519.81        21.39 o                         
   8  38   4       1799.70       1785.63        36.76 o                         
  10  38   4       3316.61       3162.84        59.72 o                         
  12  38   4        412.85        471.76        28.42 o                         
  14  38   4        767.72        764.31        35.36 o                         
  16  38   4        311.62        348.28        42.75 o                         
  18  38   4        403.20        420.82        97.80 o                         
   0  40   4        228.64        205.35        28.80 o                         
   2  40   4       2384.22       2383.25        46.82 o                         
   4  40   4        756.33        766.42        29.42 o                         
   6  40   4       6689.90       6564.75       100.85 o                         
   8  40   4        445.20        459.90        21.70 o                         
  10  40   4         40.54         43.64        20.18 o                         
  12  40   4        185.05        213.47        26.17 o                         
  14  40   4        777.56        728.69        37.53 o                         
  16  40   4        566.50        543.67        47.20 o                         
   2  42   4       1252.76       1212.69        35.03 o                         
   4  42   4       4357.88       4211.14        70.70 o                         
   6  42   4        447.42        462.78        26.77 o                         
   8  42   4        693.71        702.35        26.54 o                         
  10  42   4       1478.22       1437.37        39.62 o                         
  12  42   4        722.82        682.66        33.16 o                         
  14  42   4        127.81        140.83        29.09 o                         
  16  42   4        599.17        762.90        86.74 o                         
   0  44   4       1757.85       1559.39        61.28 o                         
   2  44   4        189.25        217.23        22.14 o                         
   4  44   4        609.47        627.03        35.38 o                         
   6  44   4        663.24        696.97        32.18 o                         
   8  44   4       1715.82       1794.67        48.66 o                         
  10  44   4        378.85        291.58        25.12 o                         
  12  44   4        377.31        436.64        34.77 o                         
  14  44   4        831.83        830.47        40.87 o                         
   2  46   4       1086.67       1032.16        38.84 o                         
   4  46   4        143.96        184.78        22.87 o                         
   6  46   4        696.90        768.29        34.46 o                         
   8  46   4        489.28        526.20        33.20 o                         
  10  46   4        780.12        819.24        32.57 o                         
  12  46   4        997.61       1264.66        45.77 o                         
  14  46   4        554.30        675.47        49.15 o                         
   0  48   4       1442.46       1437.20        72.74 o                         
   2  48   4       1635.99       1635.90        47.32 o                         
   4  48   4         82.50        131.47        24.06 o                         
   6  48   4       1109.89       1183.31        40.85 o                         
   8  48   4        270.04        302.69        31.70 o                         
  10  48   4        903.07        974.15        43.83 o                         
  12  48   4        154.50        140.07        29.88 o                         
   2  50   4        203.19        184.65        26.73 o                         
   4  50   4        733.21        810.20        42.18 o                         
   6  50   4        903.34        867.98        35.25 o                         
   8  50   4        942.80        969.56        44.31 o                         
  10  50   4        696.84        835.52        44.74 o                         
   0  52   4        536.87        617.93        55.79 o                         
   2  52   4       1235.93       1341.00        55.47 o                         
   4  52   4        754.10        800.38        40.66 o                         
   6  52   4        171.99        128.63        28.25 o                         
   8  52   4       1142.03       1296.62        51.07 o                         
   2  54   4        234.67        252.87        33.22 o                         
   4  54   4         45.61         56.66        31.77 o                         
   6  54   4        744.02        844.13        42.88 o                         
   0  56   4        386.48        446.51        58.85 o                         
   2  56   4        121.98        171.12        47.90 o                         
   4  56   4        454.96        487.51        88.15 o                         
   1   1   5      12453.34      14067.45       119.49 o                         
   3   1   5      22955.11      26298.52       232.57 o                         
   5   1   5      10087.96       9331.36        85.36 o                         
   7   1   5        935.10        681.81        14.49 o                         
   9   1   5        196.99        229.79        11.60 o                         
  11   1   5       2982.86       2975.44        38.72 o                         
  13   1   5        625.38        573.83        24.77 o                         
  15   1   5       2893.01       2751.30        49.92 o                         
  17   1   5       2056.23       2075.14        73.36 o                         
  19   1   5        616.67        649.59        39.48 o                         
  21   1   5        249.60        169.62        38.19 o                         
  23   1   5        110.52         50.58        40.11 o                         
   1   3   5      22204.03      24732.56       200.70 o                         
   3   3   5       5915.50       6073.39        56.98 o                         
   5   3   5       4993.77       4687.95        45.81 o                         
   7   3   5       6720.74       7024.56        71.11 o                         
   9   3   5       5674.41       5443.79        59.64 o                         
  11   3   5       2011.54       1934.89        28.70 o                         
  13   3   5       2133.41       1979.02        38.16 o                         
  15   3   5        125.26        112.06        19.32 o                         
  17   3   5       2089.34       1910.26        53.60 o                         
  19   3   5        334.39        303.28        27.81 o                         
  21   3   5         11.26          4.21        32.08 o                         
  23   3   5        417.07        469.05        62.02 o                         
   1   5   5       6812.78       7094.92        62.63 o                         
   3   5   5      15468.41      16173.02       145.86 o                         
   5   5   5       7503.64       7848.69        76.08 o                         
   7   5   5       7337.89       7276.69        71.70 o                         
   9   5   5      12274.57      12372.33       125.00 o                         
  11   5   5       4165.64       4067.80        46.97 o                         
  13   5   5        482.48        471.06        22.00 o                         
  15   5   5        173.08        169.94        20.70 o                         
  17   5   5       1029.97       1087.37        40.28 o                         
  19   5   5        135.18        125.47        25.60 o                         
  21   5   5       1673.81       1728.76        56.24 o                         
  23   5   5        207.02        118.88        57.50 o                         
   1   7   5        123.18        176.41         8.87 o                         
   3   7   5       5434.32       5385.66        52.45 o                         
   5   7   5      16943.17      17525.07       161.75 o                         
   7   7   5      10329.68      10573.82       107.82 o                         
   9   7   5       1330.04       1281.04        28.22 o                         
  11   7   5       3578.57       3453.99        41.70 o                         
  13   7   5       2003.12       1931.96        41.03 o                         
  15   7   5         20.50         40.17        18.86 o                         
  17   7   5        916.07        983.91        38.15 o                         
  19   7   5       1171.23       1096.06        53.17 o                         
  21   7   5        466.97        439.00        34.92 o                         
  23   7   5        349.56        285.49        64.76 o                         
   1   9   5        571.00        486.99        12.71 o                         
   3   9   5       1533.37        996.59        15.28 o                         
   5   9   5       1317.35       1338.09        21.91 o                         
   7   9   5       5256.96       5485.81        57.36 o                         
   9   9   5       6254.67       6011.72        63.28 o                         
  11   9   5       2294.72       2090.88        30.89 o                         
  13   9   5      11055.15      10513.39       126.69 o                         
  15   9   5         51.02         31.67        19.25 o                         
  17   9   5       2552.63       2142.57        58.16 o                         
  19   9   5        321.06        271.53        27.25 o                         
  21   9   5        450.45        358.46        33.79 o                         
  23   9   5        347.79        314.40        73.10 o                         
   1  11   5       2983.47       2671.44        29.23 o                         
   3  11   5        702.18        725.81        16.79 o                         
   5  11   5       6412.16       5883.59        60.50 o                         
   7  11   5       1040.93       1091.17        22.44 o                         
   9  11   5       2657.03       2729.72        34.05 o                         
  11  11   5       2671.55       2652.89        44.44 o                         
  13  11   5       2681.03       2385.66        40.98 o                         
  15  11   5         24.60         39.26        19.81 o                         
  17  11   5        184.91        174.92        23.76 o                         
  19  11   5         35.83         46.05        25.62 o                         
  21  11   5        100.95         60.04        31.39 o                         
  23  11   5        153.21        102.23        66.50 o                         
   1  13   5        315.52        333.53        11.22 o                         
   3  13   5       8959.00       9024.78        96.77 o                         
   5  13   5       2350.69       2485.56        30.38 o                         
   7  13   5       1447.01       1509.06        22.51 o                         
   9  13   5       1191.29       1077.71        19.85 o                         
  11  13   5       5073.53       4629.66        57.96 o                         
  13  13   5       6006.42       6016.37        77.35 o                         
  15  13   5        325.18        283.59        22.67 o                         
  17  13   5       2143.02       1927.03        45.94 o                         
  19  13   5        160.13        144.49        26.90 o                         
  21  13   5         28.98          6.56        30.13 o                         
   1  15   5       2761.94       2641.04        39.94 o                         
   3  15   5       7093.54       6988.29        82.20 o                         
   5  15   5        578.99        628.39        14.73 o                         
   7  15   5       7505.21       6881.08        72.89 o                         
   9  15   5       8717.94       8631.28        89.30 o                         
  11  15   5        513.03        469.53        23.57 o                         
  13  15   5       1472.20       1562.27        31.23 o                         
  15  15   5        354.93        340.64        22.19 o                         
  17  15   5        409.58        441.61        27.60 o                         
  19  15   5        636.60        613.23        32.23 o                         
  21  15   5        447.88        429.69        34.13 o                         
   1  17   5        487.82        502.42        15.37 o                         
   3  17   5       8452.69       8492.97       107.06 o                         
   5  17   5       8920.27       8500.44        90.74 o                         
   7  17   5       8184.03       7395.09        79.93 o                         
   9  17   5       1085.94        935.12        19.95 o                         
  11  17   5        366.74        384.64        18.09 o                         
  13  17   5         17.43         50.21        15.37 o                         
  15  17   5        811.69        690.61        29.60 o                         
  17  17   5       1771.93       1836.49        57.51 o                         
  19  17   5        582.76        600.88        33.63 o                         
  21  17   5        691.66        700.81        38.40 o                         
   1  19   5       8419.65       8157.21        96.54 o                         
   3  19   5       5239.91       5241.94        68.08 o                         
   5  19   5       8344.04       7615.83        87.24 o                         
   7  19   5        973.44        959.43        26.41 o                         
   9  19   5       2967.42       2693.03        35.90 o                         
  11  19   5        143.15        186.47        14.34 o                         
  13  19   5       4668.24       4340.92        62.12 o                         
  15  19   5        140.55        166.61        19.24 o                         
  17  19   5        410.12        344.50        23.22 o                         
  19  19   5         34.12        107.93        35.49 o                         
  21  19   5         95.35        143.51        45.59 o                         
   1  21   5       6668.62       6167.97        75.71 o                         
   3  21   5       4008.82       3856.39        52.43 o                         
   5  21   5       4021.10       3981.80        54.49 o                         
   7  21   5       3072.75       2961.54        45.18 o                         
   9  21   5       1462.63       1311.30        22.95 o                         
  11  21   5        974.97        979.67        27.18 o                         
  13  21   5       1224.55       1123.54        32.21 o                         
  15  21   5       3099.66       3000.39        64.14 o                         
  17  21   5         34.05         71.57        28.39 o                         
  19  21   5       1299.20       1461.58        60.38 o                         
  21  21   5        369.27        326.31        48.83 o                         
   1  23   5      18410.01      17527.50       199.86 o                         
   3  23   5        565.92        551.24        17.13 o                         
   5  23   5        535.43        512.15        15.90 o                         
   7  23   5       1184.76       1057.02        25.30 o                         
   9  23   5       1854.94       1946.70        33.81 o                         
  11  23   5       3820.24       3147.57        49.85 o                         
  13  23   5       3183.58       3164.04        54.27 o                         
  15  23   5        191.04        173.12        26.75 o                         
  17  23   5        399.80        380.26        33.88 o                         
  19  23   5        894.35        957.28        46.87 o                         
  21  23   5         94.87        115.47        55.77 o                         
   1  25   5        715.54        867.58        19.25 o                         
   3  25   5      12513.75      11921.67       138.41 o                         
   5  25   5        410.38        393.94        22.54 o                         
   7  25   5       2821.60       2671.01        42.66 o                         
   9  25   5       5329.72       4843.69        65.02 o                         
  11  25   5        761.11        735.19        29.37 o                         
  13  25   5        946.39        976.49        32.28 o                         
  15  25   5         49.58         63.83        26.43 o                         
  17  25   5       1003.65       1099.13        45.34 o                         
  19  25   5        224.05        296.00        38.49 o                         
   1  27   5       1978.38       2093.81        32.35 o                         
   3  27   5       5782.27       5211.17        73.25 o                         
   5  27   5       6519.56       5693.54        79.63 o                         
   7  27   5       7309.22       6730.82        88.52 o                         
   9  27   5       1298.06       1125.44        40.20 o                         
  11  27   5        253.23        236.47        21.98 o                         
  13  27   5       3244.05       3002.78        58.19 o                         
  15  27   5        917.99       1008.39        43.39 o                         
  17  27   5        188.33        170.49        32.83 o                         
  19  27   5        591.86        533.86        43.15 o                         
   1  29   5       1616.30       1435.06        29.07 o                         
   3  29   5       5832.64       5785.85        81.91 o                         
   5  29   5       1836.77       1583.98        32.77 o                         
   7  29   5       1102.50       1093.85        27.26 o                         
   9  29   5        827.31        700.04        25.00 o                         
  11  29   5       1718.50       1712.77        48.07 o                         
  13  29   5        139.93        119.18        25.73 o                         
  15  29   5        623.47        558.74        34.40 o                         
  17  29   5          8.04         47.07        35.32 o                         
  19  29   5        131.58        176.93        43.28 o                         
   1  31   5      12619.13      11547.77       151.69 o                         
   3  31   5         50.17         64.12        13.94 o                         
   5  31   5       1780.01       1597.27        33.30 o                         
   7  31   5       2493.34       2286.05        44.84 o                         
   9  31   5       3661.23       3300.16        58.18 o                         
  11  31   5       3337.05       3094.38        85.66 o                         
  13  31   5        593.46        583.29        33.22 o                         
  15  31   5        541.83        484.91        37.03 o                         
  17  31   5       1366.89       1322.26        62.05 o                         
  19  31   5        435.73        339.36        80.81 o                         
   1  33   5      10192.23       9817.40       141.89 o                         
   3  33   5       1235.89       1027.14        26.32 o                         
   5  33   5       5886.76       5557.07        85.19 o                         
   7  33   5       3216.93       2874.35        46.98 o                         
   9  33   5        335.66        363.80        22.73 o                         
  11  33   5       1403.70       1514.81        40.66 o                         
  13  33   5       1330.75       1331.06        45.05 o                         
  15  33   5        189.13        238.69        34.81 o                         
  17  33   5        669.97        700.90        50.60 o                         
   1  35   5        863.88        723.80        27.56 o                         
   3  35   5       3135.19       2799.93        50.04 o                         
   5  35   5       3898.30       3903.40        60.81 o                         
   7  35   5       3111.54       3223.77        51.36 o                         
   9  35   5        721.53        716.81        28.68 o                         
  11  35   5        110.80         95.48        22.99 o                         
  13  35   5        516.02        440.25        34.02 o                         
  15  35   5       1363.23       1455.70        51.85 o                         
  17  35   5       1604.26       1635.03        71.42 o                         
   1  37   5        812.13        789.56        29.50 o                         
   3  37   5       1684.35       1712.66        39.64 o                         
   5  37   5        287.73        319.90        19.73 o                         
   7  37   5       2009.26       1917.94        41.69 o                         
   9  37   5        330.13        323.94        24.29 o                         
  11  37   5       1524.48       1496.98        50.06 o                         
  13  37   5       1533.77       1633.39        48.30 o                         
  15  37   5        306.71        332.51        35.70 o                         
   1  39   5       1447.89       1371.48        37.58 o                         
   3  39   5       1395.21       1376.03        36.64 o                         
   5  39   5       2710.76       2431.41        44.61 o                         
   7  39   5        652.31        642.43        25.84 o                         
   9  39   5        251.10        242.17        23.73 o                         
  11  39   5        305.15        320.24        27.46 o                         
  13  39   5       1239.52       1434.61        47.53 o                         
  15  39   5        812.05        912.21        46.40 o                         
   1  41   5        102.88        103.91        22.46 o                         
   3  41   5        174.09        222.58        24.19 o                         
   5  41   5        829.94        758.73        34.93 o                         
   7  41   5        932.64        937.72        29.84 o                         
   9  41   5        709.02        661.61        31.08 o                         
  11  41   5        362.24        476.91        30.38 o                         
  13  41   5        483.84        496.69        34.96 o                         
  15  41   5         88.59         72.90        54.59 o                         
   1  43   5         71.45         94.28        22.64 o                         
   3  43   5        938.76       1010.37        35.36 o                         
   5  43   5        417.80        466.38        30.30 o                         
   7  43   5        993.89       1026.61        37.18 o                         
   9  43   5        235.93        302.40        26.36 o                         
  11  43   5         12.20         24.57        26.61 o                         
  13  43   5        294.19        328.49        33.89 o                         
   1  45   5        429.88        458.53        29.88 o                         
   3  45   5       1404.71       1353.70        40.89 o                         
   5  45   5         54.35         83.71        24.58 o                         
   7  45   5        245.44        215.50        27.32 o                         
   9  45   5         40.59         48.40        23.22 o                         
  11  45   5        436.10        486.00        32.32 o                         
  13  45   5       1136.81       1355.25        62.38 o                         
   1  47   5       2846.23       3017.27        71.14 o                         
   3  47   5        223.83        227.96        27.00 o                         
   5  47   5        173.14        165.60        27.21 o                         
   7  47   5         33.11         21.26        27.36 o                         
   9  47   5        360.90        551.65        38.95 o                         
  11  47   5       1670.78       1624.96        50.67 o                         
   1  49   5        249.91        292.91        30.95 o                         
   3  49   5       1360.31       1348.06        51.50 o                         
   5  49   5        326.23        217.33        29.15 o                         
   7  49   5        196.07        270.50        33.82 o                         
   9  49   5       1881.03       2050.93        63.05 o                         
   1  51   5       1895.22       1864.63        64.56 o                         
   3  51   5         69.33        108.49        31.27 o                         
   5  51   5         36.36         62.89        29.96 o                         
   7  51   5       1083.41       1094.79        51.19 o                         
   1  53   5         17.25         45.63        32.30 o                         
   3  53   5        227.39        237.04        35.81 o                         
   5  53   5        705.59        688.75        72.22 o                         
   2   0   6       1820.37       1724.81        31.59 o                         
   6   0   6       4247.44       3849.74        60.92 o                         
  10   0   6       7547.89       8100.62       126.03 o                         
  14   0   6      15044.59      15024.45       280.49 o                         
  18   0   6       2783.21       2895.04       113.53 o                         
  22   0   6        249.38        262.25        64.76 o                         
   0   2   6        203.64        242.98        11.82 o                         
   2   2   6       3415.64       3318.98        43.65 o                         
   4   2   6        513.51        449.33        13.25 o                         
   6   2   6        637.55        609.69        16.00 o                         
   8   2   6        131.36        114.48        12.09 o                         
  10   2   6       7956.00       7935.62        87.74 o                         
  12   2   6       2852.38       2879.42        41.99 o                         
  14   2   6       1678.74       1846.98        43.44 o                         
  16   2   6        897.47        978.31        36.80 o                         
  18   2   6        643.07        784.43        38.96 o                         
  20   2   6        304.87        238.52        35.26 o                         
  22   2   6       1302.99       1253.20        64.93 o                         
   2   4   6        462.11        443.50        12.24 o                         
   4   4   6        757.25        808.45        16.13 o                         
   6   4   6        167.09        200.67        11.84 o                         
   8   4   6      16300.82      15526.71       157.64 o                         
  10   4   6       3856.34       3745.14        45.91 o                         
  12   4   6       2017.55       2016.59        35.34 o                         
  14   4   6       5722.60       5551.72        88.51 o                         
  16   4   6        236.05        182.24        25.30 o                         
  18   4   6       1342.63       1323.80        46.78 o                         
  20   4   6         19.81         13.66        32.80 o                         
  22   4   6         74.57         63.96        48.47 o                         
   0   6   6       4606.73       4497.09        74.55 o                         
   2   6   6       4194.26       4071.58        46.02 o                         
   4   6   6       5917.48       5632.82        65.16 o                         
   6   6   6      17735.74      17841.41       170.95 o                         
   8   6   6       2875.01       2853.78        44.18 o                         
  10   6   6       2057.11       2069.68        31.62 o                         
  12   6   6       1378.89       1447.42        32.15 o                         
  14   6   6        125.00        125.51        23.08 o                         
  16   6   6       1185.57       1301.16        50.17 o                         
  18   6   6       1590.19       1536.96        53.67 o                         
  20   6   6       1208.62       1159.89        53.84 o                         
  22   6   6        317.08        250.96        62.96 o                         
   2   8   6      11034.07      10183.21       113.64 o                         
   4   8   6      18310.32      18516.29       185.03 o                         
   6   8   6       9232.77       9481.31        97.18 o                         
   8   8   6       1170.12       1188.67        23.03 o                         
  10   8   6       8380.75       7862.06        87.51 o                         
  12   8   6       2037.80       1998.26        39.81 o                         
  14   8   6       1445.86       1394.13        38.41 o                         
  16   8   6       1485.13       1543.92        42.73 o                         
  18   8   6        376.68        362.45        30.61 o                         
  20   8   6       1195.38       1124.79        54.29 o                         
  22   8   6        453.96        546.89        88.38 o                         
   0  10   6      35619.89      36336.00       520.29 o                         
   2  10   6       1094.32       1063.07        27.25 o                         
   4  10   6        307.96        383.28        13.59 o                         
   6  10   6        753.46        776.96        18.74 o                         
   8  10   6      18337.80      17923.63       188.08 o                         
  10  10   6       3878.20       3799.73        49.48 o                         
  12  10   6       4323.86       4560.04        61.74 o                         
  14  10   6        232.27        213.39        22.53 o                         
  16  10   6       2613.30       2600.27        54.55 o                         
  18  10   6       1329.96       1296.27        43.14 o                         
  20  10   6        590.64        573.92        37.17 o                         
  22  10   6         22.71        -14.99        76.63 o                         
   2  12   6       4199.21       3680.41        51.89 o                         
   4  12   6      14773.02      13889.16       152.76 o                         
   6  12   6       8802.05       8723.59        90.87 o                         
   8  12   6       3153.76       3223.43        41.35 o                         
  10  12   6       7862.56       7419.83        83.37 o                         
  12  12   6       3456.56       3243.54        48.37 o                         
  14  12   6       3559.37       3551.29        62.84 o                         
  16  12   6       2721.09       2624.33        58.64 o                         
  18  12   6        385.74        432.85        31.65 o                         
  20  12   6        106.66         93.27        32.34 o                         
   0  14   6      12974.57      13005.93       212.11 o                         
   2  14   6       8805.18       8207.66       104.02 o                         
   4  14   6       5588.31       5989.46        74.58 o                         
   6  14   6      11746.38      11142.94       130.56 o                         
   8  14   6       3892.76       3935.91        48.49 o                         
  10  14   6       5918.96       5930.60        71.45 o                         
  12  14   6       2202.88       2295.52        40.92 o                         
  14  14   6       3656.86       3492.14        59.68 o                         
  16  14   6         88.11        105.51        24.30 o                         
  18  14   6        943.76        841.18        37.87 o                         
  20  14   6       1313.05       1211.94        50.08 o                         
   2  16   6      16025.97      15627.88       190.97 o                         
   4  16   6      11241.30      10671.47       126.57 o                         
   6  16   6       4078.00       4208.76        55.16 o                         
   8  16   6        251.69        377.12        16.65 o                         
  10  16   6       5205.61       5256.09        64.69 o                         
  12  16   6        131.12        115.15        17.52 o                         
  14  16   6        650.26        665.35        28.52 o                         
  16  16   6        574.70        457.83        29.94 o                         
  18  16   6        262.96        289.24        31.14 o                         
  20  16   6        922.10        982.99        46.50 o                         
   0  18   6      18241.50      18546.42       301.35 o                         
   2  18   6       5614.85       5723.02        74.58 o                         
   4  18   6       9090.68       9200.74       108.89 o                         
   6  18   6      11214.60      10773.75       126.94 o                         
   8  18   6       8346.38       8739.32       103.74 o                         
  10  18   6       5358.35       5241.40        68.67 o                         
  12  18   6       1652.36       1747.25        38.06 o                         
  14  18   6         12.77         69.26        19.22 o                         
  16  18   6        119.89         88.02        22.98 o                         
  18  18   6         26.90         28.57        25.91 o                         
  20  18   6        788.20        893.75        42.88 o                         
   2  20   6       1613.42       1687.75        30.00 o                         
   4  20   6      18176.79      17421.46       210.49 o                         
   6  20   6       4635.37       4468.22        58.53 o                         
   8  20   6       6957.11       6794.51        83.68 o                         
  10  20   6       1621.23       1474.14        31.64 o                         
  12  20   6       2869.05       2909.56        51.04 o                         
  14  20   6       1131.75       1159.65        34.99 o                         
  16  20   6        203.61        233.50        22.96 o                         
  18  20   6       1091.08       1140.46        56.06 o                         
  20  20   6          1.15        -23.15        44.67 o                         
   0  22   6      30938.12      30528.38       486.42 o                         
   2  22   6       7131.46       6559.04        85.01 o                         
   4  22   6       5029.35       4746.00        64.86 o                         
   6  22   6       2269.16       2235.62        35.37 o                         
   8  22   6        709.74        909.67        23.66 o                         
  10  22   6        578.69        465.90        20.73 o                         
  12  22   6        281.94        324.78        19.89 o                         
  14  22   6       2450.30       2550.38        70.71 o                         
  16  22   6        552.58        609.51        58.91 o                         
  18  22   6         65.29        108.54        39.27 o                         
  20  22   6          7.95         47.32        68.70 o                         
   2  24   6       7346.53       7041.84        92.27 o                         
   4  24   6        735.49        673.45        20.71 o                         
   6  24   6        194.08        303.96        15.14 o                         
   8  24   6       3392.36       3249.16        46.91 o                         
  10  24   6        722.31        771.48        28.60 o                         
  12  24   6        686.63        663.35        32.85 o                         
  14  24   6        145.09        187.74        28.87 o                         
  16  24   6         94.93         71.21        36.87 o                         
  18  24   6        299.61        360.95        48.72 o                         
   0  26   6       5545.66       5260.32        93.76 o                         
   2  26   6       1801.27       1651.12        30.97 o                         
   4  26   6       5606.87       5712.20        76.71 o                         
   6  26   6       1498.12       1548.35        35.12 o                         
   8  26   6       1808.86       1826.20        36.75 o                         
  10  26   6         54.15         79.43        21.01 o                         
  12  26   6       2293.30       2388.38        67.25 o                         
  14  26   6       1004.64       1067.36        43.61 o                         
  16  26   6        850.65        882.92        52.50 o                         
  18  26   6        693.61        827.44        58.00 o                         
   2  28   6        866.65        761.70        21.63 o                         
   4  28   6       2395.65       2342.56        42.40 o                         
   6  28   6        501.83        565.84        23.04 o                         
   8  28   6       1544.69       1585.54        35.13 o                         
  10  28   6       2683.61       2572.64        54.19 o                         
  12  28   6         91.77        103.54        26.33 o                         
  14  28   6        415.93        486.62        34.27 o                         
  16  28   6        575.60        631.43        53.12 o                         
  18  28   6        577.56        599.56        54.54 o                         
   0  30   6       2265.66       2047.36        63.58 o                         
   2  30   6        179.38        166.82        12.91 o                         
   4  30   6       1505.98       1532.94        34.02 o                         
   6  30   6       1410.26       1450.39        32.53 o                         
   8  30   6        139.48        147.57        19.45 o                         
  10  30   6        767.85        751.23        31.94 o                         
  12  30   6        257.49        258.49        28.48 o                         
  14  30   6        431.87        456.32        35.27 o                         
  16  30   6        704.61        714.42        50.84 o                         
  18  30   6       1115.36       1138.90       103.01 o                         
   2  32   6        205.52        158.60        17.58 o                         
   4  32   6        554.19        560.90        23.62 o                         
   6  32   6       6136.73       5967.29        86.40 o                         
   8  32   6        252.36        239.46        20.80 o                         
  10  32   6        120.40        168.07        24.57 o                         
  12  32   6         79.67         74.05        26.72 o                         
  14  32   6        442.85        462.77        36.28 o                         
  16  32   6        872.94        926.21        57.27 o                         
   0  34   6       1529.14       1249.39        46.58 o                         
   2  34   6       3877.37       3493.95        56.67 o                         
   4  34   6        634.94        654.89        25.31 o                         
   6  34   6        324.88        314.71        21.33 o                         
   8  34   6         66.75         69.34        20.20 o                         
  10  34   6        784.46        788.54        34.27 o                         
  12  34   6        455.68        549.94        34.69 o                         
  14  34   6        603.28        514.29        39.01 o                         
  16  34   6        989.68       1264.02        86.17 o                         
   2  36   6       1453.94       1316.97        36.46 o                         
   4  36   6        840.99        804.26        32.53 o                         
   6  36   6         89.85         92.50        19.10 o                         
   8  36   6        452.32        455.33        25.09 o                         
  10  36   6       1646.31       1629.13        45.98 o                         
  12  36   6        716.82        650.50        43.02 o                         
  14  36   6         98.26        110.11        34.46 o                         
   0  38   6       1495.20       1508.08        96.19 o                         
   2  38   6        853.62        794.33        32.09 o                         
   4  38   6        591.87        583.48        24.79 o                         
   6  38   6        495.48        614.91        26.03 o                         
   8  38   6       2803.39       2890.44        51.14 o                         
  10  38   6         79.02        105.79        26.35 o                         
  12  38   6        597.49        631.36        37.63 o                         
  14  38   6         33.04        100.31        34.90 o                         
   2  40   6        214.71        243.89        25.09 o                         
   4  40   6       3695.26       3940.30        71.81 o                         
   6  40   6        177.72        244.82        21.88 o                         
   8  40   6       1270.32       1381.21        46.56 o                         
  10  40   6       1448.59       1293.18        44.71 o                         
  12  40   6        306.73        359.45        34.37 o                         
  14  40   6        743.42        673.54        86.17 o                         
   0  42   6       2118.27       2459.45        82.98 o                         
   2  42   6       1135.86       1229.69        40.17 o                         
   4  42   6        121.52        127.08        25.70 o                         
   6  42   6       1744.20       1598.12        43.66 o                         
   8  42   6         34.70         60.81        24.69 o                         
  10  42   6       1617.53       1633.13        51.69 o                         
  12  42   6        528.13        578.91        37.31 o                         
   2  44   6       2356.22       2436.34        59.97 o                         
   4  44   6        164.55        119.17        26.93 o                         
   6  44   6        240.90        297.44        29.24 o                         
   8  44   6        467.65        499.69        34.15 o                         
  10  44   6       1943.05       2143.70        56.33 o                         
  12  44   6       2600.77       3040.58       135.90 o                         
   0  46   6       7511.76       7866.40       187.55 o                         
   2  46   6        109.57         93.44        30.25 o                         
   4  46   6        123.40        137.24        29.24 o                         
   6  46   6        543.46        580.25        34.80 o                         
   8  46   6        864.25        898.27        46.70 o                         
  10  46   6         59.63         48.79        34.81 o                         
   2  48   6        320.87        250.53        33.50 o                         
   4  48   6       2017.08       2082.91        68.94 o                         
   6  48   6        768.30        699.08        40.17 o                         
   8  48   6         13.87          9.96        46.85 o                         
   0  50   6        578.38        543.24        56.94 o                         
   2  50   6        114.46        136.37        33.98 o                         
   4  50   6        522.73        504.85        39.95 o                         
   6  50   6        435.49        477.04        63.17 o                         
   2  52   6        327.74        364.73       141.08 o                         
   1   1   7        320.16        271.10        14.48 o                         
   3   1   7       4927.20       4607.04        51.24 o                         
   5   1   7       9645.01       9443.38        94.98 o                         
   7   1   7        454.05        496.73        17.65 o                         
   9   1   7       1443.14       1456.28        28.90 o                         
  11   1   7       4842.92       4936.77        63.97 o                         
  13   1   7       3421.16       3767.41        72.25 o                         
  15   1   7       5352.74       5196.22        93.41 o                         
  17   1   7        250.21        234.41        31.74 o                         
  19   1   7        272.38        225.27        35.85 o                         
  21   1   7        367.69        445.86        60.82 o                         
   1   3   7       5323.30       5145.40        57.11 o                         
   3   3   7       3743.60       3724.95        50.91 o                         
   5   3   7       4025.87       3964.36        49.18 o                         
   7   3   7        806.14        851.32        21.69 o                         
   9   3   7       1628.37       1495.25        29.27 o                         
  11   3   7       4703.64       5113.24        65.22 o                         
  13   3   7       1130.74       1215.84        38.98 o                         
  15   3   7       1242.48       1367.95        46.77 o                         
  17   3   7        239.52        297.92        32.90 o                         
  19   3   7       1695.09       1539.42        55.79 o                         
  21   3   7        617.47        689.62        66.90 o                         
   1   5   7        852.88        804.12        18.77 o                         
   3   5   7       3215.03       2743.09        40.68 o                         
   5   5   7       2600.26       2516.05        42.39 o                         
   7   5   7       7694.06       7675.02        85.57 o                         
   9   5   7       1369.21       1290.40        26.50 o                         
  11   5   7        738.00       1001.15        27.08 o                         
  13   5   7       5382.62       5496.07        84.03 o                         
  15   5   7       1078.64       1148.87        39.63 o                         
  17   5   7       2651.31       2638.22        64.02 o                         
  19   5   7        485.42        538.89        41.96 o                         
   1   7   7       1726.52       1545.35        25.75 o                         
   3   7   7       1205.57       1200.99        24.27 o                         
   5   7   7       3258.97       3405.22        48.07 o                         
   7   7   7        609.63        629.64        22.33 o                         
   9   7   7       2096.53       2048.67        32.65 o                         
  11   7   7       5465.86       5726.38        71.79 o                         
  13   7   7        591.18        623.95        32.62 o                         
  15   7   7         51.40         35.77        24.75 o                         
  17   7   7        828.99        887.67        43.60 o                         
  19   7   7        952.44       1057.91        59.13 o                         
   1   9   7        685.60        723.25        20.17 o                         
   3   9   7        726.68        672.29        19.81 o                         
   5   9   7       1736.65       1451.90        28.93 o                         
   7   9   7       8230.86       8227.98       100.69 o                         
   9   9   7       1439.20       1459.42        31.30 o                         
  11   9   7       1892.93       1938.27        33.26 o                         
  13   9   7         36.70         42.15        20.51 o                         
  15   9   7        776.31        793.31        34.81 o                         
  17   9   7       2150.27       2313.06        56.94 o                         
  19   9   7        229.30        310.27        39.53 o                         
   1  11   7       1570.16       1343.60        26.30 o                         
   3  11   7       2167.09       2160.79        35.39 o                         
   5  11   7       4532.61       4332.38        63.27 o                         
   7  11   7        431.24        566.16        22.06 o                         
   9  11   7       3093.23       2832.60        49.75 o                         
  11  11   7       1106.89       1128.34        28.49 o                         
  13  11   7        279.21        205.64        21.74 o                         
  15  11   7       1429.31       1340.26        42.47 o                         
  17  11   7        890.99        888.36        39.77 o                         
  19  11   7        735.61        831.01        45.26 o                         
   1  13   7      17703.71      16869.99       195.50 o                         
   3  13   7       2326.20       2323.13        37.18 o                         
   5  13   7       1251.66       1145.22        26.47 o                         
   7  13   7       2606.72       2459.95        42.29 o                         
   9  13   7       5387.13       5270.84        80.49 o                         
  11  13   7       1064.27       1006.37        31.46 o                         
  13  13   7        999.36        946.98        34.59 o                         
  15  13   7        229.36        223.55        31.32 o                         
  17  13   7        203.67        208.18        33.35 o                         
  19  13   7        161.90        147.10        37.19 o                         
   1  15   7       1807.52       1620.88        30.64 o                         
   3  15   7        892.61        887.72        32.47 o                         
   5  15   7       4647.53       4501.73        59.83 o                         
   7  15   7       3745.32       3535.43        54.23 o                         
   9  15   7       3912.52       3809.23        57.44 o                         
  11  15   7        165.60        157.12        20.59 o                         
  13  15   7        110.68         95.45        22.67 o                         
  15  15   7        338.22        363.91        36.80 o                         
  17  15   7        493.08        533.57        40.71 o                         
  19  15   7        208.69        201.80        40.37 o                         
   1  17   7       4329.61       4100.80        55.79 o                         
   3  17   7      14231.30      13714.08       160.56 o                         
   5  17   7        970.88        941.04        24.12 o                         
   7  17   7       2285.26       2283.34        38.60 o                         
   9  17   7        605.80        553.39        23.49 o                         
  11  17   7        330.06        327.48        24.12 o                         
  13  17   7        106.82         58.63        22.39 o                         
  15  17   7         54.77         62.86        28.10 o                         
  17  17   7        412.18        398.12        37.84 o                         
  19  17   7       1508.49       1634.30        65.55 o                         
   1  19   7       3177.77       2886.67        43.32 o                         
   3  19   7       2833.74       2810.39        45.41 o                         
   5  19   7       1576.61       1580.22        31.80 o                         
   7  19   7       3413.34       3136.01        47.08 o                         
   9  19   7       2188.86       2080.38        38.54 o                         
  11  19   7        957.14        866.79        31.52 o                         
  13  19   7       1693.15       1647.31        42.63 o                         
  15  19   7        657.10        673.40        37.30 o                         
  17  19   7        213.93        336.61        37.23 o                         
  19  19   7         99.45        147.09        40.82 o                         
   1  21   7       5278.43       5112.13        67.01 o                         
   3  21   7      11082.60      10532.37       132.01 o                         
   5  21   7       1713.44       1503.78        30.43 o                         
   7  21   7       1887.64       1684.39        32.83 o                         
   9  21   7        432.31        513.65        23.20 o                         
  11  21   7         47.22         64.81        19.78 o                         
  13  21   7       1593.59       1659.31        45.84 o                         
  15  21   7       1514.19       1492.94        48.74 o                         
  17  21   7        326.63        275.06        47.81 o                         
  19  21   7        156.90        139.03        94.05 o                         
   1  23   7       1181.17       1341.16        28.65 o                         
   3  23   7        801.31        799.29        25.00 o                         
   5  23   7         18.02         67.88        15.03 o                         
   7  23   7        127.81        118.22        16.76 o                         
   9  23   7       2020.20       1871.19        54.39 o                         
  11  23   7        960.02       1089.32        33.87 o                         
  13  23   7        775.28        770.86        29.63 o                         
  15  23   7        208.89        262.41        41.18 o                         
  17  23   7        331.79        295.40        51.39 o                         
   1  25   7       7222.12       6914.42        90.91 o                         
   3  25   7       2398.98       2298.73        39.64 o                         
   5  25   7        428.39        474.69        20.24 o                         
   7  25   7        570.24        524.28        21.14 o                         
   9  25   7       1175.93       1157.92        33.92 o                         
  11  25   7       3774.83       3611.34        73.30 o                         
  13  25   7       1115.76       1032.96        45.13 o                         
  15  25   7       1749.96       1838.19        70.99 o                         
  17  25   7        113.72        149.71        48.79 o                         
   1  27   7        518.28        569.00        22.07 o                         
   3  27   7       1829.28       1740.58        33.95 o                         
   5  27   7       4604.75       4363.27        59.69 o                         
   7  27   7       2158.59       1968.00        35.68 o                         
   9  27   7         99.93         92.39        21.21 o                         
  11  27   7        192.58        277.98        30.63 o                         
  13  27   7         67.64         89.48        31.67 o                         
  15  27   7       1365.75       1402.95        65.48 o                         
  17  27   7        877.86       1116.47        67.95 o                         
   1  29   7        297.01        335.83        22.31 o                         
   3  29   7       4535.09       4359.39        63.20 o                         
   5  29   7        888.16        827.58        28.20 o                         
   7  29   7       1410.24       1449.22        35.60 o                         
   9  29   7        999.16       1046.06        33.99 o                         
  11  29   7       1313.67       1252.56        45.29 o                         
  13  29   7        360.32        450.93        36.53 o                         
  15  29   7        690.02        799.31        54.69 o                         
  17  29   7          1.91        106.32        94.05 o                         
   1  31   7       2323.12       2284.42        40.05 o                         
   3  31   7        859.43        752.20        35.53 o                         
   5  31   7       2255.90       2024.91        67.92 o                         
   7  31   7        952.56       1042.65        32.76 o                         
   9  31   7        345.34        378.33        26.95 o                         
  11  31   7       1630.87       1850.19        52.17 o                         
  13  31   7        633.75        637.63        41.82 o                         
  15  31   7        351.01        360.04        47.90 o                         
   1  33   7       2673.65       2436.97        41.12 o                         
   3  33   7        410.24        529.37        25.36 o                         
   5  33   7        979.57       1104.78        35.13 o                         
   7  33   7       2172.01       2132.35        43.94 o                         
   9  33   7        769.74        872.70        34.58 o                         
  11  33   7         95.03        121.47        30.78 o                         
  13  33   7         77.51        110.93        34.37 o                         
  15  33   7        146.36        205.97        50.36 o                         
   1  35   7         15.97         24.99        17.66 o                         
   3  35   7       1334.91       1184.33        33.68 o                         
   5  35   7       3370.94       3758.69        67.67 o                         
   7  35   7         19.85         69.26        22.37 o                         
   9  35   7        419.40        443.53        31.09 o                         
  11  35   7        335.32        359.10        34.26 o                         
  13  35   7        701.86        867.69        46.51 o                         
   1  37   7       1276.40       1216.01        40.17 o                         
   3  37   7       1022.77       1027.12        34.27 o                         
   5  37   7        872.20        972.95        35.81 o                         
   7  37   7       2884.17       2803.29        53.07 o                         
   9  37   7        817.05        924.64        42.13 o                         
  11  37   7        403.94        496.39        38.86 o                         
  13  37   7        563.29        445.83        42.63 o                         
   1  39   7        861.93        841.17        39.14 o                         
   3  39   7       2745.58       2626.33        57.78 o                         
   5  39   7        413.29        479.69        26.51 o                         
   7  39   7       1757.97       1700.16        42.96 o                         
   9  39   7       2591.07       2816.49        62.13 o                         
  11  39   7       1486.06       1595.99        58.55 o                         
  13  39   7       1472.79       1707.69       149.25 o                         
   1  41   7        478.72        491.37        34.59 o                         
   3  41   7         81.24         76.10        27.56 o                         
   5  41   7        331.84        264.00        23.30 o                         
   7  41   7       1397.63       1512.28        42.53 o                         
   9  41   7       1243.80       1336.82        48.48 o                         
  11  41   7        411.82        477.79        80.96 o                         
   1  43   7        106.16        202.15        32.82 o                         
   3  43   7       1217.66       1356.74        46.91 o                         
   5  43   7        887.34        999.21        41.44 o                         
   7  43   7        310.51        337.64        27.72 o                         
   9  43   7        809.70        880.39        42.90 o                         
   1  45   7        259.23        357.01        36.82 o                         
   3  45   7        191.09        225.97        33.16 o                         
   5  45   7         37.15         31.34        32.13 o                         
   7  45   7        491.65        536.89        44.09 o                         
   1  47   7         84.25        140.93        35.99 o                         
   3  47   7        429.36        474.48        40.33 o                         
   5  47   7        557.74        572.10        64.83 o                         
   1  49   7        534.64        419.04        93.94 o                         
   3  49   7        199.47        219.15        85.26 o                         
   0   0   8        583.74        376.60        43.37 o                         
   4   0   8       7258.98       7017.85       140.56 o                         
   8   0   8       7284.94       7133.18       128.67 o                         
  12   0   8       6638.90       6972.29       142.09 o                         
  16   0   8       1385.46       1269.16        72.68 o                         
   2   2   8        914.12        862.80        29.18 o                         
   4   2   8        449.08        418.22        25.58 o                         
   6   2   8        109.81        128.46        20.49 o                         
   8   2   8        579.47        584.20        26.84 o                         
  10   2   8       3578.41       3637.86        58.27 o                         
  12   2   8       7519.40       7413.95       100.69 o                         
  14   2   8        135.48        128.59        29.56 o                         
  16   2   8       1842.66       1899.05        57.17 o                         
  18   2   8        171.90        159.25        39.01 o                         
   0   4   8       1837.76       1387.29        48.99 o                         
   2   4   8       7135.95       6753.12       103.32 o                         
   4   4   8        448.65        469.42        23.90 o                         
   6   4   8       2384.03       2349.42        42.49 o                         
   8   4   8       3534.31       3532.25        58.36 o                         
  10   4   8       1786.74       1953.84        43.70 o                         
  12   4   8         37.64         39.81        25.51 o                         
  14   4   8       5179.65       5274.94        96.50 o                         
  16   4   8        432.68        504.70        37.11 o                         
  18   4   8       1027.02       1164.75        54.62 o                         
   2   6   8       4749.64       4471.07        63.89 o                         
   4   6   8       2160.76       1955.84        36.20 o                         
   6   6   8       8814.49       8519.97       105.50 o                         
   8   6   8        931.20        904.48        28.07 o                         
  10   6   8       1918.38       2096.05        43.68 o                         
  12   6   8        913.17        892.42        40.15 o                         
  14   6   8        698.94        807.98        48.47 o                         
  16   6   8       1900.77       2117.02        65.26 o                         
  18   6   8       1142.96       1070.60        55.30 o                         
   0   8   8       8538.24       8653.24       180.19 o                         
   2   8   8       1290.76        928.02        27.24 o                         
   4   8   8        150.37        119.66        17.59 o                         
   6   8   8        193.06        254.60        19.44 o                         
   8   8   8        703.09        679.98        25.33 o                         
  10   8   8        634.77        708.17        36.98 o                         
  12   8   8        344.05        407.31        29.63 o                         
  14   8   8        120.94        105.93        34.93 o                         
  16   8   8       2139.78       1972.35        72.04 o                         
  18   8   8        304.24        302.40        50.47 o                         
   2  10   8       1783.97       1686.05        35.19 o                         
   4  10   8        858.52        803.71        26.96 o                         
   6  10   8       3087.93       2980.12        48.27 o                         
   8  10   8        488.98        475.58        24.11 o                         
  10  10   8        674.32        711.19        26.94 o                         
  12  10   8         58.68         72.16        25.58 o                         
  14  10   8        269.97        273.40        34.88 o                         
  16  10   8        604.38        867.17        54.98 o                         
  18  10   8        728.97        738.02        55.44 o                         
   0  12   8      10488.09      11397.18       191.63 o                         
   2  12   8      12327.38      12129.51       142.48 o                         
   4  12   8         60.56        108.99        18.18 o                         
   6  12   8        512.36        657.31        26.22 o                         
   8  12   8       1305.83       1224.74        32.46 o                         
  10  12   8        757.55        756.97        28.86 o                         
  12  12   8        194.31        264.25        30.36 o                         
  14  12   8        466.36        466.65        50.17 o                         
  16  12   8         42.04        101.55        40.07 o                         
  18  12   8        714.45        737.11        55.75 o                         
   2  14   8       1006.47       1051.40        27.36 o                         
   4  14   8       6974.34       6792.11        90.53 o                         
   6  14   8       1196.17       1268.82        32.48 o                         
   8  14   8        162.91        168.91        20.47 o                         
  10  14   8         16.17         57.41        20.62 o                         
  12  14   8       1069.73       1044.31        39.71 o                         
  14  14   8        237.83        288.83        39.45 o                         
  16  14   8       1061.16       1221.01        63.74 o                         
  18  14   8         88.03        133.99        51.08 o                         
   0  16   8       4581.70       4220.17        83.33 o                         
   2  16   8        161.39        138.83        17.31 o                         
   4  16   8       1243.19       1239.98        30.52 o                         
   6  16   8       3128.63       2897.56        51.10 o                         
   8  16   8       3565.37       3406.46        54.60 o                         
  10  16   8        787.66        743.18        29.12 o                         
  12  16   8        369.38        405.96        37.14 o                         
  14  16   8        416.52        349.60        39.00 o                         
  16  16   8        175.37        170.58        40.16 o                         
  18  16   8         74.99        108.39        46.11 o                         
   2  18   8        389.34        327.96        19.70 o                         
   4  18   8       1728.59       1703.02        34.80 o                         
   6  18   8        421.20        402.43        22.09 o                         
   8  18   8        924.35        916.63        30.32 o                         
  10  18   8       2917.78       2986.95        52.94 o                         
  12  18   8        721.78        771.47        35.79 o                         
  14  18   8        345.14        341.40        35.41 o                         
  16  18   8        195.83        198.06        40.34 o                         
   0  20   8       2569.63       2167.57        54.25 o                         
   2  20   8        339.98        402.24        22.91 o                         
   4  20   8       2294.80       2191.52        39.86 o                         
   6  20   8       1109.96       1147.63        31.41 o                         
   8  20   8       1769.54       1913.54        40.66 o                         
  10  20   8        600.23        653.01        29.35 o                         
  12  20   8       1358.80       1312.32        42.71 o                         
  14  20   8        689.78        820.07        46.33 o                         
  16  20   8        205.19        269.63        37.12 o                         
   2  22   8       3637.07       3332.53        53.08 o                         
   4  22   8       2025.37       2133.87        38.65 o                         
   6  22   8        845.96        842.20        28.80 o                         
   8  22   8       1412.24       1304.76        34.58 o                         
  10  22   8        900.55       1079.74        38.25 o                         
  12  22   8       1663.54       1686.91        46.85 o                         
  14  22   8       1797.49       1910.81        53.96 o                         
  16  22   8        108.16        183.20        51.65 o                         
   0  24   8       1121.56       1040.77        39.51 o                         
   2  24   8       4311.92       4219.15        63.08 o                         
   4  24   8        878.41        813.99        27.28 o                         
   6  24   8        873.34        839.32        27.64 o                         
   8  24   8       1778.47       1742.23        40.78 o                         
  10  24   8       1066.55       1076.63        36.55 o                         
  12  24   8        273.67        278.07        26.53 o                         
  14  24   8       2090.50       2112.24        70.56 o                         
  16  24   8        624.39        662.53        60.64 o                         
   2  26   8        320.64        421.42        22.56 o                         
   4  26   8       1445.06       1329.66        37.12 o                         
   6  26   8        887.00        827.38        26.91 o                         
   8  26   8        584.27        479.30        25.00 o                         
  10  26   8        726.00        706.39        30.41 o                         
  12  26   8       1536.22       1580.24        55.15 o                         
  14  26   8        508.94        481.32        46.44 o                         
  16  26   8        441.49        515.23       106.32 o                         
   0  28   8       4384.43       4347.54        87.47 o                         
   2  28   8         91.99        129.57        18.88 o                         
   4  28   8        100.48        125.65        18.64 o                         
   6  28   8        223.84        187.03        19.69 o                         
   8  28   8        966.59        895.66        35.91 o                         
  10  28   8          7.85          2.71        29.62 o                         
  12  28   8        559.38        719.47        43.53 o                         
  14  28   8        239.23        245.64        41.83 o                         
   2  30   8       1445.42       1261.02        32.95 o                         
   4  30   8        471.88        502.88        22.78 o                         
   6  30   8        188.79        243.34        24.76 o                         
   8  30   8        818.48        849.11        36.27 o                         
  10  30   8        940.39        976.95        56.08 o                         
  12  30   8       1024.53       1081.40        49.50 o                         
  14  30   8        188.34        163.64        42.76 o                         
   0  32   8         17.88          9.21        26.33 o                         
   2  32   8         56.49         45.91        18.07 o                         
   4  32   8        654.69        690.40        29.45 o                         
   6  32   8       4098.01       4139.45        67.31 o                         
   8  32   8        129.86        112.21        27.54 o                         
  10  32   8       1096.86       1220.31        51.47 o                         
  12  32   8         49.45         29.33        36.56 o                         
   2  34   8        119.94         95.87        23.32 o                         
   4  34   8        777.79        671.17        30.85 o                         
   6  34   8       1462.78       1410.21        40.90 o                         
   8  34   8        999.80       1059.70        38.82 o                         
  10  34   8        854.13        917.02        47.47 o                         
  12  34   8        909.44        760.34        47.95 o                         
   0  36   8       2307.19       2198.12        61.00 o                         
   2  36   8         53.71         53.71        22.24 o                         
   4  36   8        188.05        232.46        25.45 o                         
   6  36   8        214.18        183.82        26.82 o                         
   8  36   8        533.75        503.70        34.52 o                         
  10  36   8        348.10        346.98        39.75 o                         
  12  36   8        622.80        703.93        86.74 o                         
   2  38   8       1013.45       1008.15        34.58 o                         
   4  38   8        252.77        332.10        27.77 o                         
   6  38   8        891.13        980.08        38.24 o                         
   8  38   8        494.53        610.83        36.58 o                         
  10  38   8        728.98        702.94        72.56 o                         
   0  40   8       1871.38       1617.89        76.72 o                         
   2  40   8        734.40        853.32        43.98 o                         
   4  40   8         40.37         67.73        24.91 o                         
   6  40   8       1601.38       1748.18        47.52 o                         
   8  40   8        130.83        143.13        35.65 o                         
   2  42   8        374.02        459.01        40.19 o                         
   4  42   8       2713.82       2920.70        65.07 o                         
   6  42   8        380.28        417.70        32.38 o                         
   0  44   8       1178.96       1270.41        78.71 o                         
   2  44   8        718.33        810.71        50.30 o                         
   4  44   8         25.85         55.82        56.49 o                         
   1   1   9        137.30        106.09        22.90 o                         
   3   1   9        106.22         87.17        25.50 o                         
   5   1   9        230.53        265.39        29.13 o                         
   7   1   9       2355.14       2229.39        60.80 o                         
   9   1   9        960.70       1041.63        41.90 o                         
  11   1   9       1779.76       1701.47        51.59 o                         
  13   1   9        145.82        192.19        56.33 o                         
  15   1   9        531.80        578.13        70.80 o                         
  17   1   9         67.44         36.80        63.61 o                         
   1   3   9       1506.79       1448.39        43.34 o                         
   3   3   9        138.62        106.46        23.64 o                         
   5   3   9         19.81         35.27        26.01 o                         
   7   3   9        117.26        164.58        28.85 o                         
   9   3   9        637.41        694.95        37.78 o                         
  11   3   9         67.81         84.39        29.87 o                         
  13   3   9        965.25        951.44        75.01 o                         
  15   3   9        335.87        207.54        57.88 o                         
  17   3   9        310.99        359.87        61.28 o                         
   1   5   9        941.54        836.43        37.16 o                         
   3   5   9       1127.65       1012.13        38.26 o                         
   5   5   9        948.49        824.82        35.01 o                         
   7   5   9        233.60        280.21        30.15 o                         
   9   5   9       1666.34       1734.11        51.77 o                         
  11   5   9        244.78        326.59        33.49 o                         
  13   5   9        439.18        385.55        45.00 o                         
  15   5   9        313.90        317.19        49.01 o                         
  17   5   9        374.11        240.12        67.86 o                         
   1   7   9       3993.98       3931.92        75.09 o                         
   3   7   9        737.87        642.73        46.63 o                         
   5   7   9        489.94        493.31        31.93 o                         
   7   7   9       1608.65       1399.52        44.66 o                         
   9   7   9       1404.59       1379.44        43.45 o                         
  11   7   9        541.01        506.03        31.40 o                         
  13   7   9        403.89        393.08        45.24 o                         
  15   7   9        619.10        755.44        54.17 o                         
  17   7   9        150.33        156.00        65.34 o                         
   1   9   9        835.69        744.18        34.35 o                         
   3   9   9       5951.54       5721.47        99.26 o                         
   5   9   9       1594.19       1709.32        47.70 o                         
   7   9   9         70.14         69.84        25.58 o                         
   9   9   9       1894.78       2022.01        49.69 o                         
  11   9   9        192.98        177.16        32.28 o                         
  13   9   9        284.14        277.06        39.71 o                         
  15   9   9       1234.04       1312.95        68.74 o                         
  17   9   9        659.31        519.32       134.94 o                         
   1  11   9        305.71        315.10        27.89 o                         
   3  11   9        277.38        285.47        28.22 o                         
   5  11   9       5619.00       5472.75        89.81 o                         
   7  11   9        979.61        990.09        34.85 o                         
   9  11   9        195.98        262.76        27.27 o                         
  11  11   9         64.18         17.20        29.67 o                         
  13  11   9       1071.06       1118.65        59.38 o                         
  15  11   9        125.39        144.69        53.47 o                         
   1  13   9         63.50         98.69        25.32 o                         
   3  13   9       1968.04       1973.97        45.24 o                         
   5  13   9        135.37        149.56        22.14 o                         
   7  13   9       1837.59       1783.78        40.48 o                         
   9  13   9       1797.13       1773.99        41.62 o                         
  11  13   9        538.75        612.88        38.42 o                         
  13  13   9        184.40        135.81        41.41 o                         
  15  13   9        225.49        201.85        52.32 o                         
   1  15   9        103.66        112.78        23.72 o                         
   3  15   9       1517.65       1536.24        45.73 o                         
   5  15   9        864.43        912.23        32.01 o                         
   7  15   9       1646.65       1568.97        38.87 o                         
   9  15   9       1650.86       1624.99        41.25 o                         
  11  15   9       1965.82       1953.36        51.54 o                         
  13  15   9        271.58        337.85        38.71 o                         
  15  15   9       1386.59       1577.07        94.77 o                         
   1  17   9        323.79        334.27        24.08 o                         
   3  17   9       1054.93       1155.17        34.48 o                         
   5  17   9       3365.99       3563.33        59.16 o                         
   7  17   9        696.48        759.71        33.86 o                         
   9  17   9        889.30        936.97        34.24 o                         
  11  17   9       1667.58       1761.73        49.87 o                         
  13  17   9       1600.92       1610.94        52.02 o                         
  15  17   9         71.28        111.00        44.53 o                         
   1  19   9       5583.41       5807.37        78.90 o                         
   3  19   9       1370.73       1308.20        35.69 o                         
   5  19   9       2901.09       2860.20        51.60 o                         
   7  19   9        384.99        422.36        26.91 o                         
   9  19   9        591.02        595.62        30.03 o                         
  11  19   9        193.23        218.87        30.75 o                         
  13  19   9        819.39        922.51        48.75 o                         
  15  19   9        303.74        260.30        44.45 o                         
   1  21   9       3372.34       3337.60        55.66 o                         
   3  21   9       1687.74       1734.81        44.46 o                         
   5  21   9       1115.66       1060.41        35.39 o                         
   7  21   9         93.77        124.84        23.94 o                         
   9  21   9        847.56        896.44        41.41 o                         
  11  21   9        929.19        962.96        40.61 o                         
  13  21   9        458.98        561.98        37.09 o                         
   1  23   9       1353.05       1386.10        36.47 o                         
   3  23   9         69.33         98.42        22.31 o                         
   5  23   9        287.13        373.63        26.11 o                         
   7  23   9        645.88        594.99        29.83 o                         
   9  23   9       1229.37       1107.64        46.32 o                         
  11  23   9       1109.15       1252.37        45.17 o                         
  13  23   9        279.97        294.50        33.72 o                         
   1  25   9        130.66        212.47        23.14 o                         
   3  25   9       1201.28       1199.53        34.33 o                         
   5  25   9        197.22        209.57        24.25 o                         
   7  25   9         36.21         36.73        23.14 o                         
   9  25   9        191.47        157.06        25.32 o                         
  11  25   9         48.69         47.03        28.59 o                         
  13  25   9        909.44        974.55        51.61 o                         
   1  27   9       1136.37       1246.44        35.93 o                         
   3  27   9        174.24        223.06        22.95 o                         
   5  27   9        690.78        618.14        29.31 o                         
   7  27   9         33.86         27.12        23.04 o                         
   9  27   9        494.69        523.07        30.96 o                         
  11  27   9         66.58         75.33        38.97 o                         
  13  27   9        279.95        369.11        50.87 o                         
   1  29   9        429.77        439.40        26.52 o                         
   3  29   9        870.47        885.76        32.20 o                         
   5  29   9        673.13        680.93        37.67 o                         
   7  29   9        944.79       1095.24        36.02 o                         
   9  29   9        816.25        984.98        46.37 o                         
  11  29   9          2.03         -9.31        38.44 o                         
   1  31   9        214.76        226.92        24.76 o                         
   3  31   9         91.81        140.29        22.24 o                         
   5  31   9        722.66        722.13        30.35 o                         
   7  31   9        489.30        531.56        39.03 o                         
   9  31   9         29.38         61.48        37.03 o                         
  11  31   9        301.67        313.36        51.80 o                         
   1  33   9        278.49        235.85        25.28 o                         
   3  33   9         73.08         60.34        21.68 o                         
   5  33   9        151.33        150.60        28.80 o                         
   7  33   9        445.30        534.88        36.55 o                         
   9  33   9       1594.47       1798.82        67.32 o                         
   1  35   9        832.12        845.94        32.95 o                         
   3  35   9        337.05        385.68        30.56 o                         
   5  35   9        456.65        501.15        34.15 o                         
   7  35   9        878.33        990.15        44.25 o                         
   1  37   9        265.35        315.67        31.19 o                         
   3  37   9       2472.46       2440.94        53.86 o                         
   5  37   9        574.82        598.00        35.80 o                         
   7  37   9        701.90        724.31        66.46 o                         
   1  39   9        976.22       1095.72        53.79 o                         
   3  39   9        235.71        210.07        33.39 o                         
   5  39   9        929.78        905.54        69.32 o                         
   2   0  10       1779.44       1703.50        70.75 o                         
   6   0  10       2432.60       2402.78        88.84 o                         
  10   0  10       3990.88       4065.75       137.23 o                         
  14   0  10         17.82         85.87        98.14 o                         
   0   2  10       2271.33       2065.94        79.46 o                         
   2   2  10        803.84        989.01        48.58 o                         
   4   2  10        422.68        417.36        35.96 o                         
   6   2  10       1724.91       1607.93        51.15 o                         
   8   2  10       1160.38       1118.03        49.06 o                         
  10   2  10         17.52         90.18        35.74 o                         
  12   2  10        562.42        648.86        63.92 o                         
  14   2  10        111.39         96.80        70.80 o                         
   2   4  10         60.11         40.72        28.03 o                         
   4   4  10       3015.57       2779.06        98.66 o                         
   6   4  10        138.92         94.70        31.81 o                         
   8   4  10        639.39        679.55        41.34 o                         
  10   4  10        488.27        450.30        40.03 o                         
  12   4  10        178.49        175.13        53.38 o                         
  14   4  10        542.54        593.40        79.16 o                         
   0   6  10       2636.66       2423.66        83.40 o                         
   2   6  10        512.06        469.58        48.77 o                         
   4   6  10        105.42        140.33        30.84 o                         
   6   6  10       1814.41       1976.03        61.20 o                         
   8   6  10        125.11        171.96        37.08 o                         
  10   6  10         69.98         74.82        34.82 o                         
  12   6  10        753.71        774.82        60.32 o                         
  14   6  10         97.02        106.81        72.11 o                         
   2   8  10       2222.44       2188.81        57.69 o                         
   4   8  10        202.02        224.34        32.53 o                         
   6   8  10        489.12        529.03        36.92 o                         
   8   8  10        716.29        829.40        47.98 o                         
  10   8  10       1278.36       1251.19        57.27 o                         
  12   8  10         97.63        144.15        67.22 o                         
  14   8  10       1376.61       1480.28       167.66 o                         
   0  10  10        318.23        277.85        46.74 o                         
   2  10  10        686.66        664.65        38.22 o                         
   4  10  10        961.57        969.91        43.99 o                         
   6  10  10       1511.00       1508.51        51.81 o                         
   8  10  10        900.58        903.09        48.08 o                         
  10  10  10         22.25         14.12        36.68 o                         
  12  10  10        801.86        968.62        67.88 o                         
   2  12  10         34.30         38.22        30.21 o                         
   4  12  10       1128.47       1242.05        48.46 o                         
   6  12  10       1160.56       1248.75        48.87 o                         
   8  12  10       1456.32       1566.65        55.54 o                         
  10  12  10         88.64        108.59        39.10 o                         
  12  12  10        258.68        321.54        55.28 o                         
   0  14  10       1151.83       1405.04        68.38 o                         
   2  14  10       2142.13       2021.56        55.61 o                         
   4  14  10         26.73         51.81        30.94 o                         
   6  14  10        265.90        226.71        33.26 o                         
   8  14  10        144.92        171.15        35.93 o                         
  10  14  10        778.90        737.94        44.56 o                         
  12  14  10        100.44        160.22        48.62 o                         
   2  16  10        800.09        802.79        53.95 o                         
   4  16  10       1200.63       1192.24        48.33 o                         
   6  16  10        426.81        456.91        38.06 o                         
   8  16  10        205.51        231.75        34.54 o                         
  10  16  10       1408.35       1565.14        58.18 o                         
  12  16  10          9.92         14.14        41.45 o                         
   0  18  10       2014.49       2116.15        80.39 o                         
   2  18  10        250.77        208.25        30.88 o                         
   4  18  10       1021.97       1051.00        46.40 o                         
   6  18  10        217.14        185.41        31.62 o                         
   8  18  10       1148.51       1299.44        46.35 o                         
  10  18  10        367.09        374.35        36.96 o                         
  12  18  10        247.87        242.48        51.75 o                         
   2  20  10        829.67        923.30        42.67 o                         
   4  20  10        142.66        242.54        31.85 o                         
   6  20  10        512.67        506.52        34.49 o                         
   8  20  10        826.63        922.70        38.87 o                         
  10  20  10        312.34        273.56        37.75 o                         
  12  20  10         44.63         21.06        46.63 o                         
   0  22  10        906.84        696.81        55.30 o                         
   2  22  10       1311.47       1380.93        56.93 o                         
   4  22  10        699.42        759.56        35.04 o                         
   6  22  10        739.31        809.29        35.80 o                         
   8  22  10        163.40        174.01        29.95 o                         
  10  22  10        157.47        137.91        34.00 o                         
   2  24  10        634.67        636.89        33.89 o                         
   4  24  10        346.70        322.33        30.35 o                         
   6  24  10         64.91         83.99        28.70 o                         
   8  24  10        422.61        404.52        33.10 o                         
  10  24  10        193.68        208.29        36.02 o                         
   0  26  10       2012.44       1879.43        79.92 o                         
   2  26  10        261.67        282.23        29.37 o                         
   4  26  10        404.62        428.74        31.52 o                         
   6  26  10       1118.61       1077.23        40.21 o                         
   8  26  10        540.39        568.49        34.02 o                         
   2  28  10        945.82        880.83        37.97 o                         
   4  28  10       1232.29       1471.85        45.42 o                         
   6  28  10       1461.48       1548.20        49.02 o                         
   8  28  10        107.21        145.98        33.83 o                         
   0  30  10       1836.77       2114.25        75.99 o                         
   2  30  10        172.28        190.88        29.83 o                         
   4  30  10        600.18        606.65        34.49 o                         
   6  30  10       2789.26       2848.30        82.05 o                         
   2  32  10        330.66        349.77        31.87 o                         
   4  32  10        921.85        899.27        45.41 o                         
   0  34  10        482.90        447.66        77.69 o                         
   2  34  10        349.07        368.40        44.38 o                         
   1   1  11        602.52        653.01        52.62 o                         
   3   1  11        813.44        854.81        51.76 o                         
   5   1  11         60.08         23.97        35.59 o                         
   7   1  11        142.21        171.38        38.89 o                         
   9   1  11        359.99        453.43        46.35 o                         
  11   1  11         93.92        107.50        47.71 o                         
   1   3  11        520.05        530.42        45.59 o                         
   3   3  11        642.70        642.37        48.13 o                         
   5   3  11        105.08        125.09        41.53 o                         
   7   3  11        245.98        245.46        41.28 o                         
   9   3  11         34.85         48.31        42.23 o                         
  11   3  11        178.88        259.15        53.41 o                         
   1   5  11        234.54        209.22        37.64 o                         
   3   5  11       1475.38       1476.47        63.02 o                         
   5   5  11       1080.93       1353.28        64.20 o                         
   7   5  11        429.14        511.04        48.08 o                         
   9   5  11        521.80        551.07        52.01 o                         
  11   5  11        432.70        405.87        73.95 o                         
   1   7  11        521.39        537.26        40.45 o                         
   3   7  11        187.84        231.51        39.26 o                         
   5   7  11        477.69        561.41        49.60 o                         
   7   7  11        808.73        914.42        54.90 o
[truncated: 3,808 more chars]
